# Supplementary material for: A Catalog of over 5,000 Metagenome-Assembled Microbial Genomes from the Caprinae Gut Microbiota
Source: Microbiol Spectr. 2022 Nov 2;10(6):e02211-22. doi: 10.1128/spectrum.02211-22 (PMC9769736; doi:10.1128/spectrum.02211-22)
Supplement: Supplemental file 1 — Table S1-S9. Download spectrum.02211-22-s0001.xlsx, XLSX file, 1.5 MB [file spectrum.02211-22-s0001.xlsx]

## Sheet: ST1
Table S1 Statistics of sample information.
Sample ID	Sequencing info.				Assembly info.						Sample info.
	# raw reads	# clean reads	Clean reads (Gbp)	% Host sequence	# contigs	Total length (bp)	N50 length (bp)	N90 length (bp)	Max length (bp)	% GC content	Popular name	Species name	Gender	Sampling time	Locale	Longitude and latitude	Altitude
AH1	700209064	691047302	103.657	0.02	221113	1654040689	13990	2695	628083	46.01	Goat	Capra hircus	Female	20191102	Luan City, Anhui	31°44' N, 116°31' E	78
AH2	659452802	650818896	97.6228	0.04	297058	1947768352	10397	2533	1239334	44.56	Sheep	Ovis aries	Female	20191102	Luan City, Anhui	31°44' N, 116°31' E	78
AH3	802575592	789643624	118.447	0.04	299578	2195852442	13297	2672	883275	45.01	Sheep	Ovis aries	Male	20191102	Luan City, Anhui	31°44' N, 116°31' E	78
AH4	707027004	696740052	104.511	0.06	183247	1479493815	16769	2799	687144	44.95	Goat	Capra hircus	Male	20191102	Luan City, Anhui	31°44' N, 116°31' E	78
AH5	817785096	807679900	121.152	0.27	170257	1412475873	17368	2853	764136	45.79	Goat	Capra hircus	Female	20191102	Luan City, Anhui	31°44' N, 116°31' E	78
GX1	745539474	737490116	110.624	3.06	315252	2028704705	9653	2555	558458	45.41	Masan black goat	Capra hircus	Unknow	20191103	Nanning City, Guangxi	23°34' N, 108°32' E	168
GX2	799796612	789906660	118.486	0.87	412966	2405571448	7841	2460	567062	46.74	Masan black goat	Capra hircus	Unknow	20191103	Nanning City, Guangxi	23°34' N, 108°32' E	168
GX3	852702850	841885828	126.283	1.79	332786	2203240544	10178	2599	642972	45.41	Masan black goat	Capra hircus	Unknow	20191103	Nanning City, Guangxi	23°34' N, 108°32' E	168
GX4	819952470	811138814	121.671	4.75	440365	2391993989	6738	2414	710857	46.73	Masan black goat	Capra hircus	Unknow	20191103	Nanning City, Guangxi	23°34' N, 108°32' E	195
GX5	762551294	752376552	112.856	9.83	571411	2582609689	4723	2259	661357	46.21	Masan black goat	Capra hircus	Unknow	20191103	Nanning City, Guangxi	23°34' N, 108°32' E	195
JL1	625303680	619054888	92.8582	0.28	280243	1729980723	8880	2503	1121855	45.71	Goat	Capra hircus	Female	20191104	Nongan County, Jilin	44°30' N, 124°41' E	278
JL2	812499754	802354282	120.353	0.13	173896	1465671999	17612	2884	773188	43.89	Goat	Capra hircus	Female	20191107	Zuojia City, Jilin	44°04' N, 116°07' E	223
JL3	735538894	727402986	109.11	0.19	218635	1370181297	8859	2565	1042100	44.93	Sheep	Ovis aries	Male	20191107	Songyuan City, Jilin	45°16' N, 124°49' E	145
JL4	780454352	770546718	115.582	0.14	234037	1622374335	11218	2652	728830	43.69	Goat	Capra hircus	Male	20191107	Songyuan City, Jilin	45°18' N, 124°56' E	169
JL5	639853364	629947574	94.4921	0.12	232202	1624847348	11968	2614	1255992	43.03	Goat	Capra hircus	Female	20191108	Shuangyang City, Jilin	43°34' N, 125°34' E	243
SD1	757613208	746702584	112.005	0.09	374087	2331985866	8996	2521	638541	46.06	Sheep	Ovis aries	Unknow	20191110	Weihai City, Shandong	37°04' N, 121°49' E	37
SD2	768415976	756812560	113.522	0.08	344158	2160913643	8953	2538	681998	46.08	Sheep	Ovis aries	Unknow	20191110	Weihai City, Shandong	37°04' N, 121°49' E	37
SD3	715828744	704398712	105.66	0.08	304393	2027544714	10301	2591	626007	43.61	Goat	Capra hircus	Female	20191119	Pingdu City, Shandong	36°50' N, 119°50' E	30
SD4	727404336	717643878	107.647	0.38	382380	2180204074	7460	2449	513256	43.53	Sheep	Ovis aries	Female	20191119	Pingdu City, Shandong	36°48' N, 119°49' E	30
SD5	729038074	719160016	107.874	0.13	157727	1362029379	18604	2937	683225	45.11	Goat	Capra hircus	Unknow	20191110	Weihai City, Shandong	37°04' N, 121°49' E	37
SX1	816758494	808373788	121.256	0.55	203539	1338082663	10115	2585	652081	45.27	Goat	Capra hircus	Unknow	20191103	Taigu County, Shanxi	37°24' N, 112°39' E	818
SX2	719358604	711045634	106.657	0.09	379217	2081556945	6853	2401	1313841	44.41	Duhan hybrid sheep	Ovis aries	Unknow	20191103	Taigu County, Shanxi	37°26' N, 112°36' E	768
SX3	737733532	730711162	109.607	0.06	311489	1763613168	7336	2430	724519	45.17	Duhan hybrid sheep	Ovis aries	Unknow	20191103	Taigu County, Shanxi	37°26' N, 112°36' E	768
SX4	700791040	694005132	104.101	0.36	230147	1481077995	9742	2547	575855	44.7	Shaanxi goat	Capra hircus	Female	20191103	Taigu County, Shanxi	37°26' N, 112°37' E	786
SX5	683825804	675956060	101.393	0.45	244629	1483045475	8543	2480	618468	44.34	Shaanxi goat	Capra hircus	Male	20191103	Taigu County, Shanxi	37°26' N, 112°37' E	786
XZ1	764033012	753759764	113.064	0.01	341036	2064551501	8479	2480	768917	46.67	Tibetan antelope	Pantholops hodgsonii	Female	20190923	Namling County, Tibet	29°45' N, 89°14' E	4062
XZ2	696251876	686908298	103.036	0.01	393407	2140063904	6763	2407	637116	45.57	Sheep	Ovis aries	Unknow	20190923	Nyima County, Tibet	31°37' N, 87°20' E	4643
XZ3	773550052	763703926	114.556	0.01	189315	1334568702	11609	2669	483162	48.84	Goat	Capra hircus	Unknow	20190923	Nyima County, Tibet	31°58' N, 87°22' E	4495
XZ4	742145356	732926818	109.939	0.01	384660	2313500963	8327	2481	1229586	46.72	Tibetan antelope	Pantholops hodgsonii	Male	20190923	Nyima County, Tibet	31°16' N, 88°44' E	4601
XZ5	701794032	691215866	103.682	0.08	364173	2160070137	8024	2488	708142	49.54	Tibetan Gazelle	Procapra picticaudata	Female	20190923	Nyima County, Tibet	30°37' N, 88°52' E	4862

## Sheet: ST2
Table S2 Completeness and contamination statistics for 5,046 MAGs with assembly statistics and basic taxonomic information.
SGBs ID	MAG ID	MAGs info.												Species annotation
		Number of contigs	Genomic size (Mbp)	Estimated genomic size (Mbp)	N50 length	N90 length	Max length	% GC content	Depth	% Completeness	% Contamination	QS score	Domain	Phylum	Class	Order	Family	Genus	Sequenced species	SpecI or diamond match	% Similarity	Closest reference genome	% ANI
SGBs0001	AH1.bin001	28	1.88658	2.42273	130831	28892	228949	44.24	34.69	77.87	0.57	75.02	Bacteria	Firmicutes	Clostridia	Clostridiales	Lachnospiraceae	Unknow	no	unnamed Lachnospiraceae bacterium 3_1_57FAA_CT1	75.6	Unknow	Unknow
SGBs0002	AH1.bin002	61	1.94872	2.14286	40830	17370	136861	48.53	39.63	90.94	0.84	86.74	Bacteria	Firmicutes	Clostridia	Clostridiales	Ruminococcaceae	Unknow	no	Clostridiales bacterium	62.27	Unknow	Unknow
SGBs0002	AH3.bin028	231	1.82594	2.14514	9938	3850	71371	48.73	13.2	85.12	3.02	70.02	Bacteria	Firmicutes	Clostridia	Clostridiales	Ruminococcaceae	Unknow	no	Clostridiales bacterium	61.2	Unknow	Unknow
SGBs0002	AH4.bin144	51	2.06973	2.18027	57011	27222	169925	48.47	80.19	94.93	1.85	85.68	Bacteria	Firmicutes	Clostridia	Clostridiales	Ruminococcaceae	Unknow	no	Clostridiales bacterium	62.36	Unknow	Unknow
SGBs0003	AH1.bin003	118	1.96885	2.16309	24985	7798	94953	57.15	13.68	91.02	0.67	87.67	Bacteria	Firmicutes	Clostridia	Clostridiales	Ruminococcaceae	Unknow	no	Ruminococcaceae bacterium	60.96	Unknow	Unknow
SGBs0004	AH1.bin006	51	1.69388	1.77761	51482	18981	101409	54.35	17.85	95.29	0.84	91.09	Bacteria	Firmicutes	Clostridia	Clostridiales	Ruminococcaceae	Unknow	no	Clostridiales bacterium	70.05	Unknow	Unknow
SGBs0005	AH1.bin007	98	4.3778	4.83735	98008	19941	329646	62.76	36.62	90.5	2.73	76.85	Bacteria	Verrucomicrobia	Kiritimatiellae	RFP12	UBA1067	Unknow	no	Verrucomicrobia bacterium	62.8	GCA_900320225.1	86.51
SGBs0006	AH1.bin008	37	2.10871	2.63655	104471	27616	203234	47.75	31.95	79.98	2.01	69.93	Bacteria	Firmicutes	Clostridia	Clostridiales	Ruminococcaceae	Unknow	no	Unknow	Unknow	Unknow	Unknow
SGBs0007	AH1.bin009	141	1.73443	2.23451	17288	5812	62404	37.39	142.96	77.62	0.7	74.12	Bacteria	Firmicutes	Clostridia	UBA1212	UBA1255	Unknow	no	Clostridiales bacterium	69.65	Unknow	Unknow
SGBs0008	AH1.bin010	115	2.20952	3.09457	28936	9626	87731	46.94	113.09	71.4	0.91	66.85	Bacteria	Bacteroidetes	Bacteroidia	Bacteroidales	Bacteroidaceae	Bacteroides	no	Bacteroides plebeius	80.34	Unknow	Unknow
SGBs0009	AH1.bin016	51	2.59055	3.30511	74920	24345	323129	50.57	290.36	78.38	1.74	69.68	Bacteria	Firmicutes	Clostridia	Clostridiales	Ruminococcaceae	Unknow	no	Clostridiales bacterium	62.22	Unknow	Unknow
SGBs0010	AH1.bin017	191	1.82329	2.08877	13567	4273	57886	58.13	11.55	87.29	2.07	76.94	Bacteria	Firmicutes	Clostridia	Clostridiales	Ruminococcaceae	Unknow	no	Ruminococcaceae bacterium	60.7	Unknow	Unknow
SGBs0011	AH1.bin019	220	2.45631	2.94064	15987	5669	60002	58.89	36.27	83.53	2.05	73.28	Bacteria	Firmicutes	Clostridia	Christensenellales	CAG-74	Unknow	no	Unknow	Unknow	Unknow	Unknow
SGBs0011	AH5.bin045	296	2.24704	2.84076	9258	3869	41013	58.87	11.78	79.1	3.38	62.2	Bacteria	Firmicutes	Clostridia	Christensenellales	CAG-74	Unknow	no	Unknow	Unknow	Unknow	Unknow
SGBs0011	JL5.bin135	334	2.25086	2.79055	8099	3337	37772	58.72	10.85	80.66	4.33	59.01	Bacteria	Firmicutes	Clostridia	Christensenellales	CAG-74	Unknow	no	Unknow	Unknow	Unknow	Unknow
SGBs0012	AH1.bin021	54	2.88944	3.05534	91649	27752	210388	50.56	22.6	94.57	0.06	94.27	Bacteria	Firmicutes	Clostridia	Clostridiales	Lachnospiraceae	Unknow	no	Unknow	Unknow	Unknow	Unknow
SGBs0013	AH1.bin022	95	2.64746	2.90228	37371	12923	156203	50.27	21.75	91.22	1.01	86.17	Bacteria	Lentisphaerae	Lentisphaeria	Victivallales	Victivallaceae	Unknow	no	Victivallis vadensis	74.43	Unknow	Unknow
SGBs0014	AH1.bin023	29	2.26816	2.34605	107558	41827	225753	44.98	195.33	96.68	0	96.68	Bacteria	Bacteroidetes	Bacteroidia	Bacteroidales	Barnesiellaceae	Barnesiella	no	Unknow	Unknow	Unknow	Unknow
SGBs0014	AH5.bin016	19	2.06468	2.36342	133434	49570	605064	44.96	189.51	87.36	0	87.36	Bacteria	Bacteroidetes	Bacteroidia	Bacteroidales	Barnesiellaceae	Barnesiella	no	Unknow	Unknow	Unknow	Unknow
SGBs0014	GX1.bin164	43	1.96548	2.16701	63814	25314	273343	45.29	118.66	90.7	0.47	88.35	Bacteria	Bacteroidetes	Bacteroidia	Bacteroidales	Barnesiellaceae	Barnesiella	no	Unknow	Unknow	Unknow	Unknow
SGBs0014	GX3.bin099	46	2.18691	2.25316	68964	28556	243423	45.19	158.45	97.06	0.47	94.71	Bacteria	Bacteroidetes	Bacteroidia	Bacteroidales	Barnesiellaceae	Barnesiella	no	Unknow	Unknow	Unknow	Unknow
SGBs0014	GX4.bin123	37	2.26919	2.4545	94873	36110	185114	44.93	255.71	92.45	0.13	91.8	Bacteria	Bacteroidetes	Bacteroidia	Bacteroidales	Barnesiellaceae	Barnesiella	no	Unknow	Unknow	Unknow	Unknow
SGBs0014	GX5.bin138	23	2.17204	2.35222	139548	50469	326592	44.89	206.38	92.34	0.13	91.69	Bacteria	Bacteroidetes	Bacteroidia	Bacteroidales	Barnesiellaceae	Barnesiella	no	Unknow	Unknow	Unknow	Unknow
SGBs0014	SX1.bin109	25	2.20115	2.42979	139149	43360	399928	45.02	80.86	90.59	1.13	84.94	Bacteria	Bacteroidetes	Bacteroidia	Bacteroidales	Barnesiellaceae	Barnesiella	no	Unknow	Unknow	Unknow	Unknow
SGBs0014	SX2.bin032	78	2.18188	2.26736	43126	13493	121053	45.1	18.85	96.23	0.75	92.48	Bacteria	Bacteroidetes	Bacteroidia	Bacteroidales	Barnesiellaceae	Barnesiella	no	Unknow	Unknow	Unknow	Unknow
SGBs0014	XZ4.bin068	28	2.23542	2.36152	88092	39893	328975	44.91	78.78	94.66	0	94.66	Bacteria	Bacteroidetes	Bacteroidia	Bacteroidales	Barnesiellaceae	Barnesiella	no	Unknow	Unknow	Unknow	Unknow
SGBs0015	AH1.bin024	77	2.42156	2.67015	49784	16045	114663	47.92	142.2	90.69	0.42	88.59	Bacteria	Bacteroidetes	Bacteroidia	Bacteroidales	Bacteroidaceae	Unknow	no	Prevotella bryantii	69.76	Unknow	Unknow
SGBs0015	AH2.bin020	61	2.33946	2.65847	55487	18488	135410	47.79	26.09	88	0.79	84.05	Bacteria	Bacteroidetes	Bacteroidia	Bacteroidales	Bacteroidaceae	Unknow	no	Prevotella oris	70.35	Unknow	Unknow
SGBs0015	AH3.bin145	138	2.00072	2.44586	19018	7199	62174	48.54	102.58	81.8	2.93	67.15	Bacteria	Bacteroidetes	Bacteroidia	Bacteroidales	Bacteroidaceae	Unknow	no	Unknow	Unknow	Unknow	Unknow
SGBs0015	GX2.bin056	78	2.24785	2.69462	43960	15718	119848	47.8	126.08	83.42	2.65	70.17	Bacteria	Bacteroidetes	Bacteroidia	Bacteroidales	Bacteroidaceae	Unknow	no	Prevotella bryantii	69.67	Unknow	Unknow
SGBs0015	GX3.bin130	73	2.06165	2.72309	43319	14362	144990	47.85	697.94	75.71	2.53	63.06	Bacteria	Bacteroidetes	Bacteroidia	Bacteroidales	Bacteroidaceae	Unknow	no	Prevotella bryantii	69.05	Unknow	Unknow
SGBs0015	SX1.bin077	82	2.29617	2.58142	41515	13439	156898	48.26	18.36	88.95	0.42	86.85	Bacteria	Bacteroidetes	Bacteroidia	Bacteroidales	Bacteroidaceae	Unknow	no	Prevotella oris	70.14	Unknow	Unknow
SGBs0015	SX2.bin069	85	1.9348	2.59705	34348	11232	114749	48.25	74.59	74.5	3.29	58.05	Bacteria	Bacteroidetes	Bacteroidia	Bacteroidales	Bacteroidaceae	Unknow	no	Bacteroides stercoris	72.5	Unknow	Unknow
SGBs0016	AH1.bin027	195	1.90439	2.12188	13434	4317	89152	46.85	11.27	89.75	1.9	80.25	Bacteria	Firmicutes	Clostridia	Clostridiales	Ruminococcaceae	Unknow	no	Clostridiales bacterium	56.91	Unknow	Unknow
SGBs0017	AH1.bin028	26	1.75569	1.84654	101554	35522	257834	49.13	29.56	95.08	0	95.08	Bacteria	Firmicutes	Clostridia	Clostridiales	Ruminococcaceae	Unknow	no	Unknow	Unknow	Unknow	Unknow
SGBs0017	XZ1.bin074	212	1.58983	1.78934	9284	3726	40541	49.71	10.84	88.85	0.67	85.5	Bacteria	Firmicutes	Clostridia	Clostridiales	Ruminococcaceae	Unknow	no	Unknow	Unknow	Unknow	Unknow
SGBs0017	XZ4.bin002	162	1.60342	1.76549	13608	4701	59227	49.76	12.08	90.82	0	90.82	Bacteria	Firmicutes	Clostridia	Clostridiales	Ruminococcaceae	Unknow	no	Unknow	Unknow	Unknow	Unknow
SGBs0018	AH1.bin029	37	2.4011	2.51293	114413	33843	548625	44.75	98.57	95.55	0	95.55	Bacteria	Bacteroidetes	Bacteroidia	Bacteroidales	Barnesiellaceae	Barnesiella	no	Unknow	Unknow	Unknow	Unknow
SGBs0018	AH2.bin006	26	2.0387	2.62991	97575	44114	314371	44.56	27.46	77.52	0.02	77.42	Bacteria	Bacteroidetes	Bacteroidia	Bacteroidales	Barnesiellaceae	Barnesiella	no	Unknow	Unknow	Unknow	Unknow
SGBs0018	AH3.bin214	22	1.93549	2.59798	97575	46009	307181	45.22	101.09	74.5	0	74.5	Bacteria	Bacteroidetes	Bacteroidia	Bacteroidales	Barnesiellaceae	Barnesiella	no	Unknow	Unknow	Unknow	Unknow
SGBs0018	GX1.bin162	40	2.04689	2.45577	85476	24096	210100	44.85	23.08	83.35	0.47	81	Bacteria	Bacteroidetes	Bacteroidia	Bacteroidales	Barnesiellaceae	Barnesiella	no	Unknow	Unknow	Unknow	Unknow
SGBs0018	GX2.bin172	35	2.31923	2.50864	122172	31054	548034	44.71	59.14	92.45	0	92.45	Bacteria	Bacteroidetes	Bacteroidia	Bacteroidales	Barnesiellaceae	Barnesiella	no	Unknow	Unknow	Unknow	Unknow
SGBs0018	GX3.bin171	36	1.80342	2.44897	93696	22059	183816	45.1	30.13	73.64	0.47	71.29	Bacteria	Bacteroidetes	Bacteroidia	Bacteroidales	Barnesiellaceae	Barnesiella	no	Unknow	Unknow	Unknow	Unknow
SGBs0018	GX5.bin006	39	2.26666	2.47182	102504	27790	220838	44.78	24.65	91.7	0.47	89.35	Bacteria	Bacteroidetes	Bacteroidia	Bacteroidales	Barnesiellaceae	Barnesiella	no	Unknow	Unknow	Unknow	Unknow
SGBs0018	JL1.bin117	47	2.34367	2.48639	81451	22924	182498	44.72	43.28	94.26	0.66	90.96	Bacteria	Bacteroidetes	Bacteroidia	Bacteroidales	Barnesiellaceae	Barnesiella	no	Unknow	Unknow	Unknow	Unknow
SGBs0018	JL5.bin002	41	2.18301	2.54371	83359	26180	166496	44.94	91.28	85.82	0.66	82.52	Bacteria	Bacteroidetes	Bacteroidia	Bacteroidales	Barnesiellaceae	Barnesiella	no	Unknow	Unknow	Unknow	Unknow
SGBs0018	SD3.bin094	40	2.23684	2.53322	84655	26650	294285	44.87	18.89	88.3	0	88.3	Bacteria	Bacteroidetes	Bacteroidia	Bacteroidales	Barnesiellaceae	Barnesiella	no	Unknow	Unknow	Unknow	Unknow
SGBs0018	SX1.bin053	36	2.32474	2.65049	108759	35533	262428	44.76	24.3	87.71	0	87.71	Bacteria	Bacteroidetes	Bacteroidia	Bacteroidales	Barnesiellaceae	Barnesiella	no	Unknow	Unknow	Unknow	Unknow
SGBs0019	AH1.bin030	69	3.22656	3.56133	103289	21767	318194	52.4	53.15	90.6	0.67	87.25	Bacteria	Firmicutes	Clostridia	Clostridiales	Ruminococcaceae	Unknow	no	Unknow	Unknow	Unknow	Unknow
SGBs0019	SX2.bin073	236	3.31399	3.62185	27025	5623	110419	52.62	17.92	91.5	2.18	80.6	Bacteria	Firmicutes	Clostridia	Clostridiales	Ruminococcaceae	Unknow	no	Unknow	Unknow	Unknow	Unknow
SGBs0020	AH1.bin032	5	1.06445	1.17101	303244	141002	317920	31.49	78.36	90.9	2.25	79.65	Bacteria	Firmicutes	Clostridia	4C28d-15	UBA1242	Unknow	no	Unknow	Unknow	Unknow	Unknow
SGBs0021	AH1.bin033	89	1.44487	1.89541	23579	7653	97108	55.42	14.48	76.23	2.85	61.98	Bacteria	Firmicutes	Clostridia	Clostridiales	Ruminococcaceae	Unknow	no	Clostridiales bacterium	70.53	Unknow	Unknow
SGBs0022	AH1.bin034	233	1.46628	1.74266	7683	3263	33106	49.14	11.57	84.14	0	84.14	Bacteria	Firmicutes	Clostridia	4C28d-15	CAG-727	Unknow	no	Clostridiales bacterium	66.83	Unknow	Unknow
SGBs0023	AH1.bin035	47	2.24772	2.32011	74430	29598	162988	49.56	78.03	96.88	0	96.88	Bacteria	Bacteroidetes	Bacteroidia	Bacteroidales	Rikenellaceae	Alistipes	no	Alistipes putredinis	76.68	Unknow	Unknow
SGBs0023	GX4.bin150	93	1.99876	2.28822	36085	11032	68977	49.83	41.98	87.35	2.19	76.4	Bacteria	Bacteroidetes	Bacteroidia	Bacteroidales	Rikenellaceae	Alistipes	no	unnamed Alistipes sp. HGB5	75.47	Unknow	Unknow
SGBs0023	GX5.bin001	140	2.06206	2.4406	20478	7344	68244	49.86	38.51	84.49	0.96	79.69	Bacteria	Bacteroidetes	Bacteroidia	Bacteroidales	Rikenellaceae	Alistipes	no	unnamed Alistipes sp. HGB5	76.65	Unknow	Unknow
SGBs0023	JL5.bin160	57	1.74458	2.30277	48008	15475	156157	49.88	16.49	75.76	0	75.76	Bacteria	Bacteroidetes	Bacteroidia	Bacteroidales	Rikenellaceae	Alistipes	no	unnamed Alistipes sp. HGB5	75.44	Unknow	Unknow
SGBs0024	AH1.bin036	118	1.32098	1.62662	15560	5418	64701	43.57	22.09	81.21	0.34	79.51	Bacteria	Firmicutes	Clostridia	Clostridiales	Ruminococcaceae	Unknow	no	Ruminococcaceae bacterium	60.16	Unknow	Unknow
SGBs0024	GX5.bin045	131	1.12693	1.48789	12911	4177	35578	43.72	30.1	75.74	0.67	72.39	Bacteria	Firmicutes	Clostridia	Clostridiales	Ruminococcaceae	Unknow	no	Ruminococcaceae bacterium	60.59	Unknow	Unknow
SGBs0025	AH1.bin041	38	2.20909	2.26946	99252	27926	241851	49.72	24.5	97.34	0.17	96.49	Bacteria	Firmicutes	Clostridia	Clostridiales	Anaerotignaceae	Unknow	no	Unknow	Unknow	GCA_000436415.1	79.79
SGBs0025	SD3.bin103	33	2.1172	2.3106	91122	26224	297271	49.59	38.99	91.63	1.95	81.88	Bacteria	Firmicutes	Clostridia	Clostridiales	Anaerotignaceae	Unknow	no	Unknow	Unknow	GCA_000436415.1	80.19
SGBs0026	AH1.bin043	43	2.23978	2.32294	78224	25470	238688	38.51	40.67	96.42	0	96.42	Bacteria	Firmicutes	Clostridia	Clostridiales	Ruminococcaceae	Unknow	no	Firmicutes bacterium ADurb.Bin300	57.68	Unknow	Unknow
SGBs0026	AH3.bin036	49	1.98781	2.23098	77838	17341	183459	38.46	22.41	89.1	0.34	87.4	Bacteria	Firmicutes	Clostridia	Clostridiales	Ruminococcaceae	Unknow	no	Firmicutes bacterium ADurb.Bin300	57.26	Unknow	Unknow
SGBs0026	SD4.bin036	41	2.16331	2.27525	112198	27066	258736	38.46	20.21	95.08	0.36	93.28	Bacteria	Firmicutes	Clostridia	Clostridiales	Ruminococcaceae	Unknow	no	Firmicutes bacterium ADurb.Bin300	57.73	Unknow	Unknow
SGBs0027	AH1.bin045	175	3.23243	3.39327	33235	8875	92659	48.02	13.13	95.26	1.97	85.41	Bacteria	Firmicutes	Clostridia	Clostridiales	Lachnospiraceae	Unknow	no	[Bacteroides] pectinophilus	70.22	Unknow	Unknow
SGBs0028	AH1.bin046	110	2.34157	2.51457	33501	9443	145338	47.38	27.94	93.12	2.59	80.17	Bacteria	Firmicutes	Clostridia	Clostridiales	Ruminococcaceae	Unknow	no	Clostridiales bacterium	58.25	Unknow	Unknow
SGBs0029	AH1.bin048	23	0.842929	1.06686	65764	15454	203268	42	16.34	79.01	1.12	73.41	Bacteria	Candidatus Saccharibacteria	Saccharimonadia	Saccharimonadales	Saccharimonadaceae	Unknow	no	TM7 phylum sp. oral taxon 351	61.28	GCA_002363125.1	78.86
SGBs0030	AH1.bin049	124	1.45834	1.95908	18024	5073	47829	52.42	16.16	74.44	2.01	64.39	Bacteria	Firmicutes	Clostridia	Clostridiales	Ruminococcaceae	Unknow	no	unnamed Ruminococcaceae bacterium D16	70.36	Unknow	Unknow
SGBs0031	AH1.bin052	243	1.3289	1.71604	5879	3179	23495	50.48	9.27	77.44	2.69	63.99	Bacteria	Firmicutes	Clostridia	Christensenellales	CAG-138	Unknow	no	Clostridia bacterium	69.58	Unknow	Unknow
SGBs0032	AH1.bin054	172	1.8135	2.39058	16368	4576	57249	45.61	20.57	75.86	0	75.86	Bacteria	Firmicutes	Clostridia	Clostridiales	Peptococcaceae	Unknow	no	Unknow	Unknow	GCA_002491065.1	77.15
SGBs0032	AH4.bin041	147	1.98477	2.44942	19456	6134	86150	45.4	24.5	81.03	1.72	72.43	Bacteria	Firmicutes	Clostridia	Clostridiales	Peptococcaceae	Unknow	no	Unknow	Unknow	GCA_002491065.1	77.56
SGBs0032	GX3.bin122	179	1.63544	2.1078	11624	4377	63245	45.99	32.25	77.59	0.86	73.29	Bacteria	Firmicutes	Clostridia	Clostridiales	Peptococcaceae	Unknow	no	Unknow	Unknow	GCA_002491065.1	77.56
SGBs0032	JL1.bin094	197	1.99448	2.30337	14516	4927	69977	45.48	17.24	86.59	4.91	62.04	Bacteria	Firmicutes	Clostridia	Clostridiales	Peptococcaceae	Unknow	no	Clostridiales bacterium	62.45	GCA_002491065.1	77.97
SGBs0032	JL3.bin004	83	2.10271	2.45816	40569	11816	128649	45.11	50.81	85.54	2.3	74.04	Bacteria	Firmicutes	Clostridia	Clostridiales	Peptococcaceae	Unknow	no	Unknow	Unknow	GCA_002491065.1	77.88
SGBs0032	SD5.bin118	67	2.05671	2.42108	42280	15091	204444	45.09	74.93	84.95	3.02	69.85	Bacteria	Firmicutes	Clostridia	Clostridiales	Peptococcaceae	Unknow	no	Unknow	Unknow	GCA_002491065.1	77.98
SGBs0032	SX3.bin079	216	1.4395	1.91933	8099	3374	51413	45.74	28.19	75	0	75	Bacteria	Firmicutes	Clostridia	Clostridiales	Peptococcaceae	Unknow	no	Unknow	Unknow	GCA_002491065.1	77.37
SGBs0033	AH1.bin055	34	1.58623	2.14355	69367	26192	223203	49.27	873.76	74	0	74	Bacteria	Bacteroidetes	Bacteroidia	Bacteroidales	Rikenellaceae	Unknow	no	Unknow	Unknow	GCA_002298075.1	77.39
SGBs0033	XZ2.bin039	99	2.34974	2.76505	35219	11492	148112	49.39	180.89	84.98	2.54	72.28	Bacteria	Bacteroidetes	Bacteroidia	Bacteroidales	Rikenellaceae	Unknow	no	Unknow	Unknow	Unknow	Unknow
SGBs0034	AH1.bin057	257	2.75679	3.11749	13672	5681	40172	45.81	11.68	88.43	0.34	86.73	Bacteria	Firmicutes	Clostridia	Clostridiales	Lachnospiraceae	Unknow	no	Unknow	Unknow	Unknow	Unknow
SGBs0035	AH1.bin058	120	2.32499	2.52854	30616	8450	79140	52.1	14.82	91.95	2.03	81.8	Bacteria	Firmicutes	Clostridia	Clostridiales	Ruminococcaceae	Unknow	no	Clostridiales bacterium	63.77	Unknow	Unknow
SGBs0035	AH5.bin089	56	2.0113	2.6925	56346	17070	264499	52.54	32.29	74.7	0	74.7	Bacteria	Firmicutes	Clostridia	Clostridiales	Ruminococcaceae	Unknow	no	Clostridiales bacterium	64.34	Unknow	Unknow
SGBs0035	JL1.bin077	64	2.51416	2.62576	53648	19138	260837	51.91	29.39	95.75	2.99	80.8	Bacteria	Firmicutes	Clostridia	Clostridiales	Ruminococcaceae	Unknow	no	Clostridiales bacterium	63.94	Unknow	Unknow
SGBs0035	JL4.bin073	36	1.83108	2.37248	75895	25405	300731	52.66	42.19	77.18	0	77.18	Bacteria	Firmicutes	Clostridia	Clostridiales	Ruminococcaceae	Unknow	no	Clostridiales bacterium	63.32	Unknow	Unknow
SGBs0035	SX1.bin078	102	1.81705	2.45017	23173	10229	77863	52.86	14.97	74.16	1.34	67.46	Bacteria	Firmicutes	Clostridia	Clostridiales	Ruminococcaceae	Unknow	no	Clostridiales bacterium	63.06	Unknow	Unknow
SGBs0036	AH1.bin059	96	1.66803	2.07105	26457	8016	95726	40.94	76.7	80.54	2.52	67.94	Bacteria	Firmicutes	Clostridia	Monoglobales	Unknow	Unknow	no	Unknow	Unknow	Unknow	Unknow
SGBs0037	AH1.bin060	40	2.63701	2.67282	125183	37879	299312	36.13	108.84	98.66	0.34	96.96	Bacteria	Firmicutes	Clostridia	Clostridiales	Lachnospiraceae	Unknow	no	unnamed Lachnospiraceae bacterium 2_1_46FAA	73.74	Unknow	Unknow
SGBs0037	SD1.bin065	41	2.40324	2.50415	93170	32989	298785	36.14	222.08	95.97	0	95.97	Bacteria	Firmicutes	Clostridia	Clostridiales	Lachnospiraceae	Unknow	no	unnamed Lachnospiraceae bacterium 2_1_46FAA	73.55	Unknow	Unknow
SGBs0037	SD2.bin137	35	2.17461	2.365	83207	31070	298806	36.15	189.77	91.95	0.67	88.6	Bacteria	Firmicutes	Clostridia	Clostridiales	Lachnospiraceae	Unknow	no	Clostridium phytofermentans	73.59	Unknow	Unknow
SGBs0038	AH1.bin061	37	2.31068	2.81447	79667	36199	227534	45.91	54.95	82.1	1.34	75.4	Bacteria	Firmicutes	Clostridia	Clostridiales	UBA1390	Unknow	no	Unknow	Unknow	Unknow	Unknow
SGBs0038	XZ2.bin088	193	2.01791	2.4931	14817	4627	91339	45.84	32.35	80.94	2.91	66.39	Bacteria	Firmicutes	Clostridia	Clostridiales	UBA1390	Unknow	no	Unknow	Unknow	Unknow	Unknow
SGBs0039	AH1.bin062	26	1.10142	1.1795	43629	24963	129093	24.36	70.5	93.38	4.87	69.03	Bacteria	Firmicutes	Bacilli	RF39	CAG-611	Unknow	no	Unknow	Unknow	GCA_900320425.1	78.51
SGBs0040	AH1.bin063	43	1.55779	1.87527	51659	18738	169812	58.22	110.4	83.07	1.06	77.77	Bacteria	Firmicutes	Clostridia	Clostridiales	Ruminococcaceae	Unknow	no	unnamed Ruminococcaceae bacterium D16	86.02	Unknow	Unknow
SGBs0041	AH1.bin064	169	2.51293	2.64993	22130	7015	84000	53.64	48.15	94.83	0.78	90.93	Bacteria	Firmicutes	Clostridia	Clostridiales	Ruminococcaceae	Unknow	no	Clostridiales bacterium	72.4	GCA_002437585.1	78.99
SGBs0042	AH1.bin065	174	1.02131	1.42661	6253	3051	38611	38.77	10.57	71.59	2.15	60.84	Bacteria	Firmicutes	Clostridia	4C28d-15	CAG-727	Unknow	no	Firmicutes bacterium	63.35	Unknow	Unknow
SGBs0043	AH1.bin068	181	2.05988	2.40443	15354	5324	38660	54.69	12.62	85.67	2.82	71.57	Bacteria	Firmicutes	Clostridia	Clostridiales	Ruminococcaceae	Unknow	no	unnamed Ruminococcaceae bacterium D16	78.65	Unknow	Unknow
SGBs0044	AH1.bin069	129	2.61027	2.74073	34642	9304	99076	33.72	19.99	95.24	0	95.24	Archaea	Euryarchaeota	Methanobacteria	Methanobacteriales	Methanobacteriaceae	Methanobrevibacter	yes	Methanobrevibacter smithii	81.7	GCA_900314615.1	96.71
SGBs0045	AH1.bin070	31	1.31818	1.76039	58990	25051	156540	27.52	51.03	74.88	0.78	70.98	Bacteria	Firmicutes	Clostridia	TANB77	CAG-508	Unknow	no	Clostridium sp. 28_12	77.12	Unknow	Unknow
SGBs0046	AH1.bin072	98	3.19422	3.24748	49616	16341	131463	59.46	51.24	98.36	4.3	76.86	Bacteria	Firmicutes	Clostridia	Christensenellales	CAG-74	Unknow	no	Clostridiales bacterium	60.95	Unknow	Unknow
SGBs0047	AH1.bin073	197	4.08042	4.26956	31875	10654	114404	41.28	80.21	95.57	3.64	77.37	Bacteria	Firmicutes	Clostridia	Clostridiales	Lachnospiraceae	Unknow	no	Roseburia inulinivorans	73.07	Unknow	Unknow
SGBs0048	AH1.bin074	33	1.86338	2.34034	88290	27293	225827	31.65	69.39	79.62	0.56	76.82	Bacteria	Firmicutes	Clostridia	Unknow	Unknow	Unknow	no	Unknow	Unknow	Unknow	Unknow
SGBs0049	AH1.bin075	75	1.89379	2.51466	47233	12909	146828	54.96	19.34	75.31	0.81	71.26	Bacteria	Firmicutes	Clostridia	Christensenellales	CAG-138	Unknow	no	Clostridium sp. CAG:1024	71.76	Unknow	Unknow
SGBs0049	SD1.bin033	166	2.08357	2.61164	18074	5814	95682	55.75	22.03	79.78	3.9	60.28	Bacteria	Firmicutes	Clostridia	Christensenellales	CAG-138	Unknow	no	Clostridium sp. CAG:1024	70.89	Unknow	Unknow
SGBs0050	AH1.bin076	40	2.71832	3.10381	85198	31709	337457	49.94	20.11	87.58	0.56	84.78	Bacteria	Firmicutes	Clostridia	Clostridiales	Ruminococcaceae	Unknow	no	Ruminococcaceae bacterium	64.35	Unknow	Unknow
SGBs0051	AH1.bin079	35	2.04718	2.14701	84730	32610	188682	50.54	275.22	95.35	0.02	95.25	Bacteria	Bacteroidetes	Bacteroidia	Bacteroidales	Rikenellaceae	Alistipes	no	Alistipes shahii	77.75	Unknow	Unknow
SGBs0051	AH2.bin121	56	2.02887	2.25379	48994	16385	136360	50.57	419.17	90.02	0.48	87.62	Bacteria	Bacteroidetes	Bacteroidia	Bacteroidales	Rikenellaceae	Alistipes	no	Alistipes shahii	77.11	Unknow	Unknow
SGBs0051	AH3.bin010	60	2.00715	2.26694	51761	15330	136438	50.38	208.71	88.54	0.48	86.14	Bacteria	Bacteroidetes	Bacteroidia	Bacteroidales	Rikenellaceae	Alistipes	no	Alistipes shahii	77.4	Unknow	Unknow
SGBs0051	AH4.bin115	40	1.60705	2.24856	55347	21651	114070	51.17	257.51	71.47	0.24	70.27	Bacteria	Bacteroidetes	Bacteroidia	Bacteroidales	Rikenellaceae	Alistipes	no	Alistipes shahii	77.86	Unknow	Unknow
SGBs0051	GX1.bin156	53	1.79723	2.13169	49771	18177	93452	50.97	20.88	84.31	0.24	83.11	Bacteria	Bacteroidetes	Bacteroidia	Bacteroidales	Rikenellaceae	Alistipes	no	Alistipes shahii	76.89	Unknow	Unknow
SGBs0051	GX2.bin116	57	1.85055	2.60714	42206	17161	78773	50.76	28.3	70.98	0	70.98	Bacteria	Bacteroidetes	Bacteroidia	Bacteroidales	Rikenellaceae	Alistipes	no	Alistipes shahii	76.14	Unknow	Unknow
SGBs0051	GX3.bin021	48	1.92402	2.32482	54222	24333	154438	50.99	26.98	82.76	0	82.76	Bacteria	Bacteroidetes	Bacteroidia	Bacteroidales	Rikenellaceae	Alistipes	no	Alistipes shahii	76.31	Unknow	Unknow
SGBs0051	GX4.bin119	46	1.635	2.21544	47995	19585	114970	50.98	204.69	73.8	0.72	70.2	Bacteria	Bacteroidetes	Bacteroidia	Bacteroidales	Rikenellaceae	Alistipes	no	Alistipes shahii	76.79	Unknow	Unknow
SGBs0051	JL1.bin114	38	1.98948	2.17763	77617	21491	192257	51.13	266.32	91.36	4.35	69.61	Bacteria	Bacteroidetes	Bacteroidia	Bacteroidales	Rikenellaceae	Alistipes	no	unnamed Alistipes sp. HGB5	76.9	Unknow	Unknow
SGBs0051	JL3.bin070	113	1.71978	2.37506	21890	6929	71582	50.97	84.46	72.41	0	72.41	Bacteria	Bacteroidetes	Bacteroidia	Bacteroidales	Rikenellaceae	Alistipes	no	Unknow	Unknow	Unknow	Unknow
SGBs0051	JL4.bin025	57	1.56839	1.85718	36263	15375	79264	51.16	204.11	84.45	0.6	81.45	Bacteria	Bacteroidetes	Bacteroidia	Bacteroidales	Rikenellaceae	Alistipes	no	unnamed Alistipes sp. HGB5	75.59	Unknow	Unknow
SGBs0051	JL5.bin122	47	1.73522	2.36406	54065	19445	107240	50.69	236.66	73.4	0.48	71	Bacteria	Bacteroidetes	Bacteroidia	Bacteroidales	Rikenellaceae	Alistipes	no	Alistipes shahii	77.57	Unknow	Unknow
SGBs0051	SX4.bin087	55	1.69363	2.00264	39009	17496	111055	51.03	52.14	84.57	0.48	82.17	Bacteria	Bacteroidetes	Bacteroidia	Bacteroidales	Rikenellaceae	Alistipes	no	Alistipes putredinis	75.4	Unknow	Unknow
SGBs0052	AH1.bin083	30	1.92485	2.52307	88236	35555	319658	46.83	33.13	76.29	2.01	66.24	Bacteria	Firmicutes	Clostridia	Clostridiales	Ruminococcaceae	Unknow	no	Clostridiales bacterium	69.82	Unknow	Unknow
SGBs0053	AH1.bin085	59	1.21997	1.44701	33383	10498	71240	45.76	15.57	84.31	1.34	77.61	Bacteria	Firmicutes	Clostridia	Monoglobales	UBA1381	Unknow	no	Clostridiales bacterium	59.81	Unknow	Unknow
SGBs0054	AH1.bin086	104	1.90007	1.97124	27287	8388	76964	54.87	17.2	96.39	4.78	72.49	Bacteria	Firmicutes	Clostridia	Clostridiales	Ruminococcaceae	Unknow	no	Pseudoflavonifractor capillosus	75.8	Unknow	Unknow
SGBs0055	AH1.bin089	253	1.58277	2.15022	7207	3531	25838	53.16	10.07	73.61	1.34	66.91	Bacteria	Firmicutes	Clostridia	Clostridiales	Ruminococcaceae	Unknow	no	Unknow	Unknow	Unknow	Unknow
SGBs0056	AH1.bin091	576	2.30137	2.34475	4262	2509	18213	60.55	8.27	98.15	2.42	86.05	Bacteria	Actinobacteria	Coriobacteriia	Eggerthellales	Eggerthellaceae	Eggerthella	no	Eggerthella lenta	81.34	Unknow	Unknow
SGBs0057	AH1.bin092	51	1.25802	1.40404	36859	11878	73527	37.17	24.69	89.6	0	89.6	Bacteria	Firmicutes	Clostridia	Clostridiales	Ruminococcaceae	Unknow	no	[Clostridium] methylpentosum	61.26	Unknow	Unknow
SGBs0058	AH1.bin093	22	1.99569	2.04477	122972	53373	212286	47.58	83.26	97.6	0.24	96.4	Bacteria	Bacteroidetes	Bacteroidia	Bacteroidales	Rikenellaceae	Alistipes	no	unnamed Alistipes sp. HGB5	77.3	Unknow	Unknow
SGBs0058	GX2.bin125	87	1.88619	1.97589	34163	9648	83527	47.8	15.36	95.46	0.96	90.66	Bacteria	Bacteroidetes	Bacteroidia	Bacteroidales	Rikenellaceae	Alistipes	no	unnamed Alistipes sp. HGB5	76.95	Unknow	Unknow
SGBs0058	GX3.bin167	180	1.36312	1.87861	8724	4264	30730	48.05	12.08	72.56	2.02	62.46	Bacteria	Bacteroidetes	Bacteroidia	Bacteroidales	Rikenellaceae	Alistipes	no	unnamed Alistipes sp. HGB5	76.4	Unknow	Unknow
SGBs0058	SD1.bin175	113	1.58529	2.02128	19870	7086	57586	48.18	123.97	78.43	0	78.43	Bacteria	Bacteroidetes	Bacteroidia	Bacteroidales	Rikenellaceae	Alistipes	no	unnamed Alistipes sp. HGB5	76.26	Unknow	Unknow
SGBs0058	SD4.bin091	89	1.73921	2.23663	28092	8714	70477	47.87	24.8	77.76	0.86	73.46	Bacteria	Bacteroidetes	Bacteroidia	Bacteroidales	Rikenellaceae	Alistipes	no	unnamed Alistipes sp. HGB5	75.53	Unknow	Unknow
SGBs0058	SX1.bin060	18	1.84059	2.05606	159980	70726	459384	47.74	24.66	89.52	0.24	88.32	Bacteria	Bacteroidetes	Bacteroidia	Bacteroidales	Rikenellaceae	Alistipes	no	unnamed Alistipes sp. HGB5	76.83	Unknow	Unknow
SGBs0059	AH1.bin096	437	1.93427	2.4656	4815	2483	19047	40.76	9.05	78.45	2.18	67.55	Bacteria	Firmicutes	Clostridia	Clostridiales	Ruminococcaceae	Ruminococcus	no	Ruminococcaceae bacterium	64.59	Unknow	Unknow
SGBs0060	AH1.bin097	54	1.14647	1.28212	36484	10184	76123	31.49	16.95	89.42	0.86	85.12	Bacteria	Firmicutes	Clostridia	4C28d-15	UBA1242	Unknow	no	Unknow	Unknow	Unknow	Unknow
SGBs0060	GX4.bin138	103	0.875349	1.14037	10541	4344	33572	32.02	12.5	76.76	0.15	76.01	Bacteria	Firmicutes	Clostridia	4C28d-15	UBA1242	Unknow	no	Unknow	Unknow	Unknow	Unknow
SGBs0061	AH1.bin098	180	3.02011	3.75309	24327	8803	87313	58.99	13.82	80.47	1.68	72.07	Bacteria	Firmicutes	Clostridia	Christensenellales	CAG-74	Unknow	no	Unknow	Unknow	GCA_001603025.1	78.16
SGBs0062	AH1.bin101	41	3.5187	3.75608	219651	64510	514958	40.46	68.23	93.68	4.92	69.08	Bacteria	Firmicutes	Clostridia	Clostridiales	Lachnospiraceae	Unknow	no	unnamed Lachnospiraceae bacterium 3_1_57FAA_CT1	77.11	Unknow	Unknow
SGBs0063	AH1.bin102	240	1.98836	2.27189	10490	3904	54327	59.55	11.15	87.52	4.59	64.57	Bacteria	Firmicutes	Clostridia	Clostridiales	Hungateiclostridiaceae	Ruminiclostridium	no	Pseudoflavonifractor capillosus	79.52	GCA_000435295.1	80.1
SGBs0064	AH1.bin105	4	0.922396	1.06255	486078	344784	486078	42.99	25.06	86.81	0	86.81	Bacteria	Proteobacteria	Alphaproteobacteria	Rs-D84	Rs-D84	Unknow	no	Alphaproteobacteria bacterium	70.72	GCA_002437665.1	78.59
SGBs0064	SD4.bin138	14	0.774776	1.03469	105888	29757	179422	43.47	103.94	74.88	0	74.88	Bacteria	Proteobacteria	Alphaproteobacteria	Rs-D84	Rs-D84	Unknow	no	Alphaproteobacteria bacterium	69.79	GCA_002437665.1	78.29
SGBs0065	AH1.bin106	76	3.0759	3.2989	65978	19356	192574	48.04	24.33	93.24	1.35	86.49	Bacteria	Lentisphaerae	Lentisphaeria	Victivallales	Victivallaceae	Unknow	no	Lentisphaeria bacterium	55.68	Unknow	Unknow
SGBs0065	GX1.bin023	343	2.74684	3.25224	10039	3916	48003	48.01	13.03	84.46	2.42	72.36	Bacteria	Lentisphaerae	Lentisphaeria	Victivallales	Victivallaceae	Unknow	no	Unknow	Unknow	Unknow	Unknow
SGBs0065	GX3.bin139	379	2.60069	3.25941	8320	3528	55257	47.96	12.07	79.79	1.35	73.04	Bacteria	Lentisphaerae	Lentisphaeria	Victivallales	Victivallaceae	Unknow	no	Unknow	Unknow	Unknow	Unknow
SGBs0065	JL1.bin128	75	3.16612	3.48884	67795	20566	259359	48.05	45.68	90.75	2.7	77.25	Bacteria	Lentisphaerae	Lentisphaeria	Victivallales	Victivallaceae	Unknow	no	Unknow	Unknow	Unknow	Unknow
SGBs0066	AH1.bin107	78	1.34978	1.46747	33680	7126	127007	25.92	32.75	91.98	1.89	82.53	Bacteria	Firmicutes	Bacilli	RF39	CAG-302	Unknow	no	Clostridium sp. CAG:914	64.29	GCA_900321645.1	77.24
SGBs0067	AH1.bin109	92	1.17151	1.56326	17657	6342	56519	37.19	12.04	74.94	0	74.94	Bacteria	Firmicutes	Clostridia	Clostridiales	Ruminococcaceae	Unknow	no	Unknow	Unknow	Unknow	Unknow
SGBs0068	AH1.bin110	55	2.13927	2.1537	60796	21307	142632	37.65	18.46	99.33	0.13	98.68	Bacteria	Firmicutes	Clostridia	Clostridiales	Lachnospiraceae	Butyrivibrio	no	Butyrivibrio crossotus	84.16	GCF_000156015.1	79
SGBs0068	AH4.bin011	47	2.32356	2.35512	78578	31682	157460	37.41	34.75	98.66	0.67	95.31	Bacteria	Firmicutes	Clostridia	Clostridiales	Lachnospiraceae	Butyrivibrio	no	Butyrivibrio crossotus	84.55	GCF_000156015.1	79.06
SGBs0068	JL5.bin007	30	2.19629	2.32093	95889	47502	195514	37.5	25.71	94.63	0	94.63	Bacteria	Firmicutes	Clostridia	Clostridiales	Lachnospiraceae	Butyrivibrio	no	Butyrivibrio crossotus	84.69	GCF_000156015.1	79.23
SGBs0069	AH1.bin111	57	2.39155	2.72014	69101	18893	235091	56.95	45.99	87.92	0.67	84.57	Bacteria	Firmicutes	Clostridia	Clostridiales	Ruminococcaceae	Unknow	no	Unknow	Unknow	Unknow	Unknow
SGBs0070	AH1.bin112	54	1.50227	2.13178	38051	14527	145584	52.63	32.29	70.47	0.34	68.77	Bacteria	Firmicutes	Clostridia	Clostridiales	Ruminococcaceae	Unknow	no	Clostridiales bacterium	68.63	Unknow	Unknow
SGBs0071	AH1.bin113	75	1.81993	2.16942	49091	11875	165184	36.97	65.82	83.89	3.24	67.69	Bacteria	Firmicutes	Clostridia	Monoglobales	UBA1381	Unknow	no	Unknow	Unknow	Unknow	Unknow
SGBs0072	AH1.bin115	34	1.38331	1.88513	61478	19536	161405	44.86	160.7	73.38	0.67	70.03	Bacteria	Firmicutes	Clostridia	Clostridiales	Ruminococcaceae	Ruminococcus	no	Ruminococcus bromii	75.68	Unknow	Unknow
SGBs0072	AH2.bin103	60	1.65801	2.12347	36898	13817	167806	44.6	14.92	78.08	2.26	66.78	Bacteria	Firmicutes	Clostridia	Clostridiales	Ruminococcaceae	Ruminococcus	no	Ruminococcus bromii	75.9	Unknow	Unknow
SGBs0073	AH1.bin117	20	1.34557	1.45404	110878	50093	363441	38.51	141.77	92.54	0	92.54	Bacteria	Firmicutes	Clostridia	Clostridiales	Ruminococcaceae	Unknow	no	Ruminococcaceae bacterium	69.74	Unknow	Unknow
SGBs0074	AH1.bin118	280	1.60647	2.24148	6829	3059	20389	51.77	9.18	71.67	0.96	66.87	Bacteria	Firmicutes	Clostridia	Christensenellales	GCA-900066905	Unknow	no	Unknow	Unknow	Unknow	Unknow
SGBs0075	AH1.bin119	17	1.60508	1.71226	115612	58891	312857	40.89	36.99	93.74	0	93.74	Bacteria	Firmicutes	Clostridia	Clostridiales	Ruminococcaceae	Unknow	no	Ruminococcaceae bacterium	61.29	Unknow	Unknow
SGBs0075	JL1.bin178	66	1.4519	1.66407	34791	10979	98835	41.07	24.35	87.25	0	87.25	Bacteria	Firmicutes	Clostridia	Clostridiales	Ruminococcaceae	Unknow	no	Ruminococcaceae bacterium	61.58	Unknow	Unknow
SGBs0076	AH1.bin122	54	2.60509	2.73989	87917	32156	224801	34.13	58.31	95.08	0.34	93.38	Bacteria	Firmicutes	Clostridia	Clostridiales	Ruminococcaceae	Unknow	no	Unknow	Unknow	Unknow	Unknow
SGBs0076	AH5.bin003	231	1.83758	2.21984	10575	3675	54932	34.36	70.29	82.78	0.5	80.28	Bacteria	Firmicutes	Clostridia	Clostridiales	Ruminococcaceae	Unknow	no	Firmicutes bacterium ADurb.Bin300	57.98	Unknow	Unknow
SGBs0077	AH1.bin124	25	1.59632	1.70402	123111	30412	230784	45.51	57.2	93.68	0	93.68	Bacteria	Firmicutes	Clostridia	4C28d-15	CAG-314	Unknow	no	Corallococcus sp. CAG:1435	66.38	GCA_000433775.1	77.74
SGBs0078	AH1.bin125	18	2.80771	2.86297	318967	76189	628083	40.76	79.66	98.07	1.28	91.67	Bacteria	Firmicutes	Clostridia	Clostridiales	Lachnospiraceae	Unknow	no	unnamed Lachnospiraceae bacterium 3_1_57FAA_CT1	74.48	Unknow	Unknow
SGBs0078	SD3.bin163	133	2.45078	3.04142	27942	9050	207225	41.2	15.05	80.58	2.49	68.13	Bacteria	Firmicutes	Clostridia	Clostridiales	Lachnospiraceae	Unknow	no	unnamed Lachnospiraceae bacterium 3_1_57FAA_CT1	74.36	Unknow	Unknow
SGBs0079	AH1.bin127	289	1.69196	1.92181	7085	3091	26568	46.1	9.48	88.04	3.76	69.24	Bacteria	Verrucomicrobia	Opitutae	Opitutales	CAG-312	Unknow	no	Coraliomargarita sp. CAG:312	60.78	Unknow	Unknow
SGBs0080	AH1.bin128	69	2.19026	2.34002	56301	17411	324994	31.69	83.52	93.6	0	93.6	Archaea	Euryarchaeota	Methanobacteria	Methanobacteriales	Methanobacteriaceae	Methanobrevibacter	yes	Methanobrevibacter smithii	83.47	GCF_001477655.1	97.3
SGBs0080	AH4.bin097	88	2.20258	2.5259	37389	13194	168404	32.23	143.09	87.2	1.6	79.2	Archaea	Euryarchaeota	Methanobacteria	Methanobacteriales	Methanobacteriaceae	Methanobrevibacter	yes	Methanobrevibacter smithii	83.24	GCF_001477655.1	97.57
SGBs0080	SX2.bin101	186	2.23123	2.55875	24740	4702	71070	31.97	35.2	87.2	4.8	63.2	Archaea	Euryarchaeota	Methanobacteria	Methanobacteriales	Methanobacteriaceae	Methanobrevibacter	yes	Methanobrevibacter smithii	84.1	GCF_001477655.1	98
SGBs0081	AH1.bin129	10	1.17829	1.42823	172209	56456	327149	32.48	33.06	82.5	0	82.5	Bacteria	Firmicutes	Clostridia	4C28d-15	UBA1242	Unknow	no	Clostridiales bacterium	67.27	GCA_002437945.1	78.71
SGBs0081	JL5.bin126	3	0.85127	1.18199	693563	146072	693563	32.4	88.9	72.02	0	72.02	Bacteria	Firmicutes	Clostridia	4C28d-15	UBA1242	Unknow	no	Clostridiales bacterium	68.02	GCA_002437945.1	79.34
SGBs0082	AH1.bin130	308	2.14309	3.05544	8411	3545	44669	58.69	10.88	70.14	1.72	61.54	Bacteria	Firmicutes	Clostridia	Christensenellales	CAG-74	Unknow	no	Unknow	Unknow	Unknow	Unknow
SGBs0083	AH1.bin131	59	1.75911	1.96813	50432	14746	132464	40.99	34.69	89.38	0.17	88.53	Bacteria	Firmicutes	Clostridia	Unknow	Unknow	Unknow	no	Unknow	Unknow	Unknow	Unknow
SGBs0084	AH1.bin132	91	2.58362	3.372	52448	13557	203811	45.74	17.01	76.62	0	76.62	Bacteria	Firmicutes	Clostridia	Monoglobales	Unknow	Unknow	no	Unknow	Unknow	Unknow	Unknow
SGBs0085	AH1.bin133	27	1.21315	1.56738	76483	23391	144791	48.5	26.01	77.4	0	77.4	Bacteria	Firmicutes	Clostridia	Clostridiales	Ruminococcaceae	Unknow	no	Clostridiales bacterium	68.98	Unknow	Unknow
SGBs0086	AH1.bin134	64	2.50012	2.62067	52542	20538	172001	45.25	17.16	95.4	0.57	92.55	Bacteria	Firmicutes	Clostridia	Clostridiales	Lachnospiraceae	Unknow	no	unnamed Lachnospiraceae bacterium 3_1_57FAA_CT1	76.68	Unknow	Unknow
SGBs0087	AH1.bin136	32	1.69447	2.14354	117628	27923	225029	35.48	35.55	79.05	0	79.05	Bacteria	Bacteroidetes	Bacteroidia	Bacteroidales	Muribaculaceae	Unknow	no	Bacteroidales bacterium	65.74	Unknow	Unknow
SGBs0087	SD3.bin040	34	1.85697	2.29425	138463	22252	345764	37.31	99.56	80.94	1.51	73.39	Bacteria	Bacteroidetes	Bacteroidia	Bacteroidales	Muribaculaceae	Unknow	no	Unknow	Unknow	Unknow	Unknow
SGBs0088	AH1.bin138	35	2.03296	2.1232	95726	25881	240091	37.57	20.95	95.75	1.34	89.05	Bacteria	Firmicutes	Clostridia	Clostridiales	Ruminococcaceae	Unknow	no	Unknow	Unknow	Unknow	Unknow
SGBs0089	AH1.bin139	30	2.43061	3.45994	130456	47027	232594	38.16	66.84	70.25	1.76	61.45	Bacteria	Firmicutes	Clostridia	Clostridiales	Ruminococcaceae	Ruminococcus	no	Blautia hansenii	78.95	Unknow	Unknow
SGBs0090	AH1.bin141	20	2.40555	2.42446	187453	90491	366138	39.78	30.38	99.22	1.4	92.22	Bacteria	Spirochaetes	Spirochaetia	Spirochaetales	Spirochaetaceae	Treponema	no	Treponema porcinum	67.48	Unknow	Unknow
SGBs0091	AH1.bin142	49	1.212	1.49759	35165	11412	154367	49.51	16.55	80.93	0	80.93	Bacteria	Firmicutes	Clostridia	Clostridiales	Ruminococcaceae	Unknow	no	Clostridiales bacterium	56.85	Unknow	Unknow
SGBs0092	AH1.bin143	5	1.03071	1.14664	245144	95274	395195	30.9	33.44	89.89	0.56	87.09	Bacteria	Firmicutes	Clostridia	4C28d-15	UBA1242	Unknow	no	Unknow	Unknow	Unknow	Unknow
SGBs0093	AH1.bin145	36	1.51538	1.57902	121855	18902	224100	40.77	31.73	95.97	1.68	87.57	Bacteria	Firmicutes	Clostridia	Clostridiales	Ruminococcaceae	Unknow	no	Ruminococcaceae bacterium	62.04	Unknow	Unknow
SGBs0094	AH1.bin146	49	2.57695	3.24308	88256	23756	230131	42.95	39.96	79.46	0.37	77.61	Bacteria	Firmicutes	Clostridia	Clostridiales	Ruminococcaceae	Unknow	no	Clostridiales bacterium	57.15	Unknow	Unknow
SGBs0095	AH1.bin148	87	2.50131	2.65843	48632	16995	118573	39.06	22.65	94.09	2.35	82.34	Bacteria	Firmicutes	Clostridia	Clostridiales	Ruminococcaceae	Unknow	no	Ruminococcaceae bacterium	60.03	Unknow	Unknow
SGBs0096	AH1.bin150	58	2.11428	2.44567	58290	18643	166797	54.85	15.89	86.45	2.15	75.7	Bacteria	Firmicutes	Clostridia	Christensenellales	CAG-74	Unknow	no	Clostridiales bacterium	57.81	Unknow	Unknow
SGBs0097	AH1.bin151	43	2.0352	2.0962	72659	23694	233556	46.06	28.53	97.09	0.69	93.64	Bacteria	Firmicutes	Clostridia	Clostridiales	Ruminococcaceae	Unknow	no	Clostridiales bacterium	61.55	Unknow	Unknow
SGBs0097	AH4.bin057	184	1.82557	2.01631	13833	4727	37639	46.39	23.52	90.54	2.03	80.39	Bacteria	Firmicutes	Clostridia	Clostridiales	Ruminococcaceae	Unknow	no	Clostridiales bacterium	61.88	Unknow	Unknow
SGBs0097	SD3.bin178	207	1.66074	2.01644	9856	3960	31367	46.81	14.22	82.36	0.22	81.26	Bacteria	Firmicutes	Clostridia	Clostridiales	Ruminococcaceae	Unknow	no	Clostridiales bacterium	61.1	Unknow	Unknow
SGBs0097	SD4.bin028	268	1.62913	2.2952	7633	2865	27086	46.48	11.72	70.98	2.59	58.03	Bacteria	Firmicutes	Clostridia	Clostridiales	Ruminococcaceae	Unknow	no	Clostridiales bacterium	60.79	Unknow	Unknow
SGBs0098	AH1.bin152	281	3.83973	4.25455	21032	5940	102355	58.42	15.99	90.25	0	90.25	Bacteria	Firmicutes	Clostridia	Clostridiales	Ruminococcaceae	Unknow	no	Unknow	Unknow	Unknow	Unknow
SGBs0098	AH4.bin017	612	3.28709	4.56984	6521	2780	32274	58.43	10.54	71.93	1.32	65.33	Bacteria	Firmicutes	Clostridia	Clostridiales	Ruminococcaceae	Unknow	no	Unknow	Unknow	Unknow	Unknow
SGBs0099	AH1.bin153	35	1.04733	1.22024	62918	13288	175448	64.33	15.43	85.83	0	85.83	Bacteria	Actinobacteria	Actinobacteria	Bifidobacteriales	Bifidobacteriaceae	Unknow	no	Bifidobacterium bifidum	77.04	Unknow	Unknow
SGBs0099	AH3.bin175	108	0.997833	1.25167	11588	4663	47874	64.32	12.29	79.72	0	79.72	Bacteria	Actinobacteria	Actinobacteria	Bifidobacteriales	Bifidobacteriaceae	Unknow	no	Bifidobacterium bifidum	76.88	Unknow	Unknow
SGBs0099	JL2.bin077	151	0.819678	1.13955	6617	2761	19683	64.61	10.16	71.93	0	71.93	Bacteria	Actinobacteria	Actinobacteria	Bifidobacteriales	Bifidobacteriaceae	Unknow	no	Bifidobacterium bifidum	77.08	Unknow	Unknow
SGBs0100	AH1.bin154	59	2.33247	3.17084	56370	21471	187909	48.61	148.08	73.56	0.12	72.96	Bacteria	Bacteroidetes	Bacteroidia	Bacteroidales	Rikenellaceae	Unknow	no	Unknow	Unknow	Unknow	Unknow
SGBs0101	AH1.bin156	29	2.21254	2.32703	154643	35029	369546	42.51	42.62	95.08	0	95.08	Bacteria	Firmicutes	Clostridia	Clostridiales	Ruminococcaceae	Unknow	no	Clostridiales bacterium	60.62	Unknow	Unknow
SGBs0101	AH5.bin146	113	2.34952	2.56162	31737	8947	104139	42.75	15.09	91.72	4.5	69.22	Bacteria	Firmicutes	Clostridia	Clostridiales	Ruminococcaceae	Unknow	no	Clostridiales bacterium	60.8	Unknow	Unknow
SGBs0101	JL1.bin044	146	2.15307	2.4312	23972	6825	107783	42.67	49.17	88.56	1.81	79.51	Bacteria	Firmicutes	Clostridia	Clostridiales	Ruminococcaceae	Unknow	no	Clostridiales bacterium	59.26	Unknow	Unknow
SGBs0102	AH1.bin157	38	2.08247	2.35042	102830	45867	396500	33.55	51.36	88.6	2.14	77.9	Bacteria	Candidatus Melainabacteria	Vampirovibrionia	Candidatus Gastranaerophilales	Gastranaerophilaceae	Unknow	no	Unknow	Unknow	Unknow	Unknow
SGBs0103	AH1.bin158	33	1.82711	1.97761	86132	25401	173847	43.2	87.32	92.39	1.01	87.34	Bacteria	Firmicutes	Clostridia	Clostridiales	Ruminococcaceae	Unknow	no	Unknow	Unknow	Unknow	Unknow
SGBs0103	AH4.bin105	40	1.69184	1.92978	63539	21290	117020	43.37	22.58	87.67	1.01	82.62	Bacteria	Firmicutes	Clostridia	Clostridiales	Ruminococcaceae	Unknow	no	Unknow	Unknow	Unknow	Unknow
SGBs0104	AH1.bin159	206	2.87301	3.05574	21577	6447	112668	42.01	12.56	94.02	2.27	82.67	Bacteria	Firmicutes	Clostridia	Clostridiales	Ruminococcaceae	Unknow	no	Ruminococcus flavefaciens	72.65	Unknow	Unknow
SGBs0105	AH1.bin160	70	2.24092	2.3865	56315	18796	113377	57.16	17.64	93.9	4.87	69.55	Bacteria	Firmicutes	Clostridia	Clostridiales	Ruminococcaceae	Unknow	no	unnamed Ruminococcaceae bacterium D16	74.74	Unknow	Unknow
SGBs0106	AH1.bin162	65	2.90758	2.95516	65891	23364	133891	60.81	16.31	98.39	0.81	94.34	Bacteria	Firmicutes	Clostridia	Christensenellales	Unknow	Unknow	no	Unknow	Unknow	Unknow	Unknow
SGBs0107	AH1.bin164	78	1.66915	1.7387	31117	12044	82906	55.64	15.92	96	2.68	82.6	Bacteria	Firmicutes	Clostridia	Clostridiales	Ruminococcaceae	Unknow	no	Unknow	Unknow	Unknow	Unknow
SGBs0107	AH5.bin055	120	1.32708	1.70663	16672	5174	45758	56.64	43.49	77.76	1.34	71.06	Bacteria	Firmicutes	Clostridia	Clostridiales	Ruminococcaceae	Unknow	no	Unknow	Unknow	Unknow	Unknow
SGBs0107	JL4.bin131	132	1.36045	1.7627	13777	4822	58319	56.44	19.92	77.18	2.4	65.18	Bacteria	Firmicutes	Clostridia	Clostridiales	Ruminococcaceae	Unknow	no	Unknow	Unknow	Unknow	Unknow
SGBs0107	SD5.bin047	156	1.41037	1.76959	12113	4136	36566	56.4	19.96	79.7	1.34	73	Bacteria	Firmicutes	Clostridia	Clostridiales	Ruminococcaceae	Unknow	no	Unknow	Unknow	Unknow	Unknow
SGBs0107	SX2.bin047	259	1.42265	1.67568	6478	2892	21753	56.29	12.9	84.9	4.52	62.3	Bacteria	Firmicutes	Clostridia	Clostridiales	Ruminococcaceae	Unknow	no	Unknow	Unknow	Unknow	Unknow
SGBs0108	AH1.bin165	322	3.19172	3.85381	14026	4589	97337	57.51	12.59	82.82	4.3	61.32	Bacteria	Firmicutes	Clostridia	Christensenellales	CAG-74	Unknow	no	Unknow	Unknow	Unknow	Unknow
SGBs0109	AH1.bin166	30	2.56971	2.7187	110124	45743	274968	56.21	31.7	94.52	0.67	91.17	Bacteria	Firmicutes	Clostridia	Clostridiales	Ruminococcaceae	Unknow	no	Clostridiales bacterium	71.11	GCA_003149835.1	78.72
SGBs0109	AH5.bin133	28	1.92102	2.64604	104157	43120	173883	57.05	163.24	72.6	0	72.6	Bacteria	Firmicutes	Clostridia	Clostridiales	Ruminococcaceae	Unknow	no	Clostridiales bacterium	71.5	GCA_003149835.1	78.69
SGBs0109	JL1.bin158	176	2.36941	2.68215	20174	6366	61505	56.82	13.38	88.34	1.12	82.74	Bacteria	Firmicutes	Clostridia	Clostridiales	Ruminococcaceae	Unknow	no	Clostridiales bacterium	70.95	GCA_003149835.1	78.6
SGBs0109	SD3.bin089	237	2.30344	2.58755	13464	4834	48428	56.87	14.09	89.02	1.51	81.47	Bacteria	Firmicutes	Clostridia	Clostridiales	Ruminococcaceae	Unknow	no	Clostridiales bacterium	71.53	GCA_003149835.1	78.65
SGBs0110	AH1.bin167	39	1.56335	2.07204	61486	20212	167924	45.48	17.65	75.45	0	75.45	Bacteria	Firmicutes	Clostridia	Monoglobales	Monoglobaceae	Unknow	no	Clostridiales bacterium	63.29	Unknow	Unknow
SGBs0111	AH1.bin168	39	1.60975	1.95121	60374	21129	142940	35.11	29.18	82.5	1.4	75.5	Bacteria	Firmicutes	Clostridia	Unknow	Unknow	Unknow	no	Unknow	Unknow	Unknow	Unknow
SGBs0112	AH1.bin170	143	2.57532	2.93652	25748	9032	81016	55.6	38.93	87.7	1.34	81	Bacteria	Firmicutes	Clostridia	Clostridiales	Ruminococcaceae	Unknow	no	Clostridiales bacterium	65.93	Unknow	Unknow
SGBs0112	SD2.bin089	219	2.41248	3.14452	16584	5125	66947	55.91	23.68	76.72	3.45	59.47	Bacteria	Firmicutes	Clostridia	Clostridiales	Ruminococcaceae	Unknow	no	Clostridiales bacterium	65.43	Unknow	Unknow
SGBs0113	AH1.bin172	38	1.31131	1.67559	57279	21670	137778	29.39	31.59	78.26	4.43	56.11	Bacteria	Firmicutes	Clostridia	TANB77	UBA1234	Unknow	no	Unknow	Unknow	Unknow	Unknow
SGBs0114	AH1.bin174	18	1.16539	1.64557	137197	32784	170819	31.19	28.11	70.82	0	70.82	Bacteria	Firmicutes	Clostridia	TANB77	CAG-465	Unknow	no	Unknow	Unknow	Unknow	Unknow
SGBs0115	AH1.bin176	151	4.1303	4.21503	53047	14148	146292	31.57	35.58	97.99	1.79	89.04	Bacteria	Firmicutes	Clostridia	Clostridiales	Lachnospiraceae	Unknow	no	Unknow	Unknow	Unknow	Unknow
SGBs0116	AH2.bin003	91	1.9224	2.05516	33413	8860	149559	44.39	15.43	93.54	3.36	76.74	Bacteria	Firmicutes	Clostridia	Clostridiales	Ruminococcaceae	Unknow	no	Clostridiales bacterium	59.74	Unknow	Unknow
SGBs0117	AH2.bin008	46	1.94304	2.76157	58285	26409	123013	42.3	37.23	70.36	0	70.36	Bacteria	Firmicutes	Clostridia	Clostridiales	Ruminococcaceae	Unknow	no	Clostridiales bacterium	58.44	Unknow	Unknow
SGBs0118	AH2.bin009	96	2.06671	2.24716	34422	10636	138479	51.23	34.45	91.97	0.67	88.62	Bacteria	Firmicutes	Clostridia	Clostridiales	Ruminococcaceae	Unknow	no	Clostridiales bacterium	68.76	Unknow	Unknow
SGBs0119	AH2.bin012	421	2.69107	3.51314	7655	3463	31830	47.79	10.68	76.6	3.75	57.85	Bacteria	Firmicutes	Clostridia	Clostridiales	Lachnospiraceae	Unknow	no	[Ruminococcus] gnavus	69.12	Unknow	Unknow
SGBs0120	AH2.bin013	86	4.28173	4.69746	81250	22230	235663	53.28	56.38	91.15	1.38	84.25	Bacteria	Verrucomicrobia	Kiritimatiellae	RFP12	UBA1067	Unknow	no	Verrucomicrobia bacterium	60.67	Unknow	Unknow
SGBs0120	AH3.bin116	98	4.29318	4.78083	70553	21414	234240	53.27	29.51	89.8	1.38	82.9	Bacteria	Verrucomicrobia	Kiritimatiellae	RFP12	UBA1067	Unknow	no	Verrucomicrobia bacterium	60.67	Unknow	Unknow
SGBs0120	GX5.bin030	223	4.34004	5.11075	33001	8994	105817	53.49	17.17	84.92	1.42	77.82	Bacteria	Verrucomicrobia	Kiritimatiellae	RFP12	UBA1067	Unknow	no	Verrucomicrobia bacterium	60.54	Unknow	Unknow
SGBs0120	JL2.bin007	123	4.46909	4.93495	53799	16775	147423	53.18	25.25	90.56	1.35	83.81	Bacteria	Verrucomicrobia	Kiritimatiellae	RFP12	UBA1067	Unknow	no	Verrucomicrobia bacterium	60.14	Unknow	Unknow
SGBs0121	AH2.bin015	165	2.46389	2.66568	28459	6576	76053	48.72	18.99	92.43	1.81	83.38	Bacteria	Firmicutes	Clostridia	Clostridiales	Ruminococcaceae	Unknow	no	Clostridiales bacterium	66.86	Unknow	Unknow
SGBs0122	AH2.bin017	36	1.45705	1.59467	88073	16054	117213	28.43	242.86	91.37	0	91.37	Bacteria	Firmicutes	Bacilli	ML615J-28	Unknow	Unknow	no	Acholeplasmatales bacterium	60.68	Unknow	Unknow
SGBs0123	AH2.bin019	83	2.56571	2.72687	63792	14312	168619	42.81	117.14	94.09	1.51	86.54	Bacteria	Firmicutes	Clostridia	Clostridiales	Ruminococcaceae	Unknow	no	Clostridium sp. CAG:413	71.67	GCA_002315935.1	78.13
SGBs0124	AH2.bin021	40	0.870673	1.12113	34688	9459	101343	42.14	14.16	77.66	0	77.66	Bacteria	Candidatus Saccharibacteria	Saccharimonadia	Saccharimonadales	Saccharimonadaceae	Unknow	no	TM7 phylum sp. oral taxon 351	61.91	GCA_002363125.1	78.35
SGBs0125	AH2.bin022	50	2.07308	2.27685	71565	17513	119685	52.8	39.16	91.05	0	91.05	Bacteria	Firmicutes	Clostridia	Clostridiales	Ruminococcaceae	Ruminococcus	no	Ruminococcus bromii	78.99	GCA_900317315.1	92.11
SGBs0125	SX1.bin030	101	1.68149	2.16771	27680	8122	69509	53.17	316.68	77.57	0.34	75.87	Bacteria	Firmicutes	Clostridia	Clostridiales	Ruminococcaceae	Ruminococcus	no	Ruminococcus bromii	79.2	GCA_900317315.1	92.14
SGBs0125	SX4.bin052	103	2.19506	2.28842	33406	8980	104531	52.83	24.36	95.92	1.01	90.87	Bacteria	Firmicutes	Clostridia	Clostridiales	Ruminococcaceae	Ruminococcus	no	Ruminococcus bromii	78.08	GCA_900317315.1	92.09
SGBs0126	AH2.bin024	20	0.991891	1.24641	112491	23774	221046	25.64	38.14	79.58	3.37	62.73	Bacteria	Firmicutes	Bacilli	RF39	CAG-822	Unknow	no	Unknow	Unknow	GCA_002425325.1	77.69
SGBs0127	AH2.bin025	121	2.1192	2.29698	29678	7535	91910	48.9	16.91	92.26	1.68	83.86	Bacteria	Firmicutes	Clostridia	Clostridiales	Ruminococcaceae	Unknow	no	Clostridiales bacterium	68.44	Unknow	Unknow
SGBs0127	XZ5.bin142	88	1.9118	2.29729	33614	11915	80457	49.06	56.42	83.22	1.01	78.17	Bacteria	Firmicutes	Clostridia	Clostridiales	Ruminococcaceae	Unknow	no	Clostridiales bacterium	68.48	Unknow	Unknow
SGBs0128	AH2.bin027	170	1.57543	2.19083	11984	4836	60982	50.56	12.11	71.91	3.02	56.81	Bacteria	Firmicutes	Clostridia	Clostridiales	Oscillospiraceae	Unknow	no	Clostridiales bacterium	61.87	Unknow	Unknow
SGBs0129	AH2.bin028	104	2.31276	3.1402	43388	9973	91720	47.83	42.82	73.65	2.87	59.3	Bacteria	Bacteroidetes	Bacteroidia	Bacteroidales	Rikenellaceae	Unknow	no	Unknow	Unknow	Unknow	Unknow
SGBs0130	AH2.bin029	31	2.24212	2.30031	131864	39479	308437	46.01	103.24	97.47	1.92	87.87	Bacteria	Bacteroidetes	Bacteroidia	Bacteroidales	Rikenellaceae	Alistipes	no	unnamed Alistipes sp. HGB5	76.64	Unknow	Unknow
SGBs0130	GX1.bin052	54	1.88197	2.27181	53886	14856	129892	45.72	47.8	82.84	1.34	76.14	Bacteria	Bacteroidetes	Bacteroidia	Bacteroidales	Rikenellaceae	Alistipes	no	unnamed Alistipes sp. HGB5	76.91	Unknow	Unknow
SGBs0130	GX3.bin011	41	1.66647	2.22047	73300	15067	149741	45.69	60.25	75.05	0.48	72.65	Bacteria	Bacteroidetes	Bacteroidia	Bacteroidales	Rikenellaceae	Alistipes	no	unnamed Alistipes sp. HGB5	76.81	Unknow	Unknow
SGBs0130	GX5.bin101	36	1.53111	2.10897	57454	21117	156243	46	29.71	72.6	1.24	66.4	Bacteria	Bacteroidetes	Bacteroidia	Bacteroidales	Rikenellaceae	Alistipes	no	unnamed Alistipes sp. HGB5	75.92	Unknow	Unknow
SGBs0130	JL1.bin042	36	1.60096	2.25519	71293	18712	136489	45.51	79.29	70.99	2.98	56.09	Bacteria	Bacteroidetes	Bacteroidia	Bacteroidales	Rikenellaceae	Alistipes	no	unnamed Alistipes sp. HGB5	76.31	Unknow	Unknow
SGBs0130	JL2.bin161	22	1.69546	2.31938	109674	53821	235556	45.49	27.86	73.1	0.48	70.7	Bacteria	Bacteroidetes	Bacteroidia	Bacteroidales	Rikenellaceae	Alistipes	no	unnamed Alistipes sp. HGB5	75.54	Unknow	Unknow
SGBs0130	JL4.bin018	23	1.98395	2.23343	108117	59989	240140	45.73	49.66	88.83	2.78	74.93	Bacteria	Bacteroidetes	Bacteroidia	Bacteroidales	Rikenellaceae	Alistipes	no	unnamed Alistipes sp. HGB5	76.72	Unknow	Unknow
SGBs0130	SD2.bin001	30	2.08951	2.30122	107292	35704	345993	45.93	123.84	90.8	2.98	75.9	Bacteria	Bacteroidetes	Bacteroidia	Bacteroidales	Rikenellaceae	Alistipes	no	unnamed Alistipes sp. HGB5	75.81	Unknow	Unknow
SGBs0130	SD4.bin179	28	1.70961	2.22751	102984	42404	182542	45.77	27.16	76.75	0.96	71.95	Bacteria	Bacteroidetes	Bacteroidia	Bacteroidales	Rikenellaceae	Alistipes	no	unnamed Alistipes sp. HGB5	77.44	Unknow	Unknow
SGBs0130	SX5.bin019	53	1.82012	2.21264	59194	16388	135571	45.84	21.02	82.26	2.02	72.16	Bacteria	Bacteroidetes	Bacteroidia	Bacteroidales	Rikenellaceae	Alistipes	no	unnamed Alistipes sp. HGB5	76.43	Unknow	Unknow
SGBs0130	XZ4.bin133	17	1.95575	2.40412	231270	85591	401030	45.77	73.98	81.35	2.72	67.75	Bacteria	Bacteroidetes	Bacteroidia	Bacteroidales	Rikenellaceae	Alistipes	no	unnamed Alistipes sp. HGB5	76.34	Unknow	Unknow
SGBs0131	AH2.bin030	18	1.3654	1.60635	130594	40165	267123	50.59	228.21	85	0.65	81.75	Archaea	Euryarchaeota	Methanomicrobia	Methanomicrobiales	Methanocorpusculaceae	Methanocorpusculum	no	Methanocorpusculum labreanum	79.33	Unknow	Unknow
SGBs0131	GX4.bin130	154	1.17169	1.5823	9315	3985	29936	50.74	20.13	74.05	0.98	69.15	Archaea	Euryarchaeota	Methanomicrobia	Methanomicrobiales	Methanocorpusculaceae	Methanocorpusculum	no	Methanocorpusculum labreanum	79.59	Unknow	Unknow
SGBs0132	AH2.bin032	251	1.49587	1.84288	7430	2915	25042	33.49	16.55	81.17	2.62	68.07	Bacteria	Firmicutes	Clostridia	4C28d-15	CAG-727	Unknow	no	Clostridiales bacterium	60.6	Unknow	Unknow
SGBs0133	AH2.bin033	15	1.51522	1.84851	117647	83681	249687	45.24	57.72	81.97	0	81.97	Bacteria	Firmicutes	Clostridia	4C28d-15	CAG-917	Unknow	no	Clostridiales bacterium	62.87	Unknow	Unknow
SGBs0134	AH2.bin036	118	1.29659	1.48777	14759	5490	61352	46.33	26.09	87.15	0.48	84.75	Bacteria	Firmicutes	Clostridia	4C28d-15	CAG-727	Unknow	no	Clostridiales bacterium	67.1	Unknow	Unknow
SGBs0135	AH2.bin039	101	0.616952	0.724717	7540	2782	46555	29.84	10.51	85.13	0.77	81.28	Bacteria	Tenericutes	Mollicutes	Mycoplasmatales	Mycoplasmataceae	Unknow	no	Unknow	Unknow	Unknow	Unknow
SGBs0136	AH2.bin040	12	1.05406	1.17996	256997	62595	349723	30.55	27.33	89.33	0	89.33	Bacteria	Firmicutes	Clostridia	4C28d-15	UBA1242	Unknow	no	Unknow	Unknow	Unknow	Unknow
SGBs0137	AH2.bin042	599	2.81175	2.81175	5200	2534	30448	44.82	9.44	100	1.35	93.25	Bacteria	Firmicutes	Clostridia	Clostridiales	Ruminococcaceae	Unknow	no	Clostridiales bacterium	62.29	Unknow	Unknow
SGBs0138	AH2.bin043	63	1.2841	1.52326	38353	11022	125218	46.75	14.8	84.3	1.96	74.5	Bacteria	Firmicutes	Clostridia	4C28d-15	CAG-727	Unknow	no	Clostridiales bacterium	67.42	Unknow	Unknow
SGBs0138	SD1.bin029	244	1.97199	2.17972	11280	3659	55865	44.9	13.17	90.47	3.7	71.97	Bacteria	Firmicutes	Clostridia	4C28d-15	CAG-727	Unknow	no	Clostridiales bacterium	66.05	Unknow	Unknow
SGBs0139	AH2.bin046	206	2.28251	2.58027	16149	5047	48644	41.92	12.9	88.46	1.01	83.41	Bacteria	Firmicutes	Clostridia	Monoglobales	Unknow	Unknow	no	Unknow	Unknow	Unknow	Unknow
SGBs0140	AH2.bin047	84	2.00252	2.19864	35113	11503	136519	46.82	22.7	91.08	0	91.08	Bacteria	Firmicutes	Clostridia	Clostridiales	Ruminococcaceae	Unknow	no	Clostridiales bacterium	62.04	Unknow	Unknow
SGBs0141	AH2.bin048	129	2.26718	2.3609	30677	7789	115537	43.33	87.65	96.03	2.59	83.08	Bacteria	Firmicutes	Clostridia	Clostridiales	Ruminococcaceae	Unknow	no	Clostridiales bacterium	61.13	Unknow	Unknow
SGBs0141	AH3.bin101	159	1.36381	1.74133	11697	4414	44310	43.79	43.22	78.32	2.18	67.42	Bacteria	Firmicutes	Clostridia	Clostridiales	Ruminococcaceae	Unknow	no	Clostridiales bacterium	60.65	Unknow	Unknow
SGBs0142	AH2.bin050	47	1.81354	1.99422	82926	19847	157082	40.68	37.46	90.94	0.67	87.59	Bacteria	Firmicutes	Clostridia	Monoglobales	Monoglobaceae	Unknow	no	Clostridiales bacterium	61.93	Unknow	Unknow
SGBs0143	AH2.bin051	135	1.62283	2.03899	18384	5407	79035	37.72	12.74	79.59	2.04	69.39	Bacteria	Firmicutes	Clostridia	Clostridiales	Peptococcaceae	Unknow	no	Clostridiales bacterium	63.81	Unknow	Unknow
SGBs0143	SD2.bin115	209	1.48945	2.00708	9161	3569	32532	37.82	11.19	74.21	3.37	57.36	Bacteria	Firmicutes	Clostridia	Clostridiales	Peptococcaceae	Unknow	no	Unknow	Unknow	Unknow	Unknow
SGBs0144	AH2.bin055	36	2.15935	2.35711	84967	35309	296690	44.12	19.67	91.61	0	91.61	Bacteria	Firmicutes	Clostridia	UBA1212	UBA1255	Unknow	no	Clostridiales bacterium	59.94	Unknow	Unknow
SGBs0144	AH4.bin139	250	1.52044	2.12679	6652	3250	29845	44.9	9.63	71.49	0.35	69.74	Bacteria	Firmicutes	Clostridia	UBA1212	UBA1255	Unknow	no	Clostridiales bacterium	60.64	Unknow	Unknow
SGBs0144	JL4.bin056	150	1.95781	2.23775	17821	5850	77098	44.54	14.08	87.49	1.05	82.24	Bacteria	Firmicutes	Clostridia	UBA1212	UBA1255	Unknow	no	Clostridiales bacterium	60.53	Unknow	Unknow
SGBs0145	AH2.bin056	356	2.7309	2.7309	9833	3556	51507	50.28	10.88	100	1.93	90.35	Bacteria	Firmicutes	Clostridia	Clostridiales	Ruminococcaceae	Unknow	no	Ruminococcaceae bacterium	73.22	Unknow	Unknow
SGBs0145	XZ5.bin006	93	2.43518	2.75535	45308	11706	137966	48.69	17.84	88.38	3.91	68.83	Bacteria	Firmicutes	Clostridia	Clostridiales	Ruminococcaceae	Unknow	no	Ruminococcaceae bacterium	71.35	Unknow	Unknow
SGBs0146	AH2.bin057	100	2.48775	2.56813	45979	11698	105334	40.62	77.57	96.87	1.79	87.92	Bacteria	Firmicutes	Clostridia	Monoglobales	Unknow	Unknow	no	Unknow	Unknow	Unknow	Unknow
SGBs0147	AH2.bin059	25	2.0399	2.09006	136099	54949	508960	47.84	71.37	97.6	0.48	95.2	Bacteria	Bacteroidetes	Bacteroidia	Bacteroidales	Rikenellaceae	Alistipes	no	Alistipes putredinis	75.44	Unknow	Unknow
SGBs0147	AH3.bin143	23	2.03275	2.08274	488910	42937	543089	47.86	104.46	97.6	0.48	95.2	Bacteria	Bacteroidetes	Bacteroidia	Bacteroidales	Rikenellaceae	Alistipes	no	Alistipes putredinis	75.44	Unknow	Unknow
SGBs0147	SX4.bin100	56	1.82673	2.30327	47585	16755	121436	48.08	115.16	79.31	3.45	62.06	Bacteria	Bacteroidetes	Bacteroidia	Bacteroidales	Rikenellaceae	Alistipes	no	Unknow	Unknow	Unknow	Unknow
SGBs0147	SX5.bin053	54	1.83488	2.44651	51213	17020	155801	47.99	27.77	75	3.45	57.75	Bacteria	Bacteroidetes	Bacteroidia	Bacteroidales	Rikenellaceae	Alistipes	no	Unknow	Unknow	Unknow	Unknow
SGBs0147	XZ4.bin053	41	2.04174	2.09238	72994	25738	192200	47.78	69.61	97.58	0.48	95.18	Bacteria	Bacteroidetes	Bacteroidia	Bacteroidales	Rikenellaceae	Alistipes	no	Alistipes putredinis	74.38	Unknow	Unknow
SGBs0148	AH2.bin061	313	2.33949	2.71654	9734	3450	35421	47.75	10.76	86.12	2.25	74.87	Bacteria	Firmicutes	Clostridia	Clostridiales	Peptostreptococcaceae	Unknow	no	Unknow	Unknow	GCA_900317675.1	80.63
SGBs0149	AH2.bin062	39	1.82742	2.24168	81675	34007	194399	41.03	81.42	81.52	0	81.52	Bacteria	Firmicutes	Clostridia	Clostridiales	Ruminococcaceae	Unknow	no	Ruminococcaceae bacterium	59.29	Unknow	Unknow
SGBs0150	AH2.bin063	41	1.45879	1.51076	48625	16825	145056	41.68	48.37	96.56	0	96.56	Bacteria	Elusimicrobia	Elusimicrobia	Elusimicrobiales	Elusimicrobiaceae	Unknow	no	Elusimicrobium sp. An273	72.55	Unknow	Unknow
SGBs0150	AH3.bin202	41	1.46021	1.51223	54434	16786	137977	41.69	232.18	96.56	0	96.56	Bacteria	Elusimicrobia	Elusimicrobia	Elusimicrobiales	Elusimicrobiaceae	Unknow	no	Elusimicrobium sp. An273	72.54	Unknow	Unknow
SGBs0151	AH1.bin026	78	1.60872	1.68629	27085	9152	151974	45.39	13.49	95.4	1	90.4	Bacteria	Elusimicrobia	Elusimicrobia	Elusimicrobiales	Elusimicrobiaceae	Unknow	no	Elusimicrobium minutum	57.98	Unknow	Unknow
SGBs0151	AH2.bin064	27	1.55345	1.60762	138325	25408	220920	45.23	39.54	96.63	0	96.63	Bacteria	Elusimicrobia	Elusimicrobia	Elusimicrobiales	Elusimicrobiaceae	Unknow	no	Elusimicrobium minutum	58.06	Unknow	Unknow
SGBs0151	AH3.bin009	30	1.60436	1.66031	147038	24211	207399	45.15	64.12	96.63	0	96.63	Bacteria	Elusimicrobia	Elusimicrobia	Elusimicrobiales	Elusimicrobiaceae	Unknow	no	Elusimicrobium minutum	58.06	Unknow	Unknow
SGBs0151	AH4.bin027	81	1.39532	1.65852	26376	8225	74156	45.38	13.31	84.13	1.12	78.53	Bacteria	Elusimicrobia	Elusimicrobia	Elusimicrobiales	Elusimicrobiaceae	Unknow	no	Elusimicrobium minutum	57.99	Unknow	Unknow
SGBs0151	AH5.bin132	31	1.57855	1.63361	138363	24038	214700	45.26	29.02	96.63	0	96.63	Bacteria	Elusimicrobia	Elusimicrobia	Elusimicrobiales	Elusimicrobiaceae	Unknow	no	Elusimicrobium minutum	58.05	Unknow	Unknow
SGBs0151	JL1.bin150	208	1.28977	1.54704	7581	3326	25507	45.42	10.52	83.37	0	83.37	Bacteria	Elusimicrobia	Elusimicrobia	Elusimicrobiales	Elusimicrobiaceae	Unknow	no	Elusimicrobium minutum	58.29	Unknow	Unknow
SGBs0151	JL3.bin061	143	1.38232	1.53933	14163	4842	82469	45.54	12.07	89.8	0	89.8	Bacteria	Elusimicrobia	Elusimicrobia	Elusimicrobiales	Elusimicrobiaceae	Unknow	no	Elusimicrobium minutum	58.21	Unknow	Unknow
SGBs0151	SX4.bin063	25	1.55326	1.60743	152071	28920	234175	45.22	25.14	96.63	0	96.63	Bacteria	Elusimicrobia	Elusimicrobia	Elusimicrobiales	Elusimicrobiaceae	Unknow	no	Elusimicrobium minutum	58.06	Unknow	Unknow
SGBs0151	SX5.bin067	79	1.44894	1.59856	29332	8974	102012	45.54	15.07	90.64	0	90.64	Bacteria	Elusimicrobia	Elusimicrobia	Elusimicrobiales	Elusimicrobiaceae	Unknow	no	Elusimicrobium minutum	58.03	Unknow	Unknow
SGBs0151	XZ2.bin093	104	1.47447	1.59058	21409	6603	67811	45.35	14.38	92.7	0	92.7	Bacteria	Elusimicrobia	Elusimicrobia	Elusimicrobiales	Elusimicrobiaceae	Unknow	no	Elusimicrobium minutum	58.01	Unknow	Unknow
SGBs0152	AH2.bin065	38	0.879985	0.904311	50207	13772	82533	25.64	23.25	97.31	1.38	90.41	Bacteria	Tenericutes	Mollicutes	Mycoplasmatales	Mycoplasmataceae	Unknow	no	Unknow	Unknow	GCF_000701785.1	79.41
SGBs0153	AH2.bin066	119	1.63342	1.83922	19243	6196	125914	40.71	22.92	88.81	3.54	71.11	Bacteria	Firmicutes	Clostridia	Clostridiales	Ruminococcaceae	Unknow	no	Clostridiales bacterium	56.29	Unknow	Unknow
SGBs0153	SD2.bin149	98	1.8533	2.12023	27291	8268	98644	40.39	17.63	87.41	4.94	62.71	Bacteria	Firmicutes	Clostridia	Clostridiales	Ruminococcaceae	Unknow	no	Clostridiales bacterium	56.99	Unknow	Unknow
SGBs0154	AH2.bin067	94	2.38154	2.55064	41118	12997	122228	46.64	15.98	93.37	0.19	92.42	Bacteria	Firmicutes	Clostridia	Clostridiales	Ruminococcaceae	Unknow	no	Clostridiales bacterium	58.73	Unknow	Unknow
SGBs0155	AH2.bin068	233	1.27654	1.78238	5993	3216	19898	55.86	9.82	71.62	1.01	66.57	Bacteria	Firmicutes	Clostridia	Clostridiales	Oscillospiraceae	Unknow	no	Unknow	Unknow	Unknow	Unknow
SGBs0156	AH2.bin069	38	2.29564	2.33084	145019	35149	327469	41.82	43.19	98.49	0.17	97.64	Bacteria	Firmicutes	Clostridia	Monoglobales	UBA9506	Unknow	no	Clostridiales bacterium	59.93	Unknow	Unknow
SGBs0157	AH2.bin070	36	1.32843	1.77289	67588	22448	92758	47.08	28.78	74.93	1.69	66.48	Bacteria	Firmicutes	Clostridia	4C28d-15	CAG-727	Unknow	no	Clostridiales bacterium	67.37	Unknow	Unknow
SGBs0158	AH2.bin072	109	1.3901	1.45469	19946	5879	64321	54.4	24.64	95.56	1.21	89.51	Archaea	Euryarchaeota	Thermoplasmata	Methanomassiliicoccales	Candidatus Methanomethylophilaceae	Unknow	no	methanogenic archaeon mixed culture ISO4-G1	70.94	Unknow	Unknow
SGBs0158	AH3.bin055	57	1.20892	1.44142	38423	9429	139700	54.8	43.78	83.87	0	83.87	Archaea	Euryarchaeota	Thermoplasmata	Methanomassiliicoccales	Candidatus Methanomethylophilaceae	Unknow	no	methanogenic archaeon mixed culture ISO4-G1	71.2	Unknow	Unknow
SGBs0158	JL2.bin021	161	1.27734	1.48253	9937	4063	25781	54.28	11.31	86.16	0.97	81.31	Archaea	Euryarchaeota	Thermoplasmata	Methanomassiliicoccales	Candidatus Methanomethylophilaceae	Unknow	no	methanogenic archaeon mixed culture ISO4-G1	70.79	Unknow	Unknow
SGBs0158	SD3.bin166	112	1.32741	1.38315	17535	5996	67865	54.44	17.29	95.97	1.61	87.92	Archaea	Euryarchaeota	Thermoplasmata	Methanomassiliicoccales	Candidatus Methanomethylophilaceae	Unknow	no	methanogenic archaeon mixed culture ISO4-G1	71.35	Unknow	Unknow
SGBs0159	AH2.bin073	40	2.15292	3.04515	90197	28150	309334	46.63	26	70.7	1.82	61.6	Bacteria	Firmicutes	Clostridia	Clostridiales	Lachnospiraceae	Unknow	no	unnamed Lachnospiraceae bacterium 3_1_57FAA_CT1	76.49	Unknow	Unknow
SGBs0160	AH2.bin075	47	2.02497	2.22377	114851	22127	248768	49.36	37.85	91.06	4.36	69.26	Bacteria	Firmicutes	Clostridia	Clostridiales	Ruminococcaceae	Unknow	no	Clostridiales bacterium	66.83	Unknow	Unknow
SGBs0161	AH2.bin076	22	1.86744	1.95687	120830	58982	254268	40.37	29.95	95.43	0.67	92.08	Bacteria	Firmicutes	Clostridia	Clostridiales	Ruminococcaceae	Ruminococcus	no	Ruminococcaceae bacterium	64.85	Unknow	Unknow
SGBs0162	AH2.bin079	53	2.07213	2.76949	61802	17143	137039	43.62	41.11	74.82	0.56	72.02	Bacteria	Bacteroidetes	Bacteroidia	Bacteroidales	Bacteroidaceae	Unknow	no	Bacteroides dorei/vulgatus	76.09	Unknow	Unknow
SGBs0163	AH2.bin080	44	1.73844	1.8284	60824	25567	110682	41.25	26.99	95.08	0.67	91.73	Bacteria	Firmicutes	Clostridia	Monoglobales	Unknow	Unknow	no	Unknow	Unknow	Unknow	Unknow
SGBs0163	SD1.bin117	126	1.21073	1.44479	13282	5099	38673	41.9	12.22	83.8	0.34	82.1	Bacteria	Firmicutes	Clostridia	Monoglobales	Unknow	Unknow	no	Unknow	Unknow	Unknow	Unknow
SGBs0164	AH2.bin081	148	2.36937	2.61693	23005	7408	146184	51.85	13.67	90.54	1.69	82.09	Bacteria	Lentisphaerae	Lentisphaeria	Victivallales	Victivallaceae	Unknow	no	Victivallis vadensis	74.9	Unknow	Unknow
SGBs0165	AH2.bin082	45	1.40197	1.46634	49570	14944	162097	43.36	15	95.61	0	95.61	Bacteria	Firmicutes	Clostridia	Monoglobales	Firm-18	Unknow	no	Firmicutes bacterium ADurb.Bin193	58.65	Unknow	Unknow
SGBs0165	AH3.bin167	14	1.14325	1.4477	168658	44320	217594	43.12	17.08	78.97	0	78.97	Bacteria	Firmicutes	Clostridia	Monoglobales	Firm-18	Unknow	no	Firmicutes bacterium ADurb.Bin193	59.25	Unknow	Unknow
SGBs0166	AH2.bin083	25	1.34637	1.44367	82989	34717	217407	30.66	18.81	93.26	4.49	70.81	Bacteria	Firmicutes	Clostridia	4C28d-15	UBA1242	Unknow	no	Unknow	Unknow	GCA_002431905.1	78.29
SGBs0167	AH2.bin085	269	1.99653	2.31347	10556	3447	35572	33.26	11.19	86.3	2.68	72.9	Bacteria	Firmicutes	Clostridia	Clostridiales	Ruminococcaceae	Unknow	no	Unknow	Unknow	GCA_002431975.1	79.18
SGBs0168	AH2.bin088	266	1.58597	1.98271	6630	3127	30683	53.86	10.33	79.99	3.95	60.24	Bacteria	Firmicutes	Clostridia	Clostridiales	Ruminococcaceae	Unknow	no	unnamed Ruminococcaceae bacterium D16	72.05	Unknow	Unknow
SGBs0169	AH2.bin089	118	1.8966	2.03433	23830	8372	81267	44.72	13.5	93.23	2.01	83.18	Bacteria	Firmicutes	Clostridia	Clostridiales	Ruminococcaceae	Ruminococcus	no	Ruminococcus flavefaciens	83.44	Unknow	Unknow
SGBs0170	AH2.bin090	86	1.5217	2.10674	24523	10080	58827	39.75	14.83	72.23	0.67	68.88	Bacteria	Firmicutes	Clostridia	Unknow	Unknow	Unknow	no	Unknow	Unknow	Unknow	Unknow
SGBs0171	AH2.bin091	226	2.14055	2.53951	12673	4766	43210	52.4	12.34	84.29	1.68	75.89	Bacteria	Firmicutes	Clostridia	Clostridiales	Ruminococcaceae	Unknow	no	Clostridiales bacterium	67.83	Unknow	Unknow
SGBs0172	AH2.bin094	80	2.58752	2.68359	48403	16506	135641	57.43	18.28	96.42	0	96.42	Bacteria	Firmicutes	Clostridia	Clostridiales	Ruminococcaceae	Unknow	no	Clostridiales bacterium	58.96	Unknow	Unknow
SGBs0172	AH3.bin006	308	1.62974	2.18728	6056	3019	26887	58.78	10.23	74.51	1.68	66.11	Bacteria	Firmicutes	Clostridia	Clostridiales	Ruminococcaceae	Unknow	no	Unknow	Unknow	Unknow	Unknow
SGBs0173	AH2.bin095	319	2.30783	2.84672	10073	3417	71253	43.71	11.49	81.07	4.85	56.82	Bacteria	Firmicutes	Clostridia	4C28d-15	CAG-727	Unknow	no	Clostridiales bacterium	65.23	Unknow	Unknow
SGBs0174	AH2.bin099	346	3.31308	3.31308	17384	3635	180586	54.07	31.14	100	4.79	76.05	Bacteria	Firmicutes	Clostridia	Clostridiales	Ruminococcaceae	Unknow	no	Clostridiales bacterium	72.36	Unknow	Unknow
SGBs0175	AH2.bin100	68	2.54899	3.41641	62469	18531	142866	61.28	26.71	74.61	2.02	64.51	Bacteria	Firmicutes	Clostridia	Christensenellales	CAG-74	Unknow	no	Unknow	Unknow	Unknow	Unknow
SGBs0176	AH2.bin101	348	2.50016	3.15438	9214	3511	46567	54.21	11.18	79.26	2.18	68.36	Bacteria	Firmicutes	Clostridia	Clostridiales	Ruminococcaceae	Unknow	no	Unknow	Unknow	Unknow	Unknow
SGBs0177	AH2.bin102	91	1.9764	2.20113	36404	10059	96763	39.96	14.88	89.79	1.68	81.39	Bacteria	Firmicutes	Clostridia	Clostridiales	Ruminococcaceae	Unknow	no	Firmicutes bacterium ADurb.Bin300	56.48	Unknow	Unknow
SGBs0177	AH3.bin182	129	1.88142	2.04658	24373	6523	71758	40.18	13.27	91.93	2.35	80.18	Bacteria	Firmicutes	Clostridia	Clostridiales	Ruminococcaceae	Unknow	no	Firmicutes bacterium ADurb.Bin300	56.63	Unknow	Unknow
SGBs0178	AH2.bin104	129	2.40653	2.5016	34311	7782	119840	49.78	17.88	96.2	0	96.2	Bacteria	Firmicutes	Clostridia	Clostridiales	Ruminococcaceae	Unknow	no	Clostridiales bacterium	62.56	Unknow	Unknow
SGBs0179	AH2.bin106	47	1.47315	1.80666	46934	15502	130949	42.61	23.49	81.54	1.34	74.84	Bacteria	Firmicutes	Clostridia	Clostridiales	Ruminococcaceae	Ruminococcus	no	Ruminococcus bromii	74.67	Unknow	Unknow
SGBs0179	SX3.bin044	38	1.65125	2.11862	79809	19155	153661	42.17	60.05	77.94	3.19	61.99	Bacteria	Firmicutes	Clostridia	Clostridiales	Ruminococcaceae	Ruminococcus	no	Unknow	Unknow	Unknow	Unknow
SGBs0180	AH2.bin107	26	1.68269	1.77818	99180	37473	247486	40.2	145.93	94.63	0.67	91.28	Bacteria	Firmicutes	Clostridia	Monoglobales	Unknow	Unknow	no	Unknow	Unknow	Unknow	Unknow
SGBs0181	AH2.bin108	76	2.70658	2.95801	59975	16876	266240	53.47	23.22	91.5	1.7	83	Bacteria	Firmicutes	Clostridia	Clostridiales	Ruminococcaceae	Unknow	no	Clostridiales bacterium	58.69	Unknow	Unknow
SGBs0181	AH4.bin134	79	2.52451	2.94954	58117	13863	163354	53.66	22.38	85.59	1.68	77.19	Bacteria	Firmicutes	Clostridia	Clostridiales	Ruminococcaceae	Unknow	no	Clostridiales bacterium	58.15	Unknow	Unknow
SGBs0182	AH2.bin111	25	1.42056	1.96644	82619	37358	231194	39.94	24.56	72.24	0	72.24	Bacteria	Firmicutes	Clostridia	Clostridiales	Ruminococcaceae	Unknow	no	Clostridiales bacterium	57.41	Unknow	Unknow
SGBs0183	AH2.bin114	59	1.6052	1.80299	39125	13583	128132	46.2	14.5	89.03	2.01	78.98	Bacteria	Firmicutes	Clostridia	Clostridiales	Oscillospiraceae	Unknow	no	Unknow	Unknow	Unknow	Unknow
SGBs0183	SD2.bin090	94	1.4392	1.77723	19189	8125	105300	46.66	21.95	80.98	1.85	71.73	Bacteria	Firmicutes	Clostridia	Clostridiales	Oscillospiraceae	Unknow	no	Unknow	Unknow	Unknow	Unknow
SGBs0184	AH2.bin115	186	2.20145	2.69752	18282	4912	74652	56.85	27.11	81.61	4.6	58.61	Bacteria	Firmicutes	Clostridia	Clostridiales	Oscillospiraceae	Oscillibacter	no	Oscillibacter valericigenes	82.06	Unknow	Unknow
SGBs0185	AH2.bin116	39	1.31183	1.83319	46225	15957	129161	53.98	16.78	71.56	0.67	68.21	Bacteria	Firmicutes	Clostridia	Clostridiales	Ruminococcaceae	Unknow	no	Ruminococcaceae bacterium	61.22	Unknow	Unknow
SGBs0186	AH2.bin117	28	1.49687	1.60008	92082	31343	199258	38.23	19.73	93.55	1.61	85.5	Bacteria	Firmicutes	Clostridia	4C28d-15	CAG-727	Unknow	no	Clostridiales bacterium	64.11	Unknow	Unknow
SGBs0187	AH2.bin118	29	1.92865	2.02845	160300	35633	283927	39.34	33.14	95.08	0.4	93.08	Bacteria	Firmicutes	Clostridia	Clostridiales	Ruminococcaceae	Unknow	no	Clostridiales bacterium	57.31	Unknow	Unknow
SGBs0187	GX1.bin123	66	1.66408	2.37049	38439	13103	134027	40.02	37.65	70.2	0.3	68.7	Bacteria	Firmicutes	Clostridia	Clostridiales	Ruminococcaceae	Unknow	no	Clostridiales bacterium	57.74	Unknow	Unknow
SGBs0187	GX3.bin046	67	1.80056	1.89413	39626	13103	134027	39.47	35.04	95.06	0.47	92.71	Bacteria	Firmicutes	Clostridia	Clostridiales	Ruminococcaceae	Unknow	no	Clostridiales bacterium	57.15	Unknow	Unknow
SGBs0188	AH2.bin120	51	2.23528	2.49807	81783	23607	197703	43.42	21.38	89.48	0	89.48	Bacteria	Firmicutes	Clostridia	Clostridiales	Ruminococcaceae	Unknow	no	Clostridium sp. CAG:413	70.85	GCA_002315935.1	78.25
SGBs0188	SX3.bin011	84	2.2933	2.72655	57159	14454	191726	43.29	51.77	84.11	4.36	62.31	Bacteria	Firmicutes	Clostridia	Clostridiales	Ruminococcaceae	Unknow	no	Clostridium sp. CAG:413	70.74	GCA_002315935.1	78.2
SGBs0189	AH2.bin122	55	3.33844	3.66097	92540	27624	245715	47.34	83.05	91.19	2.87	76.84	Bacteria	Lentisphaerae	Lentisphaeria	Victivallales	UBA1829	Unknow	no	Lentisphaeria bacterium	59.04	Unknow	Unknow
SGBs0190	AH2.bin124	49	1.21373	1.58202	36455	14458	83305	47.31	31.8	76.72	0.86	72.42	Bacteria	Firmicutes	Clostridia	4C28d-15	CAG-727	Unknow	no	Clostridiales bacterium	67.76	Unknow	Unknow
SGBs0191	AH2.bin125	144	2.62483	3.26837	29034	8356	95187	46.43	14.43	80.31	3.58	62.41	Bacteria	Firmicutes	Clostridia	Clostridiales	Ruminococcaceae	Unknow	no	Unknow	Unknow	Unknow	Unknow
SGBs0192	AH2.bin127	303	1.9521	2.47383	7871	3411	43081	54.88	11.26	78.91	4.3	57.41	Bacteria	Firmicutes	Clostridia	Christensenellales	CAG-74	Unknow	no	Unknow	Unknow	Unknow	Unknow
SGBs0193	AH1.bin103	199	1.47184	1.73874	9052	3975	33673	48.66	10.73	84.65	2.01	74.6	Bacteria	Firmicutes	Clostridia	Clostridiales	Ruminococcaceae	Unknow	no	Clostridia bacterium	68.8	Unknow	Unknow
SGBs0193	AH2.bin128	66	1.86297	2.08712	40331	12536	123022	47.95	20.47	89.26	0.67	85.91	Bacteria	Firmicutes	Clostridia	Clostridiales	Ruminococcaceae	Unknow	no	Clostridia bacterium	69.24	Unknow	Unknow
SGBs0194	AH2.bin130	33	2.3856	2.3856	120902	37578	399561	67.2	24.35	100	0	100	Bacteria	Actinobacteria	Coriobacteriia	Coriobacteriales	Atopobiaceae	Olsenella	yes	Olsenella uli	85.28	GCA_900313175.1	96.64
SGBs0194	AH3.bin173	77	2.24925	2.24925	57777	14750	233657	67.28	15.88	100	0	100	Bacteria	Actinobacteria	Coriobacteriia	Coriobacteriales	Atopobiaceae	Olsenella	yes	Olsenella uli	85.19	GCA_900313175.1	96.54
SGBs0194	AH4.bin047	123	2.27498	2.27498	28961	8808	90784	67.22	13.66	100	0.08	99.6	Bacteria	Actinobacteria	Coriobacteriia	Coriobacteriales	Atopobiaceae	Olsenella	yes	Olsenella uli	85.27	GCA_900313175.1	96.32
SGBs0194	AH5.bin048	25	2.33347	2.33347	206185	48100	565824	67.18	27.52	100	0	100	Bacteria	Actinobacteria	Coriobacteriia	Coriobacteriales	Atopobiaceae	Olsenella	yes	Olsenella uli	85.32	GCA_900313175.1	96.6
SGBs0194	SX1.bin007	164	2.10253	2.13693	20879	5361	153906	67.38	18.14	98.39	1.08	92.99	Bacteria	Actinobacteria	Coriobacteriia	Coriobacteriales	Atopobiaceae	Olsenella	yes	Olsenella uli	85.22	GCA_900313175.1	95.61
SGBs0195	AH2.bin131	152	2.44219	2.65282	21816	7204	84565	44.75	13.24	92.06	1.34	85.36	Bacteria	Firmicutes	Clostridia	Clostridiales	Ruminococcaceae	Unknow	no	Clostridiales bacterium	56.47	Unknow	Unknow
SGBs0196	AH2.bin132	66	1.59292	1.61455	43879	12322	100873	36.64	73.38	98.66	0.67	95.31	Bacteria	Firmicutes	Clostridia	Unknow	Unknow	Unknow	no	Unknow	Unknow	Unknow	Unknow
SGBs0197	AH2.bin133	83	2.58981	2.80374	71273	15743	317755	39.66	41.01	92.37	3.24	76.17	Bacteria	Firmicutes	Clostridia	Clostridiales	Lachnospiraceae	Unknow	no	Eubacterium rectale	75.24	Unknow	Unknow
SGBs0198	AH2.bin135	61	1.72709	2.21025	42191	17389	83856	51.73	17.4	78.14	0.56	75.34	Bacteria	Firmicutes	Clostridia	Clostridiales	Ruminococcaceae	Unknow	no	Clostridiales bacterium	59.52	Unknow	Unknow
SGBs0199	AH2.bin136	32	2.01176	2.05114	135401	35082	229308	49.7	225.16	98.08	0	98.08	Bacteria	Bacteroidetes	Bacteroidia	Bacteroidales	Rikenellaceae	Alistipes	no	unnamed Alistipes sp. HGB5	77.46	Unknow	Unknow
SGBs0199	AH3.bin157	28	1.70098	1.90736	91367	36958	228583	49.96	95.29	89.18	0	89.18	Bacteria	Bacteroidetes	Bacteroidia	Bacteroidales	Rikenellaceae	Alistipes	no	Alistipes putredinis	77.64	Unknow	Unknow
SGBs0199	JL3.bin049	37	1.88388	2.15104	94401	29820	151983	49.53	40.41	87.58	2.32	75.98	Bacteria	Bacteroidetes	Bacteroidia	Bacteroidales	Rikenellaceae	Alistipes	no	unnamed Alistipes sp. HGB5	76.77	Unknow	Unknow
SGBs0199	XZ2.bin133	54	1.97657	2.05059	56842	23751	125884	49.76	16.65	96.39	1.92	86.79	Bacteria	Bacteroidetes	Bacteroidia	Bacteroidales	Rikenellaceae	Alistipes	no	Unknow	Unknow	Unknow	Unknow
SGBs0200	AH2.bin138	77	2.63227	2.63227	61894	16288	152765	33.28	66.95	100	1.98	90.1	Bacteria	Spirochaetes	Spirochaetia	Spirochaetales	Spirochaetaceae	Treponema	no	Treponema brennaborense	71.56	Unknow	Unknow
SGBs0201	AH2.bin140	60	1.8827	2.11112	45013	15761	193915	52.43	37.62	89.18	4.19	68.23	Bacteria	Firmicutes	Clostridia	Clostridiales	Ruminococcaceae	Unknow	no	Clostridiales bacterium	68.93	Unknow	Unknow
SGBs0202	AH2.bin141	134	1.40953	1.99707	13648	4840	40893	42.33	253.61	70.58	1.44	63.38	Bacteria	Firmicutes	Clostridia	Clostridiales	Lachnospiraceae	Unknow	no	Unknow	Unknow	Unknow	Unknow
SGBs0203	AH2.bin143	51	2.07622	2.39168	88647	22621	231589	37.62	27.92	86.81	2.53	74.16	Bacteria	Firmicutes	Clostridia	Clostridiales	Lachnospiraceae	Unknow	no	Butyrivibrio crossotus	71.37	Unknow	Unknow
SGBs0204	AH2.bin144	47	2.03587	2.1514	73094	24894	163006	41.95	21.71	94.63	0.02	94.53	Bacteria	Firmicutes	Clostridia	Clostridiales	Ruminococcaceae	Ruminococcus	no	Ruminococcus flavefaciens	84.17	Unknow	Unknow
SGBs0204	SD5.bin120	37	2.00009	2.19139	81646	23159	221406	42.02	120.75	91.27	0.54	88.57	Bacteria	Firmicutes	Clostridia	Clostridiales	Ruminococcaceae	Ruminococcus	no	Ruminococcus flavefaciens	86.61	Unknow	Unknow
SGBs0205	AH2.bin145	39	1.77394	1.84228	83717	23011	310496	40.96	49.1	96.29	0	96.29	Bacteria	Firmicutes	Clostridia	Monoglobales	UBA1381	Unknow	no	Clostridiales bacterium	66.67	Unknow	Unknow
SGBs0206	AH2.bin146	128	1.42482	1.85161	15435	5731	59583	40.81	22.66	76.95	0.5	74.45	Bacteria	Firmicutes	Clostridia	Monoglobales	UBA1381	Unknow	no	Unknow	Unknow	Unknow	Unknow
SGBs0207	AH2.bin147	142	1.7876	2.03483	16097	6488	47047	41.92	12.06	87.85	0.85	83.6	Bacteria	Firmicutes	Unknow	Unknow	Unknow	Unknow	no	Unknow	Unknow	Unknow	Unknow
SGBs0208	AH2.bin150	124	2.46089	2.59642	29101	9164	89906	38.73	31.13	94.78	2.54	82.08	Bacteria	Firmicutes	Clostridia	Clostridiales	Ruminococcaceae	Unknow	no	Butyrivibrio crossotus	65.14	Unknow	Unknow
SGBs0209	AH2.bin151	38	1.78548	1.86473	84412	30581	223065	33.91	31.02	95.75	0.34	94.05	Bacteria	Firmicutes	Clostridia	Monoglobales	Unknow	Unknow	no	Unknow	Unknow	Unknow	Unknow
SGBs0210	AH2.bin153	75	2.81542	3.15453	57904	18720	233193	48.7	143.54	89.25	2.91	74.7	Bacteria	Lentisphaerae	Lentisphaeria	Victivallales	Victivallaceae	Unknow	no	Lentisphaeria bacterium	56.46	Unknow	Unknow
SGBs0210	AH3.bin199	38	2.06735	2.47527	66529	29339	214732	49.18	35.97	83.52	2.7	70.02	Bacteria	Lentisphaerae	Lentisphaeria	Victivallales	Victivallaceae	Unknow	no	Lentisphaeria bacterium	57.36	Unknow	Unknow
SGBs0211	AH2.bin154	31	1.60874	1.65696	77480	37394	158801	36.72	20.77	97.09	0	97.09	Bacteria	Firmicutes	Clostridia	Clostridiales	Ruminococcaceae	Unknow	no	Ruminococcaceae bacterium	61.77	Unknow	Unknow
SGBs0211	GX5.bin114	49	1.43736	1.65176	52560	13361	182203	37.1	16.67	87.02	1.79	78.07	Bacteria	Firmicutes	Clostridia	Clostridiales	Ruminococcaceae	Unknow	no	Ruminococcaceae bacterium	62.36	Unknow	Unknow
SGBs0212	AH2.bin156	46	1.52291	2.16046	52930	14616	120865	47.48	106.53	70.49	0.6	67.49	Bacteria	Bacteroidetes	Bacteroidia	Bacteroidales	Rikenellaceae	Unknow	no	Unknow	Unknow	Unknow	Unknow
SGBs0212	SX1.bin015	48	1.87965	2.4188	68924	20334	120518	47.58	381.24	77.71	3.1	62.21	Bacteria	Bacteroidetes	Bacteroidia	Bacteroidales	Rikenellaceae	Unknow	no	Unknow	Unknow	Unknow	Unknow
SGBs0213	AH2.bin157	208	1.78386	2.45913	11071	4336	31098	53.21	11.23	72.54	2.68	59.14	Bacteria	Firmicutes	Clostridia	Clostridiales	Ruminococcaceae	Unknow	no	Unknow	Unknow	Unknow	Unknow
SGBs0214	AH2.bin158	25	0.921975	1.09628	62400	22448	108586	44.01	36.37	84.1	0	84.1	Bacteria	Proteobacteria	Alphaproteobacteria	Rs-D84	Rs-D84	Unknow	no	Alphaproteobacteria bacterium	69.89	GCA_002437665.1	78.15
SGBs0214	AH3.bin204	25	0.79129	1.04571	42634	18472	108586	44.1	255.31	75.67	0	75.67	Bacteria	Proteobacteria	Alphaproteobacteria	Rs-D84	Rs-D84	Unknow	no	Alphaproteobacteria bacterium	69.96	GCA_002437665.1	78.17
SGBs0215	AH2.bin159	97	3.03073	3.1689	53844	15509	143565	51.21	17.53	95.64	2.33	83.99	Bacteria	Firmicutes	Clostridia	Christensenellales	CAG-74	Unknow	no	Unknow	Unknow	Unknow	Unknow
SGBs0216	AH2.bin160	21	1.0648	1.37075	71284	28451	235169	39.78	16.58	77.68	0	77.68	Bacteria	Firmicutes	Clostridia	Monoglobales	UBA1381	Unknow	no	Clostridiales bacterium	67.31	Unknow	Unknow
SGBs0217	AH2.bin162	71	2.61482	2.80983	50052	19453	132437	50.11	20.15	93.06	0	93.06	Bacteria	Firmicutes	Clostridia	Clostridiales	Ruminococcaceae	Unknow	no	Ruminococcaceae bacterium	56.7	Unknow	Unknow
SGBs0217	JL5.bin112	81	2.37047	2.75348	39213	15550	93387	50.33	18.69	86.09	2.01	76.04	Bacteria	Firmicutes	Clostridia	Clostridiales	Ruminococcaceae	Unknow	no	Ruminococcaceae bacterium	57.01	Unknow	Unknow
SGBs0218	AH2.bin163	219	1.25283	1.76704	6517	3156	26566	45.88	9.69	70.9	2.68	57.5	Bacteria	Firmicutes	Clostridia	Clostridiales	Ruminococcaceae	Unknow	no	Unknow	Unknow	Unknow	Unknow
SGBs0219	AH2.bin165	27	1.76416	1.94569	94574	32125	236284	50.04	155.92	90.67	0.24	89.47	Bacteria	Bacteroidetes	Bacteroidia	Bacteroidales	Rikenellaceae	Alistipes	no	unnamed Alistipes sp. HGB5	75.51	Unknow	Unknow
SGBs0219	AH3.bin158	31	1.5339	1.893	56442	25537	269639	50.43	62.08	81.03	0.24	79.83	Bacteria	Bacteroidetes	Bacteroidia	Bacteroidales	Rikenellaceae	Alistipes	no	Unknow	Unknow	Unknow	Unknow
SGBs0219	JL1.bin051	63	1.46192	1.82694	35586	10946	167311	50.76	20.49	80.02	4.81	55.97	Bacteria	Bacteroidetes	Bacteroidia	Bacteroidales	Rikenellaceae	Alistipes	no	Unknow	Unknow	Unknow	Unknow
SGBs0219	SX1.bin024	64	1.5409	1.88167	35595	10698	158008	50.48	18.66	81.89	0	81.89	Bacteria	Bacteroidetes	Bacteroidia	Bacteroidales	Rikenellaceae	Alistipes	no	unnamed Alistipes sp. HGB5	74.58	Unknow	Unknow
SGBs0219	SX4.bin110	38	1.52631	2.10787	58217	17079	140961	50.63	30.32	72.41	0	72.41	Bacteria	Bacteroidetes	Bacteroidia	Bacteroidales	Rikenellaceae	Alistipes	no	unnamed Alistipes sp. HGB5	74.02	Unknow	Unknow
SGBs0219	SX5.bin008	43	1.66222	1.87187	63404	16865	143619	50.47	24.51	88.8	0.48	86.4	Bacteria	Bacteroidetes	Bacteroidia	Bacteroidales	Rikenellaceae	Alistipes	no	Unknow	Unknow	Unknow	Unknow
SGBs0220	AH2.bin166	45	2.07591	2.16106	75251	21298	183353	50.32	22.57	96.06	2.24	84.86	Bacteria	Firmicutes	Clostridia	Clostridiales	Ruminococcaceae	Unknow	no	Clostridiales bacterium	58.06	Unknow	Unknow
SGBs0220	GX4.bin151	44	1.89631	2.15956	75084	21388	167540	50.59	30.81	87.81	1.51	80.26	Bacteria	Firmicutes	Clostridia	Clostridiales	Ruminococcaceae	Unknow	no	Clostridiales bacterium	58.91	Unknow	Unknow
SGBs0221	AH2.bin167	28	1.22752	1.62134	79080	24599	169121	44.17	22.47	75.71	1.34	69.01	Bacteria	Firmicutes	Clostridia	Clostridiales	Ruminococcaceae	Unknow	no	Clostridiales bacterium	60.1	Unknow	Unknow
SGBs0222	AH2.bin169	211	1.2842	1.66584	7117	3244	26772	42	10.07	77.09	1.68	68.69	Bacteria	Firmicutes	Clostridia	Clostridiales	Ruminococcaceae	Unknow	no	Unknow	Unknow	Unknow	Unknow
SGBs0222	SD4.bin053	177	1.19583	1.70371	9302	3301	28312	42.37	10.91	70.19	2.35	58.44	Bacteria	Firmicutes	Clostridia	Clostridiales	Ruminococcaceae	Unknow	no	Unknow	Unknow	Unknow	Unknow
SGBs0223	AH2.bin170	33	2.05826	2.19923	105961	31790	195224	44.88	211.02	93.59	0	93.59	Bacteria	Bacteroidetes	Bacteroidia	Bacteroidales	Rikenellaceae	Unknow	no	Unknow	Unknow	Unknow	Unknow
SGBs0223	AH3.bin154	32	1.95841	2.24074	107342	31545	195224	44.86	44.54	87.4	0	87.4	Bacteria	Bacteroidetes	Bacteroidia	Bacteroidales	Rikenellaceae	Unknow	no	Unknow	Unknow	Unknow	Unknow
SGBs0223	AH4.bin015	26	1.94957	2.45878	108981	48990	312637	44.9	58.45	79.29	0.48	76.89	Bacteria	Bacteroidetes	Bacteroidia	Bacteroidales	Rikenellaceae	Unknow	no	Unknow	Unknow	Unknow	Unknow
SGBs0223	AH5.bin171	26	1.66936	2.13747	94368	37676	338910	44.95	19.93	78.1	0.48	75.7	Bacteria	Bacteroidetes	Bacteroidia	Bacteroidales	Rikenellaceae	Unknow	no	Unknow	Unknow	Unknow	Unknow
SGBs0223	GX1.bin163	22	1.88935	2.20436	135784	32418	374317	45.11	95.95	85.71	0	85.71	Bacteria	Bacteroidetes	Bacteroidia	Bacteroidales	Rikenellaceae	Unknow	no	Unknow	Unknow	Unknow	Unknow
SGBs0223	GX3.bin093	21	1.69613	2.38522	101652	31838	374305	44.98	122.29	71.11	0	71.11	Bacteria	Bacteroidetes	Bacteroidia	Bacteroidales	Rikenellaceae	Unknow	no	Unknow	Unknow	Unknow	Unknow
SGBs0223	GX4.bin155	30	1.52642	2.13785	64536	30232	137139	45.34	140.32	71.4	0.95	66.65	Bacteria	Bacteroidetes	Bacteroidia	Bacteroidales	Rikenellaceae	Unknow	no	Unknow	Unknow	Unknow	Unknow
SGBs0223	JL1.bin173	63	1.81418	2.04853	41511	15452	132383	45.48	43.32	88.56	0.48	86.16	Bacteria	Bacteroidetes	Bacteroidia	Bacteroidales	Rikenellaceae	Unknow	no	Unknow	Unknow	Unknow	Unknow
SGBs0223	JL2.bin148	31	1.74912	2.38788	87222	25758	194561	44.96	23.55	73.25	0.48	70.85	Bacteria	Bacteroidetes	Bacteroidia	Bacteroidales	Rikenellaceae	Unknow	no	Unknow	Unknow	Unknow	Unknow
SGBs0223	JL5.bin089	44	1.90702	2.15507	75704	21672	166548	45.18	15.35	88.49	0	88.49	Bacteria	Bacteroidetes	Bacteroidia	Bacteroidales	Rikenellaceae	Unknow	no	Unknow	Unknow	Unknow	Unknow
SGBs0223	SD1.bin138	129	1.85873	2.03229	23912	6405	95861	45.55	34.6	91.46	4.68	68.06	Bacteria	Bacteroidetes	Bacteroidia	Bacteroidales	Rikenellaceae	Unknow	no	Unknow	Unknow	Unknow	Unknow
SGBs0223	SX2.bin039	144	1.64705	1.77522	17009	5513	71379	45.75	44.43	92.78	1.64	84.58	Bacteria	Bacteroidetes	Bacteroidia	Bacteroidales	Rikenellaceae	Unknow	no	Unknow	Unknow	Unknow	Unknow
SGBs0223	SX3.bin043	130	1.61745	1.94102	22606	5023	88391	45.58	34.2	83.33	0.95	78.58	Bacteria	Bacteroidetes	Bacteroidia	Bacteroidales	Rikenellaceae	Unknow	no	Unknow	Unknow	Unknow	Unknow
SGBs0224	AH2.bin171	100	1.78458	1.91294	26228	8406	74907	53.71	17.06	93.29	1.34	86.59	Bacteria	Firmicutes	Clostridia	Clostridiales	Ruminococcaceae	Unknow	no	Ruminococcaceae bacterium	65.39	Unknow	Unknow
SGBs0224	AH3.bin047	187	1.5631	1.78824	11369	4051	34736	54.38	11.63	87.41	1.68	79.01	Bacteria	Firmicutes	Clostridia	Clostridiales	Ruminococcaceae	Unknow	no	Ruminococcaceae bacterium	65.14	Unknow	Unknow
SGBs0225	AH2.bin172	24	2.07609	2.15384	143322	51022	293021	45.94	50.84	96.39	0.88	91.99	Bacteria	Bacteroidetes	Bacteroidia	Bacteroidales	Rikenellaceae	Alistipes	no	unnamed Alistipes sp. HGB5	75.44	Unknow	Unknow
SGBs0225	GX4.bin067	46	2.07429	2.25933	85975	22806	252568	45.83	30.45	91.81	0.16	91.01	Bacteria	Bacteroidetes	Bacteroidia	Bacteroidales	Rikenellaceae	Alistipes	no	unnamed Alistipes sp. HGB5	76.31	Unknow	Unknow
SGBs0225	GX5.bin053	46	1.74955	2.22929	62072	18225	207443	46.18	36.31	78.48	0.16	77.68	Bacteria	Bacteroidetes	Bacteroidia	Bacteroidales	Rikenellaceae	Alistipes	no	unnamed Alistipes sp. HGB5	76.29	Unknow	Unknow
SGBs0225	SD4.bin069	40	2.18202	2.30706	137710	29641	319020	45.84	73.24	94.58	3.29	78.13	Bacteria	Bacteroidetes	Bacteroidia	Bacteroidales	Rikenellaceae	Alistipes	no	unnamed Alistipes sp. HGB5	73.91	Unknow	Unknow
SGBs0225	XZ2.bin011	31	2.14137	2.23806	113986	31331	387269	45.67	37.75	95.68	1.24	89.48	Bacteria	Bacteroidetes	Bacteroidia	Bacteroidales	Rikenellaceae	Alistipes	no	unnamed Alistipes sp. HGB5	76.39	Unknow	Unknow
SGBs0226	AH2.bin173	151	4.231	4.46356	51691	12555	144118	36.78	33.57	94.79	4.1	74.29	Bacteria	Firmicutes	Clostridia	Clostridiales	Lachnospiraceae	Unknow	no	Roseburia inulinivorans	74.83	Unknow	Unknow
SGBs0227	AH2.bin174	117	1.61097	2.07679	20832	6432	90816	55.42	19.66	77.57	4.03	57.42	Bacteria	Firmicutes	Clostridia	Clostridiales	Ruminococcaceae	Unknow	no	Pseudoflavonifractor capillosus	74.99	Unknow	Unknow
SGBs0228	AH2.bin176	73	2.17093	2.52992	49672	13960	189094	43.27	22.74	85.81	0.67	82.46	Bacteria	Firmicutes	Clostridia	Clostridiales	Ruminococcaceae	Unknow	no	Ruminococcaceae bacterium	58.37	Unknow	Unknow
SGBs0229	AH2.bin177	43	1.82004	2.04752	80523	29465	191742	31.75	33.33	88.89	1.61	80.84	Bacteria	Candidatus Melainabacteria	Vampirovibrionia	Candidatus Gastranaerophilales	Gastranaerophilaceae	Unknow	no	Clostridium sp. CAG:768	78.11	Unknow	Unknow
SGBs0230	AH2.bin178	84	2.18575	2.76292	41450	12852	102774	33.21	14.68	79.11	1.29	72.66	Bacteria	Firmicutes	Clostridia	Clostridiales	Lachnospiraceae	Unknow	no	Eubacterium eligens	76.53	Unknow	Unknow
SGBs0231	AH2.bin179	152	1.55456	2.12197	13460	4974	38250	44.17	11.87	73.26	1.28	66.86	Bacteria	Firmicutes	Clostridia	Clostridiales	Peptococcaceae	Unknow	no	Unknow	Unknow	Unknow	Unknow
SGBs0232	AH2.bin180	82	1.45063	1.61145	27434	9250	72524	56.63	14.82	90.02	0.69	86.57	Bacteria	Firmicutes	Clostridia	Clostridiales	Ruminococcaceae	Unknow	no	Ruminococcaceae bacterium	59.34	Unknow	Unknow
SGBs0233	AH2.bin181	74	2.49781	3.24559	54282	17149	189317	47.53	79.48	76.96	0.96	72.16	Bacteria	Firmicutes	Clostridia	Clostridiales	Ruminococcaceae	Unknow	no	Ruminococcaceae bacterium	57.88	Unknow	Unknow
SGBs0233	AH3.bin034	59	2.19155	3.01867	61974	17153	151730	47.08	82.48	72.6	0.22	71.5	Bacteria	Firmicutes	Clostridia	Clostridiales	Ruminococcaceae	Unknow	no	Ruminococcaceae bacterium	58.09	Unknow	Unknow
SGBs0234	AH2.bin182	127	1.78636	2.0947	20017	6406	75976	45.11	15.89	85.28	0	85.28	Bacteria	Firmicutes	Clostridia	Clostridiales	Ruminococcaceae	Unknow	no	Clostridiales bacterium	56.98	Unknow	Unknow
SGBs0234	AH4.bin168	110	1.64083	1.95756	24846	6012	117646	45.41	23.27	83.82	1.01	78.77	Bacteria	Firmicutes	Clostridia	Clostridiales	Ruminococcaceae	Unknow	no	Clostridiales bacterium	57.32	Unknow	Unknow
SGBs0234	SX2.bin008	240	1.5019	2.0515	7254	3480	41267	45.38	11.53	73.21	2.01	63.16	Bacteria	Firmicutes	Clostridia	Clostridiales	Ruminococcaceae	Unknow	no	Clostridiales bacterium	55.82	Unknow	Unknow
SGBs0235	AH2.bin183	87	2.5781	2.98426	52715	14340	115275	52.09	17.59	86.39	0	86.39	Bacteria	Verrucomicrobia	Verrucomicrobiae	Verrucomicrobiales	Akkermansiaceae	Akkermansia	no	Akkermansia glycaniphila	60.19	Unknow	Unknow
SGBs0235	AH3.bin004	76	2.53927	2.94922	61585	16108	116075	52.05	40.51	86.1	0	86.1	Bacteria	Verrucomicrobia	Verrucomicrobiae	Verrucomicrobiales	Akkermansiaceae	Akkermansia	no	Akkermansia glycaniphila	60.08	Unknow	Unknow
SGBs0235	GX2.bin039	104	2.32311	2.76528	32957	10599	84450	52.89	25.38	84.01	0	84.01	Bacteria	Verrucomicrobia	Verrucomicrobiae	Verrucomicrobiales	Akkermansiaceae	Akkermansia	no	Akkermansia glycaniphila	60.12	Unknow	Unknow
SGBs0235	GX4.bin010	159	2.11038	2.64029	17411	6779	66160	53.06	55.55	79.93	0.68	76.53	Bacteria	Verrucomicrobia	Verrucomicrobiae	Verrucomicrobiales	Akkermansiaceae	Akkermansia	no	Akkermansia glycaniphila	60.18	Unknow	Unknow
SGBs0235	JL1.bin088	201	2.14672	2.69486	13420	5457	55455	52.74	52.51	79.66	0.71	76.11	Bacteria	Verrucomicrobia	Verrucomicrobiae	Verrucomicrobiales	Akkermansiaceae	Akkermansia	no	Akkermansia glycaniphila	59.96	Unknow	Unknow
SGBs0235	SD1.bin051	151	2.39303	2.792	20588	7396	90914	52.3	47.09	85.71	1.36	78.91	Bacteria	Verrucomicrobia	Verrucomicrobiae	Verrucomicrobiales	Akkermansiaceae	Akkermansia	no	Akkermansia glycaniphila	60.08	Unknow	Unknow
SGBs0235	SD4.bin172	158	2.27702	2.64493	21175	6720	83213	52.56	57.72	86.09	1.36	79.29	Bacteria	Verrucomicrobia	Verrucomicrobiae	Verrucomicrobiales	Akkermansiaceae	Akkermansia	no	Akkermansia glycaniphila	60	Unknow	Unknow
SGBs0235	SD5.bin024	89	2.53875	3.16276	43428	14685	166134	52.15	52.39	80.27	0	80.27	Bacteria	Verrucomicrobia	Verrucomicrobiae	Verrucomicrobiales	Akkermansiaceae	Akkermansia	no	Akkermansia glycaniphila	60.54	Unknow	Unknow
SGBs0235	SX4.bin051	240	1.94186	2.30679	9964	4251	47866	53.14	11.64	84.18	0.68	80.78	Bacteria	Verrucomicrobia	Verrucomicrobiae	Verrucomicrobiales	Akkermansiaceae	Akkermansia	no	Akkermansia muciniphila	70.82	Unknow	Unknow
SGBs0235	XZ4.bin116	77	2.45615	2.96135	40438	17172	102462	52.12	172.05	82.94	0	82.94	Bacteria	Verrucomicrobia	Verrucomicrobiae	Verrucomicrobiales	Akkermansiaceae	Akkermansia	no	Akkermansia glycaniphila	59.82	Unknow	Unknow
SGBs0236	AH2.bin184	58	2.14486	2.34899	59499	17176	129021	46.45	19.99	91.31	0.34	89.61	Bacteria	Firmicutes	Clostridia	Clostridiales	Ruminococcaceae	Unknow	no	Clostridium sp. CAG:413	71.42	GCA_000431775.1	77.8
SGBs0236	XZ5.bin058	41	1.7687	2.3776	55557	26857	134521	46.56	17.79	74.39	0	74.39	Bacteria	Firmicutes	Clostridia	Clostridiales	Ruminococcaceae	Unknow	no	Clostridium sp. CAG:413	71.36	GCA_000431775.1	77.9
SGBs0237	AH2.bin186	9	1.34516	1.45109	1239334	1239334	1239334	29.29	45.09	92.7	0	92.7	Bacteria	Firmicutes	Clostridia	4C28d-15	UBA1242	Unknow	no	Unknow	Unknow	Unknow	Unknow
SGBs0238	AH2.bin187	61	2.001	2.73622	51566	13672	141659	46.14	19.51	73.13	1.68	64.73	Bacteria	Firmicutes	Clostridia	Clostridiales	Ruminococcaceae	Unknow	no	Clostridiales bacterium	56.62	Unknow	Unknow
SGBs0239	AH2.bin189	144	1.11074	1.41658	8813	4251	35315	51.45	10.74	78.41	1.34	71.71	Bacteria	Firmicutes	Clostridia	Clostridiales	Ruminococcaceae	Unknow	no	Ruminococcaceae bacterium	61.05	Unknow	Unknow
SGBs0240	AH2.bin193	88	1.69365	1.79203	28536	9321	91940	35.57	27.73	94.51	0	94.51	Bacteria	Proteobacteria	Alphaproteobacteria	Rhodospirillales	UBA3637	Unknow	no	Unknow	Unknow	Unknow	Unknow
SGBs0240	AH3.bin136	89	1.68873	1.78683	29134	9501	77184	35.58	27.9	94.51	0	94.51	Bacteria	Proteobacteria	Alphaproteobacteria	Rhodospirillales	UBA3637	Unknow	no	Unknow	Unknow	Unknow	Unknow
SGBs0240	JL2.bin015	76	1.66567	1.84848	34146	11491	84643	35.43	146.86	90.11	0	90.11	Bacteria	Proteobacteria	Alphaproteobacteria	Rhodospirillales	UBA3637	Unknow	no	Unknow	Unknow	Unknow	Unknow
SGBs0241	AH2.bin194	32	1.99379	2.12399	102208	26289	219280	38.37	21.33	93.87	0.75	90.12	Bacteria	Firmicutes	Clostridia	Clostridiales	Ruminococcaceae	Unknow	no	Clostridiales bacterium	56.23	Unknow	Unknow
SGBs0241	AH4.bin045	25	1.61875	2.05009	99109	30923	280028	37.84	56.07	78.96	0	78.96	Bacteria	Firmicutes	Clostridia	Clostridiales	Ruminococcaceae	Unknow	no	Clostridiales bacterium	56.73	Unknow	Unknow
SGBs0242	AH2.bin195	113	2.19921	2.3536	28059	10794	76464	50.01	15.08	93.44	0.49	90.99	Bacteria	Firmicutes	Clostridia	Clostridiales	Ruminococcaceae	Unknow	no	Clostridiales bacterium	57.32	Unknow	Unknow
SGBs0243	AH2.bin199	52	2.47958	2.52786	69512	21032	209442	36.61	33.37	98.09	0	98.09	Bacteria	Firmicutes	Clostridia	Clostridiales	Lachnospiraceae	Unknow	no	Butyrivibrio crossotus	77.92	Unknow	Unknow
SGBs0244	AH2.bin200	73	2.00928	2.16588	42722	13215	217538	48.16	19.56	92.77	0.84	88.57	Bacteria	Firmicutes	Clostridia	Clostridiales	Ruminococcaceae	Unknow	no	Clostridiales bacterium	59.79	Unknow	Unknow
SGBs0245	AH2.bin202	211	1.73564	2.37629	10880	3889	30852	46.58	11.69	73.04	2.35	61.29	Bacteria	Firmicutes	Clostridia	Clostridiales	Ruminococcaceae	Unknow	no	Clostridiales bacterium	58.32	Unknow	Unknow
SGBs0246	AH2.bin203	100	1.27154	1.54782	15634	6585	52030	47.33	21.39	82.15	0.86	77.85	Bacteria	Firmicutes	Clostridia	Clostridiales	Ruminococcaceae	Unknow	no	Clostridiales bacterium	61.02	Unknow	Unknow
SGBs0247	AH2.bin205	316	1.89868	2.45562	7231	3048	26335	53.73	10.39	77.32	0.67	73.97	Bacteria	Firmicutes	Clostridia	Clostridiales	Ruminococcaceae	Unknow	no	Clostridiales bacterium	62.86	Unknow	Unknow
SGBs0248	AH2.bin206	190	2.61946	3.03741	18411	6075	90647	48.26	12.5	86.24	1.57	78.39	Bacteria	Firmicutes	Clostridia	Clostridiales	Ruminococcaceae	Unknow	no	Ruminococcaceae bacterium	66.9	Unknow	Unknow
SGBs0248	GX1.bin051	41	2.11849	2.86592	69806	30973	192063	48.45	21.78	73.92	1.01	68.87	Bacteria	Firmicutes	Clostridia	Clostridiales	Ruminococcaceae	Unknow	no	Eubacterium siraeum	73.3	Unknow	Unknow
SGBs0249	AH2.bin208	12	1.69787	1.69787	1049154	486826	1049154	26.53	48.57	100	0	100	Bacteria	Firmicutes	Bacilli	RF39	CAG-611	Unknow	no	Mycoplasma sp. CAG:877	64.69	GCA_000433455.1	78.02
SGBs0250	AH3.bin001	38	1.54919	1.65265	74797	20451	146857	38.96	21.33	93.74	0.67	90.39	Bacteria	Firmicutes	Clostridia	Clostridiales	Ruminococcaceae	Unknow	no	Ruminococcaceae bacterium	66.85	Unknow	Unknow
SGBs0251	AH3.bin002	41	1.29751	1.81393	46743	15053	145680	27.55	188.74	71.53	1.75	62.78	Bacteria	Firmicutes	Bacilli	RF39	CAG-1000	Unknow	no	Firmicutes bacterium	62.45	GCA_002362595.1	77.89
SGBs0252	AH3.bin005	19	1.71537	1.79564	236491	38119	373535	53.03	58.09	95.53	0.94	90.83	Bacteria	Firmicutes	Clostridia	Clostridiales	Ruminococcaceae	Unknow	no	Clostridiales bacterium	60.54	Unknow	Unknow
SGBs0253	AH2.bin023	151	2.55128	2.81848	23885	8047	102295	53.21	13.98	90.52	1.69	82.07	Bacteria	Lentisphaerae	Lentisphaeria	Victivallales	Victivallaceae	Unknow	no	Victivallis vadensis	73.42	Unknow	Unknow
SGBs0253	AH3.bin007	90	2.59444	2.80268	55675	12368	119757	53.14	18.58	92.57	1.01	87.52	Bacteria	Lentisphaerae	Lentisphaeria	Victivallales	Victivallaceae	Unknow	no	Victivallis vadensis	73.44	GCA_002314605.1	77.98
SGBs0253	JL1.bin137	77	2.59911	2.92002	46355	16386	201169	53.11	19.28	89.01	1.01	83.96	Bacteria	Lentisphaerae	Lentisphaeria	Victivallales	Victivallaceae	Unknow	no	Lentisphaeria bacterium	56.48	GCA_002314605.1	77.78
SGBs0254	AH3.bin008	60	1.97815	2.13186	60002	19633	119793	42.96	23.1	92.79	1.01	87.74	Bacteria	Firmicutes	Clostridia	Monoglobales	UBA9506	Unknow	no	Clostridiales bacterium	61.14	Unknow	Unknow
SGBs0255	AH3.bin011	121	2.64772	2.75087	43760	9544	92283	39.21	29.64	96.25	2.01	86.2	Bacteria	Firmicutes	Clostridia	Clostridiales	Ruminococcaceae	Unknow	no	Ruminococcaceae bacterium	60.1	Unknow	Unknow
SGBs0256	AH3.bin012	15	1.46981	1.67213	138739	42171	273796	44.06	26.5	87.9	0.03	87.75	Bacteria	Firmicutes	Clostridia	4C28d-15	CAG-314	Unknow	no	Corallococcus sp. CAG:1435	64.89	Unknow	Unknow
SGBs0256	GX5.bin027	125	1.4058	1.56252	16393	5739	49026	44.19	12.88	89.97	1.81	80.92	Bacteria	Firmicutes	Clostridia	4C28d-15	CAG-314	Unknow	no	Corallococcus sp. CAG:1435	64.01	Unknow	Unknow
SGBs0256	SX1.bin043	88	1.24377	1.53723	22227	6218	89879	44	13.08	80.91	1.82	71.81	Bacteria	Firmicutes	Clostridia	4C28d-15	CAG-314	Unknow	no	Corallococcus sp. CAG:1435	64.33	Unknow	Unknow
SGBs0256	SX5.bin089	189	1.30635	1.61718	8544	3386	37336	44	13.73	80.78	1.03	75.63	Bacteria	Firmicutes	Clostridia	4C28d-15	CAG-314	Unknow	no	Corallococcus sp. CAG:1435	66.12	Unknow	Unknow
SGBs0257	AH3.bin013	42	1.11347	1.42279	39326	14506	149239	47.24	64.97	78.26	0	78.26	Bacteria	Firmicutes	Clostridia	Clostridiales	Ruminococcaceae	Unknow	no	Clostridium sp. CAG:557	74.89	Unknow	Unknow
SGBs0258	AH1.bin126	224	1.35598	1.93683	7126	3315	21237	45.3	10.28	70.01	0	70.01	Bacteria	Firmicutes	Clostridia	4C28d-15	CAG-552	Unknow	no	Clostridiales bacterium	62.02	Unknow	Unknow
SGBs0258	AH2.bin016	35	1.91791	2.13528	88788	28402	201017	44.96	19.36	89.82	2.01	79.77	Bacteria	Firmicutes	Clostridia	4C28d-15	CAG-552	Unknow	no	Clostridiales bacterium	62.74	Unknow	Unknow
SGBs0258	AH3.bin014	199	1.66496	2.06314	11058	4195	31597	45.28	11.22	80.7	0	80.7	Bacteria	Firmicutes	Clostridia	4C28d-15	CAG-552	Unknow	no	Clostridiales bacterium	62.93	Unknow	Unknow
SGBs0258	AH5.bin155	115	1.64834	2.02002	19908	6612	64554	45.06	15.56	81.6	0.67	78.25	Bacteria	Firmicutes	Clostridia	4C28d-15	CAG-552	Unknow	no	Clostridiales bacterium	62.36	Unknow	Unknow
SGBs0258	JL1.bin008	182	1.68592	2.15977	12904	4190	43557	45.33	12.78	78.06	1.51	70.51	Bacteria	Firmicutes	Clostridia	4C28d-15	CAG-552	Unknow	no	Clostridiales bacterium	61.8	Unknow	Unknow
SGBs0259	AH3.bin015	21	2.29078	2.67521	179195	80165	258203	39.66	84.9	85.63	0	85.63	Bacteria	Firmicutes	Clostridia	Clostridiales	Lachnospiraceae	Unknow	no	unnamed Lachnospiraceae bacterium 3_1_57FAA_CT1	74.48	Unknow	Unknow
SGBs0260	AH3.bin016	38	1.24548	1.47797	63526	16928	160012	26.08	260.36	84.27	1.17	78.42	Bacteria	Firmicutes	Bacilli	RF39	CAG-611	Unknow	no	Clostridium sp. CAG:710	68.04	GCA_000432595.1	77.86
SGBs0261	AH3.bin018	79	2.40693	2.78515	50035	14630	161950	50.76	22.72	86.42	3.08	71.02	Bacteria	Firmicutes	Clostridia	Clostridiales	Ruminococcaceae	Unknow	no	Clostridiales bacterium	62.14	Unknow	Unknow
SGBs0262	AH3.bin022	58	1.83881	1.83881	57834	14801	225950	50.05	42.41	100	1.47	92.65	Bacteria	Firmicutes	Clostridia	Clostridiales	Ruminococcaceae	Unknow	no	Clostridiales bacterium	74.14	Unknow	Unknow
SGBs0263	AH2.bin038	28	2.02752	2.11068	122207	56361	236294	49.26	133.73	96.06	3.15	80.31	Bacteria	Firmicutes	Clostridia	Clostridiales	Ruminococcaceae	Unknow	no	Unknow	Unknow	Unknow	Unknow
SGBs0263	AH3.bin023	46	1.85166	1.9238	59312	19311	108548	49.18	17.27	96.25	0.73	92.6	Bacteria	Firmicutes	Clostridia	Clostridiales	Ruminococcaceae	Unknow	no	Clostridiales bacterium	58.64	Unknow	Unknow
SGBs0264	AH3.bin024	54	2.52975	2.92592	61977	20765	424285	42.94	30.29	86.46	1.92	76.86	Bacteria	Firmicutes	Clostridia	Clostridiales	Lachnospiraceae	Unknow	no	Unknow	Unknow	Unknow	Unknow
SGBs0265	AH3.bin026	144	1.31607	1.73121	12314	4649	45832	48.25	11.74	76.02	0.34	74.32	Bacteria	Firmicutes	Clostridia	Monoglobales	Unknow	Unknow	no	Unknow	Unknow	Unknow	Unknow
SGBs0266	AH3.bin027	88	2.22695	2.548	34864	13592	92197	49.21	22.24	87.4	0.37	85.55	Bacteria	Bacteroidetes	Bacteroidia	Bacteroidales	Bacteroidaceae	Unknow	no	Unknow	Unknow	Unknow	Unknow
SGBs0266	SX3.bin021	171	2.08034	2.71161	17841	6053	55853	49.58	25.15	76.72	0	76.72	Bacteria	Bacteroidetes	Bacteroidia	Bacteroidales	Bacteroidaceae	Unknow	no	Unknow	Unknow	Unknow	Unknow
SGBs0266	XZ2.bin030	116	2.34054	2.58595	29112	9412	65621	49.18	28.43	90.51	2.82	76.41	Bacteria	Bacteroidetes	Bacteroidia	Bacteroidales	Bacteroidaceae	Unknow	no	Unknow	Unknow	Unknow	Unknow
SGBs0267	AH2.bin011	29	2.04534	2.35557	113518	38094	192000	44.68	35.31	86.83	0.34	85.13	Bacteria	Firmicutes	Clostridia	Clostridiales	Ruminococcaceae	Unknow	no	Clostridium sp. CAG:413	71.41	GCA_000431775.1	<76.5
SGBs0267	AH3.bin029	52	2.44281	2.4998	95349	27232	232453	44.19	17.57	97.72	0.58	94.82	Bacteria	Firmicutes	Clostridia	Clostridiales	Ruminococcaceae	Unknow	no	Clostridium sp. CAG:413	71.75	GCA_000431775.1	<76.5
SGBs0268	AH3.bin030	6	0.861356	1.12039	215984	86207	231393	34.43	25.36	76.88	3.23	60.73	Bacteria	Firmicutes	Clostridia	4C28d-15	UBA1242	Unknow	no	Clostridiales bacterium	55.54	Unknow	Unknow
SGBs0269	AH3.bin032	120	3.28213	3.43966	49465	13977	148123	46.77	16.55	95.42	0.16	94.62	Bacteria	Firmicutes	Clostridia	Clostridiales	Lachnospiraceae	Unknow	no	unnamed Clostridiales bacterium 1_7_47FAA	72.65	Unknow	Unknow
SGBs0269	JL5.bin038	265	3.06367	3.56075	17161	5184	67354	46.98	13.13	86.04	2.69	72.59	Bacteria	Firmicutes	Clostridia	Clostridiales	Lachnospiraceae	Unknow	no	Unknow	Unknow	Unknow	Unknow
SGBs0270	AH3.bin033	97	1.25955	1.52083	18101	6021	55250	50	13.55	82.82	0.4	80.82	Bacteria	Firmicutes	Clostridia	4C28d-15	CAG-727	Unknow	no	Clostridiales bacterium	68.51	GCA_003150575.1	77.31
SGBs0271	AH2.bin137	58	1.82192	1.94733	46307	15886	120044	57.59	49.4	93.56	3.69	75.11	Bacteria	Firmicutes	Clostridia	Clostridiales	Ruminococcaceae	Unknow	no	unnamed Ruminococcaceae bacterium D16	84.31	Unknow	Unknow
SGBs0271	AH3.bin037	45	1.7362	1.85116	76415	24165	127443	57.91	33.02	93.79	1.7	85.29	Bacteria	Firmicutes	Clostridia	Clostridiales	Ruminococcaceae	Unknow	no	unnamed Ruminococcaceae bacterium D16	81.59	Unknow	Unknow
SGBs0272	AH3.bin038	43	1.54196	1.62929	48926	18013	302976	50.83	35.79	94.64	0.81	90.59	Bacteria	Firmicutes	Clostridia	Clostridiales	Ruminococcaceae	Unknow	no	Clostridiales bacterium	69.68	Unknow	Unknow
SGBs0273	AH3.bin040	44	1.87827	2.11995	62376	24998	187415	38.14	19.71	88.6	0.85	84.35	Bacteria	Candidatus Melainabacteria	Vampirovibrionia	Candidatus Gastranaerophilales	Gastranaerophilaceae	Unknow	yes	Unknow	Unknow	GCA_001899335.1	98.13
SGBs0274	AH3.bin043	35	1.18874	1.54946	51366	18303	96220	28.12	19.95	76.72	0	76.72	Bacteria	Firmicutes	Clostridia	TANB77	CAG-508	Unknow	no	Unknow	Unknow	GCA_002449785.1	76.75
SGBs0275	AH3.bin044	155	1.48381	1.83005	13497	4371	72152	56.23	23.18	81.08	2.68	67.68	Bacteria	Firmicutes	Clostridia	Clostridiales	Oscillospiraceae	Unknow	no	Unknow	Unknow	Unknow	Unknow
SGBs0275	GX4.bin042	238	1.31694	1.62525	6410	2893	21007	56.66	13.12	81.03	3.19	65.08	Bacteria	Firmicutes	Clostridia	Clostridiales	Oscillospiraceae	Unknow	no	Unknow	Unknow	Unknow	Unknow
SGBs0276	AH3.bin045	26	2.01202	2.02743	114025	48903	215737	42.49	31.4	99.24	0	99.24	Bacteria	Firmicutes	Clostridia	Clostridiales	Ruminococcaceae	Ruminococcus	no	Ruminococcus bromii	76.31	Unknow	Unknow
SGBs0277	AH3.bin046	8	1.22417	1.52888	248964	156708	276300	37.33	47.36	80.07	0	80.07	Bacteria	Firmicutes	Clostridia	4C28d-15	CAG-727	Unknow	no	Clostridiales bacterium	64.76	Unknow	Unknow
SGBs0278	AH3.bin049	27	1.78591	1.84801	142915	45795	399471	36.12	36.49	96.64	0.56	93.84	Bacteria	Firmicutes	Clostridia	Clostridiales	Ruminococcaceae	Unknow	no	Ruminococcaceae bacterium	63.29	Unknow	Unknow
SGBs0279	AH3.bin050	319	1.94746	2.44932	7139	3277	28836	56.71	10.47	79.51	1.34	72.81	Bacteria	Firmicutes	Clostridia	Clostridiales	Ruminococcaceae	Unknow	no	Clostridiales bacterium	56.43	Unknow	Unknow
SGBs0280	AH3.bin051	114	1.96883	2.16759	22293	8447	69442	40.96	15.04	90.83	1.68	82.43	Bacteria	Firmicutes	Clostridia	Clostridiales	Ruminococcaceae	Unknow	no	Ruminococcaceae bacterium	65.32	Unknow	Unknow
SGBs0281	AH3.bin053	12	1.24827	1.2918	272866	126266	391264	26.5	49.05	96.63	1.69	88.18	Bacteria	Firmicutes	Bacilli	RF39	CAG-822	Unknow	no	Unknow	Unknow	GCA_002425325.1	77.19
SGBs0281	JL3.bin025	70	1.24422	1.59331	29462	7785	194324	27.41	38	78.09	0.56	75.29	Bacteria	Firmicutes	Bacilli	RF39	CAG-822	Unknow	no	Unknow	Unknow	Unknow	Unknow
SGBs0281	JL4.bin119	14	1.206	1.26269	168143	41202	247648	26.45	291.49	95.51	1.69	87.06	Bacteria	Firmicutes	Bacilli	RF39	CAG-822	Unknow	no	Unknow	Unknow	GCA_002425325.1	77.19
SGBs0281	SX3.bin048	33	1.08952	1.24346	64690	17601	181291	26.6	37.81	87.62	0.56	84.82	Bacteria	Firmicutes	Bacilli	RF39	CAG-822	Unknow	no	Unknow	Unknow	GCA_002425325.1	76.96
SGBs0282	AH3.bin054	102	3.16092	3.57126	45398	13683	175277	52.59	42.71	88.51	2.85	74.26	Bacteria	Firmicutes	Clostridia	Clostridiales	Ruminococcaceae	Unknow	no	Unknow	Unknow	Unknow	Unknow
SGBs0283	AH3.bin056	76	2.20806	2.31356	48283	13309	244066	43.69	64.3	95.44	2.73	81.79	Bacteria	Firmicutes	Clostridia	Clostridiales	Ruminococcaceae	Unknow	no	Clostridiales bacterium	58.43	Unknow	Unknow
SGBs0284	AH3.bin057	115	1.4322	1.55152	17812	5587	81847	23	56.39	92.31	2.2	81.31	Bacteria	Proteobacteria	Alphaproteobacteria	Rickettsiales	Unknow	Unknow	no	Unknow	Unknow	Unknow	Unknow
SGBs0285	AH2.bin077	62	1.60773	1.78597	41264	15883	197480	43.95	15.96	90.02	1.68	81.62	Bacteria	Firmicutes	Clostridia	Clostridiales	Ruminococcaceae	Unknow	no	Clostridiales bacterium	59.53	Unknow	Unknow
SGBs0285	AH3.bin058	31	1.68359	1.7943	87902	30127	201539	43.93	23.52	93.83	1.01	88.78	Bacteria	Firmicutes	Clostridia	Clostridiales	Ruminococcaceae	Unknow	no	Clostridiales bacterium	59.47	Unknow	Unknow
SGBs0286	AH3.bin059	6	1.18117	1.58334	308138	202014	338346	40.35	22.24	74.6	0	74.6	Bacteria	Firmicutes	Clostridia	4C28d-15	CAG-727	Unknow	no	Clostridiales bacterium	64.19	Unknow	Unknow
SGBs0287	AH3.bin060	413	2.62175	2.95909	7718	3393	36662	60.3	11.31	88.6	1.64	80.4	Bacteria	Actinobacteria	Coriobacteriia	Eggerthellales	Eggerthellaceae	Unknow	no	Eggerthella lenta	78.47	Unknow	Unknow
SGBs0288	AH3.bin061	30	1.46889	1.95931	75684	23428	212657	37.26	21.93	74.97	0	74.97	Bacteria	Firmicutes	Clostridia	4C28d-15	CAG-727	Unknow	no	Clostridiales bacterium	62.1	Unknow	Unknow
SGBs0288	AH4.bin081	24	1.32604	1.86846	95214	26517	172475	37.47	41.32	70.97	0	70.97	Bacteria	Firmicutes	Clostridia	4C28d-15	CAG-727	Unknow	no	Clostridiales bacterium	62.22	Unknow	Unknow
SGBs0289	AH2.bin134	42	2.03483	2.35268	71572	25404	219865	35.1	29.89	86.49	2.82	72.39	Bacteria	Firmicutes	Clostridia	4C28d-15	CAG-727	Unknow	no	Clostridiales bacterium	56.99	Unknow	Unknow
SGBs0289	AH3.bin062	166	1.81339	2.09037	14738	5191	73137	35.1	12.66	86.75	0	86.75	Bacteria	Firmicutes	Clostridia	4C28d-15	CAG-727	Unknow	no	Clostridiales bacterium	55.03	Unknow	Unknow
SGBs0290	AH3.bin063	148	2.83228	3.39847	35138	9325	139959	56.92	29.38	83.34	4.57	60.49	Bacteria	Firmicutes	Clostridia	Christensenellales	CAG-74	Unknow	no	Clostridiales bacterium	59.17	Unknow	Unknow
SGBs0291	AH3.bin064	73	1.95063	2.16978	43595	15023	159039	54.11	17.12	89.9	0.89	85.45	Bacteria	Firmicutes	Clostridia	Clostridiales	Ruminococcaceae	Unknow	no	Clostridiales bacterium	57.53	Unknow	Unknow
SGBs0292	AH3.bin065	382	2.58357	3.2102	8843	3289	30892	50.25	11.38	80.48	4.98	55.58	Bacteria	Firmicutes	Clostridia	Clostridiales	Ruminococcaceae	Unknow	no	Clostridiales bacterium	58.2	Unknow	Unknow
SGBs0293	AH3.bin066	24	0.868632	1.16877	81236	24173	137346	26.05	38.6	74.32	2.25	63.07	Bacteria	Firmicutes	Bacilli	RF39	CAG-1000	Unknow	no	Unknow	Unknow	Unknow	Unknow
SGBs0294	AH2.bin188	40	2.00288	2.17468	87137	22790	188519	44.12	58.51	92.1	0.48	89.7	Bacteria	Bacteroidetes	Bacteroidia	Bacteroidales	Rikenellaceae	Unknow	no	Unknow	Unknow	Unknow	Unknow
SGBs0294	AH3.bin067	49	2.18757	2.31538	83178	22503	188725	44	144.37	94.48	0.95	89.73	Bacteria	Bacteroidetes	Bacteroidia	Bacteroidales	Rikenellaceae	Unknow	no	Unknow	Unknow	Unknow	Unknow
SGBs0294	GX2.bin123	44	1.71796	2.21329	48530	20531	205002	44.03	55.63	77.62	0	77.62	Bacteria	Bacteroidetes	Bacteroidia	Bacteroidales	Rikenellaceae	Unknow	no	Unknow	Unknow	Unknow	Unknow
SGBs0294	GX4.bin096	48	1.94299	2.18265	58828	23596	128411	44.07	49.93	89.02	0	89.02	Bacteria	Bacteroidetes	Bacteroidia	Bacteroidales	Rikenellaceae	Unknow	no	Unknow	Unknow	Unknow	Unknow
SGBs0294	JL1.bin085	49	1.88756	2.28463	58777	21650	139393	44.37	82.54	82.62	2.86	68.32	Bacteria	Bacteroidetes	Bacteroidia	Bacteroidales	Rikenellaceae	Unknow	no	Unknow	Unknow	Unknow	Unknow
SGBs0294	XZ4.bin007	40	1.85266	2.23078	66698	21468	218673	44	52.32	83.05	0	83.05	Bacteria	Bacteroidetes	Bacteroidia	Bacteroidales	Rikenellaceae	Unknow	no	Unknow	Unknow	Unknow	Unknow
SGBs0295	AH3.bin069	41	2.16387	2.49294	80925	30025	237083	51.28	24.85	86.8	0.34	85.1	Bacteria	Firmicutes	Clostridia	Clostridiales	Ruminococcaceae	Unknow	no	Firmicutes bacterium CAG:137	71.81	Unknow	Unknow
SGBs0296	AH3.bin071	103	1.88312	2.00931	25255	8835	118113	48.98	33.88	93.72	0.04	93.52	Bacteria	Firmicutes	Clostridia	Clostridiales	Ruminococcaceae	Unknow	no	Clostridiales bacterium	59.16	Unknow	Unknow
SGBs0296	AH4.bin037	81	1.95559	1.98718	32943	12388	100486	48.95	56.5	98.41	1.38	91.51	Bacteria	Firmicutes	Clostridia	Clostridiales	Ruminococcaceae	Unknow	no	Clostridiales bacterium	59.49	Unknow	Unknow
SGBs0296	JL4.bin167	176	1.9031	2.02975	13988	5919	35353	48.94	14.83	93.76	4.5	71.26	Bacteria	Firmicutes	Clostridia	Clostridiales	Ruminococcaceae	Unknow	no	Clostridiales bacterium	59.16	Unknow	Unknow
SGBs0296	JL5.bin152	86	1.83701	2.00504	25673	10757	133727	48.87	31.75	91.62	0.04	91.42	Bacteria	Firmicutes	Clostridia	Clostridiales	Ruminococcaceae	Unknow	no	Clostridiales bacterium	59.49	Unknow	Unknow
SGBs0297	AH3.bin072	106	3.21235	3.40869	50324	15891	157188	42.31	16.54	94.24	2.85	79.99	Bacteria	Firmicutes	Clostridia	Clostridiales	Ruminococcaceae	Unknow	no	Clostridiales bacterium	65.27	Unknow	Unknow
SGBs0297	SD1.bin004	255	3.22335	3.67501	21936	4938	113481	42.54	14.48	87.71	4.59	64.76	Bacteria	Firmicutes	Clostridia	Clostridiales	Ruminococcaceae	Unknow	no	Clostridiales bacterium	64.75	Unknow	Unknow
SGBs0298	AH2.bin018	53	2.28735	2.71883	65844	21686	156245	56.8	134.03	84.13	0.68	80.73	Bacteria	Verrucomicrobia	Verrucomicrobiae	Verrucomicrobiales	Akkermansiaceae	Akkermansia	no	Akkermansia muciniphila	72.2	GCA_002358905.1	81.43
SGBs0298	AH3.bin073	60	2.62515	2.8584	67263	24961	158643	56.42	773.67	91.84	0.68	88.44	Bacteria	Verrucomicrobia	Verrucomicrobiae	Verrucomicrobiales	Akkermansiaceae	Akkermansia	no	Akkermansia muciniphila	72.3	GCA_002358905.1	81.69
SGBs0298	SX4.bin112	46	2.20066	2.53737	67431	26539	148117	56.72	322.34	86.73	0	86.73	Bacteria	Verrucomicrobia	Verrucomicrobiae	Verrucomicrobiales	Akkermansiaceae	Akkermansia	no	Akkermansia muciniphila	72.2	GCA_002358905.1	81.75
SGBs0299	AH3.bin074	63	2.08759	2.38418	48549	15528	170420	38.45	18.94	87.56	0.22	86.46	Bacteria	Firmicutes	Clostridia	Clostridiales	Ruminococcaceae	Unknow	no	Clostridiales bacterium	58.55	Unknow	Unknow
SGBs0300	AH3.bin076	33	1.77831	2.35164	78558	34757	306710	53.23	24.86	75.62	0.67	72.27	Bacteria	Firmicutes	Clostridia	Clostridiales	Ruminococcaceae	Unknow	no	Ruminococcaceae bacterium	61.18	Unknow	Unknow
SGBs0301	AH3.bin078	54	2.01762	2.47774	69794	18018	187620	52.45	34.02	81.43	1.34	74.73	Bacteria	Firmicutes	Clostridia	Clostridiales	Ruminococcaceae	Unknow	no	Clostridiales bacterium	58.51	Unknow	Unknow
SGBs0302	AH3.bin079	217	1.77399	2.15369	10101	4114	35698	51.37	11.87	82.37	2.36	70.57	Bacteria	Firmicutes	Clostridia	Clostridiales	Peptostreptococcaceae	Unknow	no	Unknow	Unknow	GCA_900320285.1	81.48
SGBs0303	AH3.bin080	177	1.51051	1.97349	10757	4266	35167	42.1	10.99	76.54	1.9	67.04	Bacteria	Firmicutes	Clostridia	Monoglobales	Unknow	Unknow	no	Unknow	Unknow	Unknow	Unknow
SGBs0304	AH2.bin058	56	1.70872	2.31189	48048	13556	140309	55.6	23.41	73.91	2.68	60.51	Bacteria	Firmicutes	Clostridia	Clostridiales	Ruminococcaceae	Unknow	no	Ruminococcaceae bacterium	58.74	Unknow	Unknow
SGBs0304	AH3.bin081	50	1.7511	2.05167	58231	13578	140309	55.61	77.52	85.35	0	85.35	Bacteria	Firmicutes	Clostridia	Clostridiales	Ruminococcaceae	Unknow	no	Ruminococcaceae bacterium	59.13	Unknow	Unknow
SGBs0304	AH4.bin184	49	1.69285	2.02324	57017	14230	140309	55.75	178.48	83.67	0.67	80.32	Bacteria	Firmicutes	Clostridia	Clostridiales	Ruminococcaceae	Unknow	no	Ruminococcaceae bacterium	59.05	Unknow	Unknow
SGBs0304	AH5.bin085	54	1.8346	2.11628	44494	15916	143200	55.43	19.74	86.69	0.67	83.34	Bacteria	Firmicutes	Clostridia	Clostridiales	Ruminococcaceae	Unknow	no	Ruminococcaceae bacterium	58.54	Unknow	Unknow
SGBs0304	GX4.bin048	44	1.71	1.94983	54567	20886	190140	55.76	22.38	87.7	0.67	84.35	Bacteria	Firmicutes	Clostridia	Clostridiales	Ruminococcaceae	Unknow	no	Ruminococcaceae bacterium	59	Unknow	Unknow
SGBs0304	GX5.bin029	86	1.597	2.05481	25941	9474	54425	56.12	15.52	77.72	0.67	74.37	Bacteria	Firmicutes	Clostridia	Clostridiales	Ruminococcaceae	Unknow	no	Ruminococcaceae bacterium	59.04	Unknow	Unknow
SGBs0304	JL1.bin138	48	1.74658	1.99154	65325	13636	141232	55.7	18.82	87.7	0.73	84.05	Bacteria	Firmicutes	Clostridia	Clostridiales	Ruminococcaceae	Unknow	no	Ruminococcaceae bacterium	58.82	Unknow	Unknow
SGBs0305	AH3.bin082	112	2.40787	2.62152	36284	10139	139452	46.28	47.16	91.85	0.67	88.5	Bacteria	Firmicutes	Clostridia	Clostridiales	Ruminococcaceae	Unknow	no	Clostridiales bacterium	58.99	Unknow	Unknow
SGBs0306	AH3.bin083	58	2.55591	2.63008	74978	24352	250335	58.61	22.53	97.18	1.88	87.78	Bacteria	Firmicutes	Clostridia	Christensenellales	CAG-74	Unknow	no	Clostridiales bacterium	60.55	Unknow	Unknow
SGBs0307	AH2.bin031	297	2.65498	3.29402	12232	4238	70323	56.18	17.51	80.6	3.8	61.6	Bacteria	Firmicutes	Clostridia	Clostridiales	Ruminococcaceae	Unknow	no	Ruminococcaceae bacterium	63.98	Unknow	Unknow
SGBs0307	AH3.bin084	187	2.44447	2.82696	19432	5691	83592	56.49	27.58	86.47	3.24	70.27	Bacteria	Firmicutes	Clostridia	Clostridiales	Ruminococcaceae	Unknow	no	Ruminococcaceae bacterium	65.01	Unknow	Unknow
SGBs0308	AH3.bin085	31	1.24324	1.61943	54680	21335	110447	56.06	63.34	76.77	0.84	72.57	Bacteria	Firmicutes	Clostridia	Clostridiales	Ruminococcaceae	Unknow	no	Ruminococcaceae bacterium	62.41	Unknow	Unknow
SGBs0309	AH3.bin087	207	2.06321	2.30064	14270	4370	54387	39.17	12.73	89.68	2.52	77.08	Archaea	Euryarchaeota	Methanobacteria	Methanobacteriales	Methanobacteriaceae	Methanobrevibacter	no	Methanobrevibacter smithii	76.29	Unknow	Unknow
SGBs0310	AH2.bin142	68	2.0678	2.1506	45249	16376	92433	43.56	18.31	96.15	2.12	85.55	Bacteria	Firmicutes	Clostridia	UBA1212	UBA1212	Unknow	no	Clostridiales bacterium	57.77	Unknow	Unknow
SGBs0310	AH3.bin088	40	1.94541	2.13172	84115	27768	243811	43.18	22.08	91.26	0.35	89.51	Bacteria	Firmicutes	Clostridia	UBA1212	UBA1212	Unknow	no	Clostridiales bacterium	57.9	Unknow	Unknow
SGBs0310	SX2.bin144	163	1.8504	1.9486	17483	4659	70317	43.91	25.73	94.96	2.15	84.21	Bacteria	Firmicutes	Clostridia	UBA1212	UBA1212	Unknow	no	Clostridiales bacterium	57.13	Unknow	Unknow
SGBs0311	AH2.bin126	70	2.41538	2.74382	50923	17638	140691	44.8	303.7	88.03	0.76	84.23	Bacteria	Bacteroidetes	Bacteroidia	Bacteroidales	Bacteroidaceae	Unknow	no	Prevotella oris	69.86	Unknow	Unknow
SGBs0311	AH3.bin089	116	2.42127	2.68553	29761	10808	150449	44.97	15.69	90.16	0.76	86.36	Bacteria	Bacteroidetes	Bacteroidia	Bacteroidales	Bacteroidaceae	Unknow	no	Unknow	Unknow	Unknow	Unknow
SGBs0312	AH3.bin091	129	3.17281	3.17281	38993	12179	81477	52.53	155.3	100	0.51	97.45	Bacteria	Firmicutes	Clostridia	Clostridiales	Ruminococcaceae	Unknow	no	Clostridiales bacterium	69.1	Unknow	Unknow
SGBs0313	AH3.bin092	212	1.58422	1.94861	9340	3898	55904	46.57	11.88	81.3	2.79	67.35	Bacteria	Firmicutes	Clostridia	Clostridiales	Ruminococcaceae	Unknow	no	Clostridiales bacterium	56.13	Unknow	Unknow
SGBs0314	AH3.bin095	97	2.48369	3.17405	39326	13561	133651	39.54	43.1	78.25	3.51	60.7	Bacteria	Firmicutes	Clostridia	Clostridiales	Lachnospiraceae	Unknow	no	Unknow	Unknow	Unknow	Unknow
SGBs0314	SD1.bin153	57	2.57289	3.12168	91619	20423	340450	39.75	42.93	82.42	4.41	60.37	Bacteria	Firmicutes	Clostridia	Clostridiales	Lachnospiraceae	Unknow	no	Unknow	Unknow	Unknow	Unknow
SGBs0315	AH3.bin096	166	1.85796	2.16495	16005	4834	58474	41.87	13.01	85.82	4.94	61.12	Bacteria	Firmicutes	Clostridia	Clostridiales	Ruminococcaceae	Unknow	no	Clostridiales bacterium	60.23	Unknow	Unknow
SGBs0316	AH3.bin097	92	1.43349	1.8959	26079	7325	64862	31	28.27	75.61	1.07	70.26	Bacteria	Firmicutes	Clostridia	TANB77	CAG-508	Unknow	no	Unknow	Unknow	Unknow	Unknow
SGBs0317	AH3.bin098	164	1.47568	1.93001	11314	4262	46370	42.78	12.42	76.46	3.57	58.61	Bacteria	Firmicutes	Clostridia	Clostridiales	Peptostreptococcaceae	Unknow	no	Firmicutes bacterium CAG:238	71.79	Unknow	Unknow
SGBs0318	AH3.bin099	123	1.78639	2.47526	22617	6542	121170	46.98	14.55	72.17	2.03	62.02	Bacteria	Firmicutes	Clostridia	Clostridiales	Ruminococcaceae	Unknow	no	Clostridiales bacterium	58.21	Unknow	Unknow
SGBs0319	AH3.bin100	227	2.19365	2.8593	13152	4695	43963	56.54	12.7	76.72	2.59	63.77	Bacteria	Firmicutes	Clostridia	Clostridiales	Oscillospiraceae	Unknow	no	Unknow	Unknow	Unknow	Unknow
SGBs0320	AH3.bin102	166	2.101	2.35697	17043	5701	58437	52.15	27.44	89.14	0.22	88.04	Bacteria	Firmicutes	Clostridia	Clostridiales	Ruminococcaceae	Unknow	no	Clostridiales bacterium	69.82	Unknow	Unknow
SGBs0321	AH3.bin105	152	2.84401	3.0893	27249	9058	138072	38.57	33.89	92.06	0.34	90.36	Bacteria	Firmicutes	Clostridia	Unknow	Unknow	Unknow	no	Unknow	Unknow	Unknow	Unknow
SGBs0322	AH3.bin106	150	1.37826	1.49518	12533	4378	35545	42.04	11.49	92.18	1.03	87.03	Bacteria	Firmicutes	Clostridia	Monoglobales	UBA9506	Unknow	no	Clostridiales bacterium	71.1	Unknow	Unknow
SGBs0323	AH3.bin107	259	2.62794	2.96909	13862	5047	35635	51.29	12.57	88.51	3.18	72.61	Bacteria	Lentisphaerae	Lentisphaeria	Victivallales	Victivallaceae	Unknow	no	Unknow	Unknow	Unknow	Unknow
SGBs0324	AH2.bin010	61	1.88374	2.12468	59720	15108	152241	32.46	60.71	88.66	1.42	81.56	Bacteria	Candidatus Melainabacteria	Vampirovibrionia	Candidatus Gastranaerophilales	Gastranaerophilaceae	Unknow	no	Candidatus Gastranaerophilales bacterium HUM_10	74.22	GCA_002309875.1	76.92
SGBs0324	AH3.bin108	53	1.91434	2.13488	50361	19846	153337	32.37	44.7	89.67	0.28	88.27	Bacteria	Candidatus Melainabacteria	Vampirovibrionia	Candidatus Gastranaerophilales	Gastranaerophilaceae	Unknow	no	Candidatus Gastranaerophilales bacterium HUM_10	74.24	GCA_002309875.1	76.99
SGBs0325	AH3.bin109	87	1.85019	2.5587	28543	10056	143543	48.83	29.06	72.31	0	72.31	Bacteria	Firmicutes	Clostridia	Clostridiales	Ruminococcaceae	Unknow	no	Clostridiales bacterium	60.68	Unknow	Unknow
SGBs0326	AH3.bin110	294	2.12495	2.60219	9239	3692	53785	51.46	12.33	81.66	3.26	65.36	Bacteria	Firmicutes	Clostridia	Clostridiales	Ruminococcaceae	Unknow	no	Clostridiales bacterium	60.29	Unknow	Unknow
SGBs0327	AH3.bin111	25	0.935347	1.33316	73641	19452	219457	32.68	17.13	70.16	0.81	66.11	Bacteria	Firmicutes	Clostridia	4C28d-15	UBA1242	Unknow	no	Clostridiales bacterium	59.55	Unknow	Unknow
SGBs0328	AH3.bin113	119	2.5761	2.8809	38933	9974	100245	39.53	67.7	89.42	1.4	82.42	Bacteria	Firmicutes	Clostridia	Clostridiales	Lachnospiraceae	Unknow	no	unnamed Clostridium sp. L2-50	72.44	Unknow	Unknow
SGBs0329	AH3.bin114	31	1.37363	1.37363	88673	18806	191659	38.12	40.61	100	0	100	Bacteria	Firmicutes	Clostridia	4C28d-15	CAG-727	Unknow	no	Clostridiales bacterium	64.09	Unknow	Unknow
SGBs0330	AH3.bin115	164	1.51994	2.03773	12536	4219	67520	32.64	11.58	74.59	2.4	62.59	Archaea	Euryarchaeota	Methanobacteria	Methanobacteriales	Methanobacteriaceae	Methanobrevibacter	no	Methanobrevibacter ruminantium	83.56	GCF_900114585.1	81.92
SGBs0331	AH3.bin118	157	2.90747	3.05953	29035	8657	140965	42.84	14.63	95.03	2.59	82.08	Bacteria	Firmicutes	Clostridia	Clostridiales	Lachnospiraceae	Unknow	no	Eubacterium eligens	70.51	Unknow	Unknow
SGBs0332	AH3.bin119	111	2.24165	2.46796	26471	11921	113301	42.17	18.58	90.83	2.52	78.23	Bacteria	Firmicutes	Clostridia	Clostridiales	Ruminococcaceae	Unknow	no	Ruminococcaceae bacterium	58.61	Unknow	Unknow
SGBs0332	AH5.bin075	82	2.21253	2.60881	50134	12860	131340	42.06	99.42	84.81	1.34	78.11	Bacteria	Firmicutes	Clostridia	Clostridiales	Ruminococcaceae	Unknow	no	Ruminococcaceae bacterium	59.53	Unknow	Unknow
SGBs0332	SD5.bin160	211	2.14266	2.35432	14594	4697	55197	42.08	12.72	91.01	3.52	73.41	Bacteria	Firmicutes	Clostridia	Clostridiales	Ruminococcaceae	Unknow	no	Ruminococcaceae bacterium	59.61	Unknow	Unknow
SGBs0333	AH3.bin120	82	1.79136	2.09076	28215	10655	278449	55.14	42.67	85.68	0.67	82.33	Bacteria	Firmicutes	Clostridia	Clostridiales	Oscillospiraceae	Unknow	no	Unknow	Unknow	Unknow	Unknow
SGBs0334	AH3.bin121	89	2.68356	3.31918	49493	14119	115329	54.91	58.52	80.85	2.91	66.3	Bacteria	Firmicutes	Clostridia	Clostridiales	Ruminococcaceae	Unknow	no	Clostridiales bacterium	56.56	Unknow	Unknow
SGBs0335	AH3.bin122	154	2.99294	3.22932	35906	9003	85288	58.56	24.98	92.68	2.68	79.28	Bacteria	Firmicutes	Clostridia	Christensenellales	CAG-74	Unknow	no	Clostridiales bacterium	58.98	Unknow	Unknow
SGBs0335	SD3.bin122	150	2.51992	3.5698	26112	7801	64452	59.23	19.09	70.59	0.27	69.24	Bacteria	Firmicutes	Clostridia	Christensenellales	CAG-74	Unknow	no	Clostridiales bacterium	58.63	Unknow	Unknow
SGBs0336	AH3.bin123	49	1.86352	1.91937	50523	20928	111678	56	17.52	97.09	0.67	93.74	Bacteria	Firmicutes	Clostridia	Clostridiales	Ruminococcaceae	Unknow	no	Ruminococcaceae bacterium	61.2	Unknow	Unknow
SGBs0337	AH3.bin124	36	1.48564	1.58299	57790	24213	157779	48.79	16.98	93.85	0.24	92.65	Bacteria	Firmicutes	Clostridia	Clostridiales	Ruminococcaceae	Unknow	no	Clostridiales bacterium	59.32	Unknow	Unknow
SGBs0337	AH5.bin088	112	1.2501	1.61616	14463	5402	41123	49.31	13.58	77.35	0.04	77.15	Bacteria	Firmicutes	Clostridia	Clostridiales	Ruminococcaceae	Unknow	no	Clostridiales bacterium	59.25	Unknow	Unknow
SGBs0338	AH3.bin125	52	1.61722	2.14827	42154	16558	104086	57.18	28.24	75.28	2.28	63.88	Bacteria	Firmicutes	Clostridia	Clostridiales	Oscillospiraceae	Unknow	no	unnamed Ruminococcaceae bacterium D16	78.34	GCA_001916835.1	79.03
SGBs0339	AH3.bin127	47	1.89832	2.06969	63020	19600	111369	57.98	19.97	91.72	0	91.72	Bacteria	Firmicutes	Clostridia	Clostridiales	Ruminococcaceae	Unknow	no	Unknow	Unknow	Unknow	Unknow
SGBs0339	SD1.bin106	91	1.9307	2.04588	27105	11160	86095	58.06	16.29	94.37	0.67	91.02	Bacteria	Firmicutes	Clostridia	Clostridiales	Ruminococcaceae	Unknow	no	Unknow	Unknow	Unknow	Unknow
SGBs0339	SD2.bin144	272	1.49862	1.98466	6363	3045	27729	59.34	10.49	75.51	3.36	58.71	Bacteria	Firmicutes	Clostridia	Clostridiales	Ruminococcaceae	Unknow	no	Unknow	Unknow	Unknow	Unknow
SGBs0340	AH3.bin128	47	1.02661	1.32535	27861	11752	59349	32.04	14.16	77.46	0.81	73.41	Bacteria	Firmicutes	Clostridia	4C28d-15	Unknow	Unknow	no	Unknow	Unknow	Unknow	Unknow
SGBs0341	AH3.bin129	226	2.69502	3.328	14668	6018	51391	50.69	14.19	80.98	0.13	80.33	Bacteria	Firmicutes	Clostridia	Clostridiales	Ruminococcaceae	Unknow	no	Clostridiales bacterium	65.83	Unknow	Unknow
SGBs0341	SX4.bin017	149	2.62645	3.73872	27042	8510	72091	50.99	33.24	70.25	0	70.25	Bacteria	Firmicutes	Clostridia	Clostridiales	Ruminococcaceae	Unknow	no	Clostridiales bacterium	66.44	Unknow	Unknow
SGBs0342	AH3.bin130	33	2.48691	2.5625	161319	37865	286561	43.12	36.9	97.05	0.34	95.35	Bacteria	Firmicutes	Clostridia	Clostridiales	Ruminococcaceae	Unknow	no	Clostridium sp. CAG:413	72.61	GCA_000431775.1	<76.5
SGBs0343	AH3.bin131	283	2.09991	2.71201	9601	3706	30581	43.94	10.87	77.43	4.25	56.18	Bacteria	Firmicutes	Clostridia	Clostridiales	Ruminococcaceae	Unknow	no	Clostridiales bacterium	55.84	Unknow	Unknow
SGBs0344	AH3.bin133	85	2.1006	2.84749	53382	11701	139594	41.39	19.96	73.77	0.84	69.57	Bacteria	Firmicutes	Clostridia	Clostridiales	Hungateiclostridiaceae	Ruminiclostridium	no	Ruminococcaceae bacterium	63.68	Unknow	Unknow
SGBs0345	AH3.bin135	155	2.61844	2.95401	25299	8127	95855	51.26	13.67	88.64	2.57	75.79	Bacteria	Firmicutes	Clostridia	Christensenellales	CAG-74	Unknow	no	Unknow	Unknow	Unknow	Unknow
SGBs0346	AH3.bin137	77	2.44713	2.65387	56013	16397	156720	37.67	37.83	92.21	2.18	81.31	Bacteria	Firmicutes	Clostridia	Clostridiales	Ruminococcaceae	Unknow	no	Unknow	Unknow	Unknow	Unknow
SGBs0347	AH3.bin138	86	3.0654	3.30394	54469	21314	183369	52.13	21.48	92.78	1.38	85.88	Bacteria	Firmicutes	Clostridia	Clostridiales	Clostridiaceae	Unknow	no	Lachnospiraceae bacterium	76.79	GCA_002448395.1	84.7
SGBs0348	AH3.bin140	115	2.45796	2.64041	31504	10391	81363	51.7	19.33	93.09	1.51	85.54	Bacteria	Firmicutes	Clostridia	Clostridiales	Ruminococcaceae	Unknow	no	Clostridiales bacterium	61.74	Unknow	Unknow
SGBs0349	AH1.bin037	65	2.74485	3.06618	82493	21316	190102	38.84	274.8	89.52	1.08	84.12	Bacteria	Bacteroidetes	Bacteroidia	Bacteroidales	F082	Unknow	no	Unknow	Unknow	Unknow	Unknow
SGBs0349	AH2.bin190	57	2.92382	3.11642	85073	27468	252994	39.17	799.21	93.82	0	93.82	Bacteria	Bacteroidetes	Bacteroidia	Bacteroidales	F082	Unknow	no	bacterium P201	62.03	Unknow	Unknow
SGBs0349	AH3.bin142	65	3.01484	3.08961	79559	30865	205691	39.07	665.53	97.58	0	97.58	Bacteria	Bacteroidetes	Bacteroidia	Bacteroidales	F082	Unknow	no	bacterium P201	62.01	Unknow	Unknow
SGBs0349	AH4.bin018	57	2.89012	3.15274	80606	27614	150489	39.02	937.58	91.67	0	91.67	Bacteria	Bacteroidetes	Bacteroidia	Bacteroidales	F082	Unknow	no	bacterium P201	61.88	Unknow	Unknow
SGBs0349	AH5.bin124	47	2.49562	3.0046	77960	31030	204486	39.09	1823.46	83.06	0	83.06	Bacteria	Bacteroidetes	Bacteroidia	Bacteroidales	F082	Unknow	no	bacterium P201	61.6	Unknow	Unknow
SGBs0349	GX1.bin133	63	2.84226	2.94505	62425	22300	166489	38.95	20.73	96.51	0.27	95.16	Bacteria	Bacteroidetes	Bacteroidia	Bacteroidales	F082	Unknow	no	bacterium P201	62	Unknow	Unknow
SGBs0349	GX2.bin101	293	2.24997	2.68942	9643	4070	33859	39.38	11.26	83.66	0.27	82.31	Bacteria	Bacteroidetes	Bacteroidia	Bacteroidales	F082	Unknow	no	Unknow	Unknow	Unknow	Unknow
SGBs0349	GX3.bin081	65	2.86702	2.9707	65370	23131	228580	38.94	24.53	96.51	0.27	95.16	Bacteria	Bacteroidetes	Bacteroidia	Bacteroidales	F082	Unknow	no	bacterium P201	62	Unknow	Unknow
SGBs0349	GX4.bin056	142	2.90765	3.17706	35392	8967	211224	38.85	150.04	91.52	1.18	85.62	Bacteria	Bacteroidetes	Bacteroidia	Bacteroidales	F082	Unknow	no	Unknow	Unknow	Unknow	Unknow
SGBs0349	GX5.bin022	133	2.89628	3.07428	38360	9762	179873	38.96	106.47	94.21	1.45	86.96	Bacteria	Bacteroidetes	Bacteroidia	Bacteroidales	F082	Unknow	no	bacterium P201	61.82	Unknow	Unknow
SGBs0349	JL2.bin002	53	2.81243	3.06799	75316	29839	262494	38.85	365.21	91.67	0.27	90.32	Bacteria	Bacteroidetes	Bacteroidia	Bacteroidales	F082	Unknow	no	bacterium P201	61.83	Unknow	Unknow
SGBs0349	SX1.bin040	182	1.70046	2.28373	12665	4510	49423	40.13	14.32	74.46	2.33	62.81	Bacteria	Bacteroidetes	Bacteroidia	Bacteroidales	F082	Unknow	no	bacterium P201	64.01	Unknow	Unknow
SGBs0349	SX2.bin163	114	2.66719	2.87568	42813	10972	111431	38.99	47.42	92.75	0.54	90.05	Bacteria	Bacteroidetes	Bacteroidia	Bacteroidales	F082	Unknow	no	bacterium P201	61.38	Unknow	Unknow
SGBs0349	SX4.bin034	93	1.93933	2.66136	33248	9718	117731	39.79	69.79	72.87	0.11	72.32	Bacteria	Bacteroidetes	Bacteroidia	Bacteroidales	F082	Unknow	no	bacterium P201	60.88	Unknow	Unknow
SGBs0349	XZ4.bin057	133	2.8313	2.96285	34182	9160	161098	38.84	86.84	95.56	0.65	92.31	Bacteria	Bacteroidetes	Bacteroidia	Bacteroidales	F082	Unknow	no	bacterium P201	61.72	Unknow	Unknow
SGBs0350	AH3.bin147	72	2.43309	2.64639	106139	18785	268413	35.96	44.96	91.94	4.68	68.54	Bacteria	Firmicutes	Clostridia	Clostridiales	Lachnospiraceae	Unknow	no	Roseburia inulinivorans	71.4	Unknow	Unknow
SGBs0351	AH3.bin148	69	3.68873	3.68984	95896	26109	275929	40.86	230.85	99.97	0.63	96.82	Bacteria	Firmicutes	Clostridia	Clostridiales	Lachnospiraceae	Unknow	no	unnamed Lachnospiraceae bacterium 3_1_57FAA_CT1	78.34	Unknow	Unknow
SGBs0351	JL2.bin152	198	2.45162	2.97491	17926	5665	75286	41.15	26.08	82.41	2.25	71.16	Bacteria	Firmicutes	Clostridia	Clostridiales	Lachnospiraceae	Unknow	no	unnamed Lachnospiraceae bacterium 3_1_57FAA_CT1	71.4	Unknow	Unknow
SGBs0352	AH3.bin149	46	1.17417	1.32285	34198	14396	105722	27.21	21.8	88.76	1.66	80.46	Bacteria	Firmicutes	Bacilli	RF39	CAG-611	Unknow	no	Unknow	Unknow	Unknow	Unknow
SGBs0352	JL2.bin052	68	1.14338	1.32597	22961	8288	65027	27.23	17.39	86.23	2.06	75.93	Bacteria	Firmicutes	Bacilli	RF39	CAG-611	Unknow	no	Unknow	Unknow	Unknow	Unknow
SGBs0353	AH3.bin150	180	1.2442	1.65893	8535	3565	32941	56.39	10.88	75	1.34	68.3	Bacteria	Firmicutes	Clostridia	Clostridiales	Ruminococcaceae	Unknow	no	Clostridiales bacterium	58.75	Unknow	Unknow
SGBs0354	AH3.bin151	66	1.55781	1.59204	42827	12164	107994	34.86	29.35	97.85	0	97.85	Bacteria	Proteobacteria	Alphaproteobacteria	Rhodospirillales	Rhodospirillaceae	Unknow	no	Proteobacteria bacterium CAG:495	66	Unknow	Unknow
SGBs0355	AH3.bin153	20	1.19552	1.60969	97302	34588	185270	52.68	30.33	74.27	0	74.27	Bacteria	Firmicutes	Clostridia	Clostridiales	Ruminococcaceae	Unknow	no	Ruminococcaceae bacterium	61.36	Unknow	Unknow
SGBs0356	AH3.bin155	50	2.50008	2.7937	75492	23135	267958	50.01	93.31	89.49	1.36	82.69	Bacteria	Firmicutes	Clostridia	Clostridiales	Ruminococcaceae	Unknow	no	Clostridiales bacterium	59.37	Unknow	Unknow
SGBs0356	SX5.bin013	332	2.1479	2.65042	7746	3451	33130	50.47	11.07	81.04	3.69	62.59	Bacteria	Firmicutes	Clostridia	Clostridiales	Ruminococcaceae	Unknow	no	Clostridiales bacterium	57.81	Unknow	Unknow
SGBs0357	AH2.bin054	81	2.98631	3.07234	61629	18524	128662	31.76	315.03	97.2	0	97.2	Bacteria	Spirochaetes	Spirochaetia	Spirochaetales	Spirochaetaceae	Treponema	no	Treponema bryantii	68.11	Unknow	Unknow
SGBs0357	AH3.bin159	58	2.9793	3.04321	74103	32120	173409	31.75	205.73	97.9	0	97.9	Bacteria	Spirochaetes	Spirochaetia	Spirochaetales	Spirochaetaceae	Treponema	no	Treponema bryantii	68.12	Unknow	Unknow
SGBs0357	SD3.bin093	104	2.87124	2.99712	45417	11854	111524	31.68	1182.04	95.8	1.05	90.55	Bacteria	Spirochaetes	Spirochaetia	Spirochaetales	Spirochaetaceae	Treponema	no	Treponema bryantii	67.86	Unknow	Unknow
SGBs0357	XZ2.bin134	113	2.9116	3.10703	43769	14457	149258	31.63	121.9	93.71	0	93.71	Bacteria	Spirochaetes	Spirochaetia	Spirochaetales	Spirochaetaceae	Treponema	no	Treponema bryantii	68.2	Unknow	Unknow
SGBs0358	AH2.bin060	110	2.65084	2.94997	35973	13308	109061	50.83	33.05	89.86	1.01	84.81	Bacteria	Lentisphaerae	Lentisphaeria	Victivallales	Victivallaceae	Unknow	no	Victivallis vadensis	74.62	Unknow	Unknow
SGBs0358	AH3.bin160	122	2.75995	3.04832	32034	12157	90418	50.7	43.44	90.54	1.01	85.49	Bacteria	Lentisphaerae	Lentisphaeria	Victivallales	Victivallaceae	Unknow	no	Victivallis vadensis	74.56	Unknow	Unknow
SGBs0358	JL1.bin078	135	2.6772	3.00944	29005	9632	115813	50.81	32.62	88.96	1.01	83.91	Bacteria	Lentisphaerae	Lentisphaeria	Victivallales	Victivallaceae	Unknow	no	Victivallis vadensis	74.54	Unknow	Unknow
SGBs0359	AH3.bin161	237	2.34761	2.71872	13006	4497	57805	46.44	11.85	86.35	2.13	75.7	Bacteria	Firmicutes	Clostridia	Clostridiales	Peptostreptococcaceae	Unknow	no	Unknow	Unknow	Unknow	Unknow
SGBs0360	AH3.bin162	71	1.90268	2.62729	38266	14167	151690	55.61	20.64	72.42	0.34	70.72	Bacteria	Firmicutes	Clostridia	Clostridiales	Ruminococcaceae	Unknow	no	Clostridiales bacterium	68.93	Unknow	Unknow
SGBs0361	AH2.bin093	27	2.66914	2.79755	154660	64370	503083	46.05	23.88	95.41	4.47	73.06	Bacteria	Firmicutes	Clostridia	Clostridiales	UBA1390	Unknow	no	Unknow	Unknow	Unknow	Unknow
SGBs0361	AH3.bin163	211	2.41204	2.85991	14335	5533	59337	46.26	16.29	84.34	1.45	77.09	Bacteria	Firmicutes	Clostridia	Clostridiales	UBA1390	Unknow	no	Unknow	Unknow	Unknow	Unknow
SGBs0362	AH3.bin168	33	1.76728	1.88409	75936	27450	235874	56.04	47.93	93.8	0.67	90.45	Bacteria	Firmicutes	Clostridia	Clostridiales	Ruminococcaceae	Unknow	no	Clostridiales bacterium	59.77	Unknow	Unknow
SGBs0363	AH3.bin169	12	0.90826	1.12297	90516	39337	197301	31.78	61.4	80.88	2.59	67.93	Bacteria	Firmicutes	Clostridia	4C28d-15	UBA1242	Unknow	no	Unknow	Unknow	Unknow	Unknow
SGBs0364	AH2.bin007	20	0.947594	1.12916	77783	23879	140519	42.26	57.92	83.92	4.4	61.92	Bacteria	Proteobacteria	Alphaproteobacteria	Rs-D84	Rs-D84	Unknow	no	Alphaproteobacteria bacterium	69.45	GCA_002437665.1	78.3
SGBs0364	AH3.bin170	20	0.853826	1.01561	87606	21506	132377	42.17	47.54	84.07	0.55	81.32	Bacteria	Proteobacteria	Alphaproteobacteria	Rs-D84	Rs-D84	Unknow	no	Alphaproteobacteria bacterium	69.46	GCA_002437665.1	78.14
SGBs0364	JL1.bin122	38	0.982913	1.17125	60005	16183	92895	42.07	22.57	83.92	3.85	64.67	Bacteria	Proteobacteria	Alphaproteobacteria	Rs-D84	Rs-D84	Unknow	no	Alphaproteobacteria bacterium	69.36	GCA_002437665.1	77.92
SGBs0365	AH2.bin092	214	2.91861	3.27971	17683	7014	66975	46.33	12.5	88.99	3.41	71.94	Bacteria	Firmicutes	Clostridia	Clostridiales	Lachnospiraceae	Unknow	no	Unknow	Unknow	Unknow	Unknow
SGBs0365	AH3.bin171	67	3.14685	3.35556	76125	25602	159129	46.12	22.48	93.78	3.19	77.83	Bacteria	Firmicutes	Clostridia	Clostridiales	Lachnospiraceae	Unknow	no	Clostridium phytofermentans	71.14	Unknow	Unknow
SGBs0366	AH3.bin177	301	2.57936	3.21977	11175	4371	47135	57.62	39.77	80.11	1.87	70.76	Bacteria	Firmicutes	Clostridia	Clostridiales	Ruminococcaceae	Unknow	no	Ruminococcaceae bacterium	62.56	Unknow	Unknow
SGBs0367	AH3.bin178	126	2.41135	3.00667	31397	8698	99880	41.08	22.3	80.2	2.66	66.9	Bacteria	Firmicutes	Clostridia	Clostridiales	Lachnospiraceae	Roseburia	no	Roseburia inulinivorans	76.68	Unknow	Unknow
SGBs0368	AH3.bin179	35	1.941	1.941	94167	30343	225903	37.15	35.52	100	0.46	97.7	Bacteria	Firmicutes	Clostridia	4C28d-15	UBA1242	Unknow	no	Clostridiales bacterium	59.08	Unknow	Unknow
SGBs0369	AH3.bin180	62	1.46077	1.6706	41673	10117	170704	56.02	15.78	87.44	2.01	77.39	Bacteria	Firmicutes	Clostridia	Clostridiales	Ruminococcaceae	Unknow	no	Clostridiales bacterium	59.73	Unknow	Unknow
SGBs0370	AH3.bin183	43	1.80554	1.88588	66279	22175	238405	37.97	36.23	95.74	1.06	90.44	Bacteria	Firmicutes	Clostridia	Clostridiales	Peptostreptococcaceae	Unknow	no	Aminipila sp. JN-18	71.65	Unknow	Unknow
SGBs0371	AH3.bin184	27	1.75679	1.82732	104589	43661	194922	43.14	45.1	96.14	0	96.14	Bacteria	Firmicutes	Clostridia	Clostridiales	Ruminococcaceae	Ruminococcus	no	Ruminococcus bromii	75.88	Unknow	Unknow
SGBs0372	AH3.bin185	8	0.897759	1.12122	261925	57354	330577	36.48	28.04	80.07	0.68	76.67	Bacteria	Verrucomicrobia	Opitutae	Opitutales	Unknow	Unknow	no	Unknow	Unknow	Unknow	Unknow
SGBs0373	AH3.bin186	20	1.21523	1.32711	105182	30407	207124	35.35	17.53	91.57	0.81	87.52	Bacteria	Firmicutes	Clostridia	4C28d-15	CAG-727	Unknow	no	Clostridiales bacterium	64.3	Unknow	Unknow
SGBs0374	AH3.bin187	79	1.94778	2.76516	44939	12429	126059	40.25	17.94	70.44	0.85	66.19	Bacteria	Firmicutes	Clostridia	Clostridiales	Lachnospiraceae	Tyzzerella	no	unnamed Lachnospiraceae bacterium 2_1_46FAA	79.47	Unknow	Unknow
SGBs0375	AH2.bin185	75	1.91945	2.18517	42106	11338	129736	54.48	15.16	87.84	0	87.84	Bacteria	Firmicutes	Clostridia	Clostridiales	Ruminococcaceae	Unknow	no	Clostridiales bacterium	56.06	Unknow	Unknow
SGBs0375	AH3.bin188	40	1.95687	2.21441	102085	21435	181402	54.22	50.53	88.37	0	88.37	Bacteria	Firmicutes	Clostridia	Clostridiales	Ruminococcaceae	Unknow	no	Clostridiales bacterium	56.75	Unknow	Unknow
SGBs0375	JL4.bin130	42	2.00322	2.33802	69239	20893	257258	54.09	42.68	85.68	0	85.68	Bacteria	Firmicutes	Clostridia	Clostridiales	Ruminococcaceae	Unknow	no	Clostridiales bacterium	57.06	Unknow	Unknow
SGBs0375	SD1.bin180	73	2.07118	2.21564	35400	15176	114881	53.86	16.88	93.48	3.36	76.68	Bacteria	Firmicutes	Clostridia	Clostridiales	Ruminococcaceae	Unknow	no	Clostridiales bacterium	56.12	Unknow	Unknow
SGBs0375	SX2.bin129	154	2.04152	2.19801	16938	7035	64111	54.23	13.64	92.88	1.51	85.33	Bacteria	Firmicutes	Clostridia	Clostridiales	Ruminococcaceae	Unknow	no	Clostridiales bacterium	56.61	Unknow	Unknow
SGBs0376	AH3.bin190	74	3.20769	3.86143	79110	22957	169469	41.58	58.54	83.07	1.75	74.32	Bacteria	Firmicutes	Clostridia	Clostridiales	Lachnospiraceae	Unknow	no	Butyrivibrio crossotus	68.13	Unknow	Unknow
SGBs0377	AH3.bin191	174	3.84715	4.09751	34301	10795	116439	44.76	58.74	93.89	1.35	87.14	Bacteria	Lentisphaerae	Lentisphaeria	Victivallales	UBA1829	Unknow	no	Lentisphaeria bacterium	59.23	Unknow	Unknow
SGBs0378	AH3.bin192	56	1.94414	2.09273	71270	16918	219215	38.79	71.49	92.9	0.1	92.4	Bacteria	Firmicutes	Clostridia	Clostridiales	Ruminococcaceae	Unknow	no	Ruminococcaceae bacterium	63.89	Unknow	Unknow
SGBs0379	AH3.bin193	107	1.92724	2.16276	27431	7757	102388	56.09	15.92	89.11	0.22	88.01	Bacteria	Firmicutes	Clostridia	Clostridiales	Ruminococcaceae	Unknow	no	Clostridiales bacterium	56.13	Unknow	Unknow
SGBs0380	AH3.bin195	23	1.43349	1.54304	123314	29633	253534	55.99	219.87	92.9	0	92.9	Bacteria	Firmicutes	Clostridia	Clostridiales	Ruminococcaceae	Unknow	no	Firmicutes bacterium CAG:272	70.05	Unknow	Unknow
SGBs0381	AH3.bin197	27	2.87345	2.96293	180582	48748	852301	36.3	134.62	96.98	0.67	93.63	Bacteria	Firmicutes	Clostridia	Clostridiales	Lachnospiraceae	Unknow	no	Coprococcus eutactus	75.81	Unknow	Unknow
SGBs0382	AH3.bin198	98	2.13698	2.67189	32102	10635	71015	56.67	28.28	79.98	0.34	78.28	Bacteria	Firmicutes	Clostridia	Clostridiales	Ruminococcaceae	Unknow	no	Clostridiales bacterium	70.96	GCA_003149835.1	78.41
SGBs0382	AH4.bin176	264	2.1532	2.79383	9937	3939	46186	56.69	49.28	77.07	2.85	62.82	Bacteria	Firmicutes	Clostridia	Clostridiales	Ruminococcaceae	Unknow	no	Clostridiales bacterium	70.38	GCA_003149835.1	77.97
SGBs0383	AH3.bin200	113	1.22862	1.43647	13760	5119	60802	46.12	12.13	85.53	4.21	64.48	Bacteria	Firmicutes	Clostridia	4C28d-15	CAG-727	Unknow	no	Clostridiales bacterium	68.79	Unknow	Unknow
SGBs0384	AH3.bin201	139	2.48749	2.68627	30582	8762	142568	44.72	19.19	92.6	2.68	79.2	Bacteria	Firmicutes	Clostridia	Clostridiales	Ruminococcaceae	Unknow	no	Clostridiales bacterium	58.12	Unknow	Unknow
SGBs0385	AH3.bin203	37	1.04636	1.28451	49698	16204	111880	25.01	35.67	81.46	4.49	59.01	Bacteria	Firmicutes	Bacilli	RF39	CAG-822	Unknow	no	Unknow	Unknow	GCA_002425325.1	77.13
SGBs0386	AH3.bin206	65	1.54348	1.7737	50168	10100	91499	37.4	39.43	87.02	0.67	83.67	Bacteria	Firmicutes	Clostridia	Clostridiales	Ruminococcaceae	Unknow	no	Ruminococcaceae bacterium	67.37	Unknow	Unknow
SGBs0387	AH3.bin207	84	2.79101	2.97391	47275	16921	288825	43.48	18.38	93.85	2.71	80.3	Bacteria	Firmicutes	Clostridia	Clostridiales	Ruminococcaceae	Unknow	no	Clostridiales bacterium	55.01	Unknow	Unknow
SGBs0388	AH3.bin208	129	2.47936	2.75209	24881	9682	131291	50.53	20.18	90.09	0.67	86.74	Bacteria	Firmicutes	Clostridia	Clostridiales	Ruminococcaceae	Unknow	no	Clostridiales bacterium	68.84	Unknow	Unknow
SGBs0389	AH3.bin209	59	2.83775	3.7616	85379	26070	192413	51.33	32.94	75.44	2.22	64.34	Bacteria	Firmicutes	Clostridia	Clostridiales	Clostridiaceae	Unknow	no	Sarcina sp. DSM 11001	75.07	GCA_002394525.1	78.65
SGBs0390	AH3.bin210	35	2.00269	2.08159	87837	34071	222343	42.34	25.81	96.21	0.67	92.86	Bacteria	Firmicutes	Clostridia	Monoglobales	Unknow	Unknow	no	Unknow	Unknow	Unknow	Unknow
SGBs0391	AH3.bin213	82	2.9442	3.40724	55788	18679	191934	56.51	18.8	86.41	1.81	77.36	Bacteria	Firmicutes	Clostridia	Clostridiales	Ruminococcaceae	Unknow	no	Clostridiales bacterium	55.14	Unknow	Unknow
SGBs0391	GX4.bin103	297	2.3223	3.21604	10215	4025	41120	57.31	19.67	72.21	2.35	60.46	Bacteria	Firmicutes	Clostridia	Clostridiales	Ruminococcaceae	Unknow	no	Unknow	Unknow	Unknow	Unknow
SGBs0391	SD2.bin055	85	2.94705	3.36152	54983	19871	108480	56.49	18.32	87.67	2.18	76.77	Bacteria	Firmicutes	Clostridia	Clostridiales	Ruminococcaceae	Unknow	no	Clostridiales bacterium	55.23	Unknow	Unknow
SGBs0391	SX3.bin039	265	2.74676	3.38229	15241	4816	45221	57.32	14.26	81.21	2.67	67.86	Bacteria	Firmicutes	Clostridia	Clostridiales	Ruminococcaceae	Unknow	no	Unknow	Unknow	Unknow	Unknow
SGBs0392	AH3.bin215	58	1.50105	1.98394	33315	11483	123200	53.73	20.16	75.66	0.21	74.61	Bacteria	Firmicutes	Clostridia	Clostridiales	Ruminococcaceae	Unknow	no	Clostridiales bacterium	63.64	Unknow	Unknow
SGBs0392	SD4.bin077	117	1.18541	1.6556	13759	5114	98022	53.63	33.21	71.6	0.67	68.25	Bacteria	Firmicutes	Clostridia	Clostridiales	Ruminococcaceae	Unknow	no	Clostridiales bacterium	62.43	Unknow	Unknow
SGBs0393	AH1.bin135	322	2.27233	2.96921	8798	3609	30531	50.03	12.56	76.53	2.68	63.13	Bacteria	Firmicutes	Clostridia	Clostridiales	Ruminococcaceae	Unknow	no	Clostridiales bacterium	60.47	Unknow	Unknow
SGBs0393	AH3.bin216	77	2.35711	2.75686	42785	13937	188036	50.55	42.44	85.5	1.01	80.45	Bacteria	Firmicutes	Clostridia	Clostridiales	Ruminococcaceae	Unknow	no	Clostridiales bacterium	61.49	Unknow	Unknow
SGBs0394	AH3.bin217	32	1.8605	2.0615	91693	26791	437940	54.83	43.12	90.25	0.67	86.9	Bacteria	Firmicutes	Clostridia	Clostridiales	Ruminococcaceae	Unknow	no	Clostridiales bacterium	57.34	Unknow	Unknow
SGBs0395	AH3.bin220	26	1.12425	1.51394	91255	18216	202238	33.36	19.6	74.26	0.81	70.21	Bacteria	Firmicutes	Clostridia	4C28d-15	Unknow	Unknow	no	Unknow	Unknow	Unknow	Unknow
SGBs0396	AH4.bin001	5	0.910636	1.25744	298711	195084	391082	31.67	32.3	72.42	0	72.42	Bacteria	Firmicutes	Clostridia	4C28d-15	UBA1242	Unknow	no	Clostridiales bacterium	57.4	Unknow	Unknow
SGBs0397	AH4.bin002	146	1.35142	1.49626	12633	4456	32695	49.41	26.97	90.32	0.2	89.32	Bacteria	Firmicutes	Clostridia	4C28d-15	CAG-727	Unknow	no	Clostridiales bacterium	67.14	Unknow	Unknow
SGBs0398	AH4.bin003	17	1.46649	1.74853	126390	67634	223700	39.86	20.38	83.87	4.84	59.67	Bacteria	Firmicutes	Clostridia	4C28d-15	CAG-727	Unknow	no	Clostridiales bacterium	64.85	Unknow	Unknow
SGBs0399	AH4.bin004	257	1.72337	2.16151	8521	3486	31837	45.73	11.05	79.73	2.91	65.18	Bacteria	Firmicutes	Clostridia	Clostridiales	Ruminococcaceae	Unknow	no	Clostridiales bacterium	61	Unknow	Unknow
SGBs0400	AH4.bin006	56	1.06743	1.28251	30714	9284	82927	31.5	14.06	83.23	3.16	67.43	Bacteria	Firmicutes	Clostridia	4C28d-15	UBA1242	Unknow	no	Unknow	Unknow	Unknow	Unknow
SGBs0401	AH4.bin007	205	1.44301	1.56951	8460	3755	33532	60.6	10.16	91.94	1.21	85.89	Archaea	Euryarchaeota	Thermoplasmata	Methanomassiliicoccales	Candidatus Methanomethylophilaceae	Unknow	no	methanogenic archaeon mixed culture ISO4-G1	71.52	GCA_002504405.1	81.83
SGBs0402	AH4.bin008	71	2.11427	2.24207	38483	14989	110891	58.19	59.88	94.3	0.67	90.95	Bacteria	Firmicutes	Clostridia	Clostridiales	Ruminococcaceae	Unknow	no	Pseudoflavonifractor capillosus	77.69	Unknow	Unknow
SGBs0402	AH5.bin026	71	1.68892	2.06267	34942	11982	98013	59.01	22.54	81.88	1.51	74.33	Bacteria	Firmicutes	Clostridia	Clostridiales	Ruminococcaceae	Unknow	no	Pseudoflavonifractor capillosus	77.66	Unknow	Unknow
SGBs0402	JL3.bin014	138	1.72989	2.01878	17514	5958	60746	58.87	169.54	85.69	4.08	65.29	Bacteria	Firmicutes	Clostridia	Clostridiales	Ruminococcaceae	Unknow	no	Pseudoflavonifractor capillosus	76.96	Unknow	Unknow
SGBs0402	JL4.bin139	144	1.58881	1.94803	14521	5739	83854	59.22	92.48	81.56	2.35	69.81	Bacteria	Firmicutes	Clostridia	Clostridiales	Ruminococcaceae	Unknow	no	Pseudoflavonifractor capillosus	76.85	Unknow	Unknow
SGBs0402	JL5.bin146	153	2.16637	2.22579	19157	7028	75208	58.59	48.26	97.33	1.8	88.33	Bacteria	Firmicutes	Clostridia	Clostridiales	Ruminococcaceae	Unknow	no	Pseudoflavonifractor capillosus	77.68	Unknow	Unknow
SGBs0402	SD5.bin057	104	1.72913	1.96671	23001	8569	141235	58.91	248.66	87.92	0.67	84.57	Bacteria	Firmicutes	Clostridia	Clostridiales	Ruminococcaceae	Unknow	no	Pseudoflavonifractor capillosus	77.27	Unknow	Unknow
SGBs0403	AH4.bin009	103	1.84008	2.2915	29215	8602	73904	56.57	15.11	80.3	2.68	66.9	Bacteria	Firmicutes	Clostridia	Clostridiales	Ruminococcaceae	Unknow	no	Clostridiales bacterium	70.53	GCA_003525905.1	78.26
SGBs0404	AH4.bin012	113	1.73963	2.35404	26095	6493	110655	33.33	16.23	73.9	1.87	64.55	Archaea	Euryarchaeota	Methanobacteria	Methanobacteriales	Methanobacteriaceae	Methanosphaera	yes	Methanosphaera stadtmanae	78.04	GCA_003266145.1	98.93
SGBs0405	AH4.bin013	22	1.39936	1.86408	80977	35168	152237	46.86	78.86	75.07	0	75.07	Bacteria	Firmicutes	Clostridia	4C28d-15	CAG-727	Unknow	no	Clostridiales bacterium	66.87	Unknow	Unknow
SGBs0406	AH4.bin014	55	1.74309	2.25848	96431	15656	294993	36.33	49.75	77.18	0.22	76.08	Bacteria	Firmicutes	Clostridia	Clostridiales	Ruminococcaceae	Ruminococcus	no	Ruminococcus bromii	79.79	Unknow	Unknow
SGBs0406	SD1.bin109	55	1.71007	2.17069	95685	15635	164985	36.9	36.59	78.78	1.16	72.98	Bacteria	Firmicutes	Clostridia	Clostridiales	Ruminococcaceae	Ruminococcus	no	Ruminococcus bromii	83.03	Unknow	Unknow
SGBs0407	AH4.bin016	11	1.08378	1.37344	608110	63619	608110	40.54	23.42	78.91	0	78.91	Bacteria	Firmicutes	Clostridia	Monoglobales	Monoglobaceae	Unknow	no	Clostridiales bacterium	63.76	Unknow	Unknow
SGBs0408	AH4.bin020	16	1.73621	1.89688	222430	57972	476541	36.93	26.6	91.53	0	91.53	Bacteria	Firmicutes	Clostridia	4C28d-15	CAG-727	Unknow	no	Clostridiales bacterium	62.37	Unknow	Unknow
SGBs0409	AH4.bin021	19	1.70663	1.82586	153994	36396	250422	42.33	51.49	93.47	0	93.47	Bacteria	Firmicutes	Clostridia	Clostridiales	Ruminococcaceae	Unknow	no	Clostridiales bacterium	70.63	Unknow	Unknow
SGBs0409	AH5.bin158	18	1.33463	1.76561	104839	45149	251636	42.1	25.68	75.59	0	75.59	Bacteria	Firmicutes	Clostridia	Clostridiales	Ruminococcaceae	Unknow	no	Clostridiales bacterium	69.82	Unknow	Unknow
SGBs0410	AH4.bin022	109	0.826363	1.15705	9868	3837	33255	31.92	12.04	71.42	2.54	58.72	Bacteria	Firmicutes	Clostridia	4C28d-15	UBA1242	Unknow	no	Clostridiales bacterium	62.84	Unknow	Unknow
SGBs0411	AH4.bin025	22	1.30499	1.42498	106184	42171	265830	33.91	48.71	91.58	0	91.58	Bacteria	Firmicutes	Clostridia	Monoglobales	Unknow	Unknow	no	Unknow	Unknow	Unknow	Unknow
SGBs0412	AH4.bin026	43	2.1232	2.14118	72179	27888	193583	36.85	69.11	99.16	0.67	95.81	Archaea	Euryarchaeota	Methanobacteria	Methanobacteriales	Methanobacteriaceae	Methanobrevibacter	no	Methanobrevibacter smithii	79.8	GCA_003111625.1	84.04
SGBs0412	SD3.bin020	72	1.86107	2.07016	39364	13050	117151	37.01	24.61	89.9	0.16	89.1	Archaea	Euryarchaeota	Methanobacteria	Methanobacteriales	Methanobacteriaceae	Methanobrevibacter	no	Methanobrevibacter smithii	79.3	GCA_003111625.1	84.19
SGBs0412	SX2.bin019	71	1.66855	1.81364	76376	8590	169126	37.31	37.68	92	4.8	68	Archaea	Euryarchaeota	Methanobacteria	Methanobacteriales	Methanobacteriaceae	Methanobrevibacter	no	Methanobrevibacter smithii	81.13	GCA_003111625.1	83.95
SGBs0412	SX5.bin102	105	1.64869	1.93191	25069	7104	68617	37.41	37.36	85.34	3.2	69.34	Archaea	Euryarchaeota	Methanobacteria	Methanobacteriales	Methanobacteriaceae	Methanobrevibacter	no	Methanobrevibacter smithii	77.73	GCA_003111625.1	83.93
SGBs0413	AH4.bin029	57	2.24535	2.55067	76124	22255	191269	32.45	19.95	88.03	0.85	83.78	Bacteria	Candidatus Melainabacteria	Vampirovibrionia	Candidatus Gastranaerophilales	Gastranaerophilaceae	Unknow	no	Candidatus Gastranaerophilales bacterium	74.88	GCA_003150395.1	78.17
SGBs0414	AH4.bin030	65	2.44171	3.08142	63307	18571	155620	36.27	540.26	79.24	0	79.24	Bacteria	Spirochaetes	Spirochaetia	Spirochaetales	Spirochaetaceae	Treponema	no	Treponema porcinum	68.52	Unknow	Unknow
SGBs0415	AH4.bin031	55	4.08331	4.22922	144623	42384	377633	57.99	28.74	96.55	0	96.55	Bacteria	Planctomycetes	Planctomycetia	Pirellulales	Thermoguttaceae	Unknow	no	Unknow	Unknow	Unknow	Unknow
SGBs0415	JL5.bin063	100	4.06756	4.31571	74789	21677	276151	58.14	21.99	94.25	0	94.25	Bacteria	Planctomycetes	Planctomycetia	Pirellulales	Thermoguttaceae	Unknow	no	Unknow	Unknow	Unknow	Unknow
SGBs0415	SD5.bin055	47	4.12892	4.27646	216667	50807	628992	58.14	50.91	96.55	0	96.55	Bacteria	Planctomycetes	Planctomycetia	Pirellulales	Thermoguttaceae	Unknow	no	Unknow	Unknow	Unknow	Unknow
SGBs0416	AH4.bin032	50	1.38329	1.48709	39225	14866	119872	36.7	15.66	93.02	0	93.02	Bacteria	Firmicutes	Clostridia	4C28d-15	CAG-727	Unknow	no	Clostridiales bacterium	64.18	Unknow	Unknow
SGBs0417	AH4.bin033	98	2.03761	2.12318	30365	11825	56487	55.79	17.58	95.97	0	95.97	Bacteria	Firmicutes	Clostridia	Clostridiales	Ruminococcaceae	Unknow	no	Pseudoflavonifractor capillosus	76.89	Unknow	Unknow
SGBs0417	JL2.bin039	98	1.99353	2.06991	32203	9631	121964	55.81	53.61	96.31	2.41	84.26	Bacteria	Firmicutes	Clostridia	Clostridiales	Ruminococcaceae	Unknow	no	Pseudoflavonifractor capillosus	77.2	Unknow	Unknow
SGBs0417	SD5.bin034	79	1.96031	2.12823	33689	13073	134748	55.77	24.87	92.11	1.01	87.06	Bacteria	Firmicutes	Clostridia	Clostridiales	Ruminococcaceae	Unknow	no	unnamed Ruminococcaceae bacterium D16	76.47	Unknow	Unknow
SGBs0417	SX4.bin084	147	1.95678	2.08434	18147	6475	65847	55.9	16.2	93.88	3.69	75.43	Bacteria	Firmicutes	Clostridia	Clostridiales	Ruminococcaceae	Unknow	no	Pseudoflavonifractor capillosus	76.7	Unknow	Unknow
SGBs0418	AH4.bin034	24	1.89051	1.98375	169280	29065	348162	54.91	34.07	95.3	0	95.3	Bacteria	Firmicutes	Clostridia	Clostridiales	Ruminococcaceae	Unknow	no	Clostridiales bacterium	58.09	Unknow	Unknow
SGBs0419	AH4.bin035	222	2.05654	2.45177	12894	4580	54091	46.8	12.33	83.88	3.6	65.88	Bacteria	Firmicutes	Clostridia	Clostridiales	Ruminococcaceae	Unknow	no	Unknow	Unknow	Unknow	Unknow
SGBs0420	AH4.bin036	15	0.732068	0.947416	63977	26213	131539	44.25	114.04	77.27	0	77.27	Bacteria	Candidatus Saccharibacteria	Saccharimonadia	Saccharimonadales	Saccharimonadaceae	Unknow	no	TM7 phylum sp. oral taxon 351	61.62	GCA_002350545.1	77.35
SGBs0421	AH4.bin038	53	1.4235	1.64528	44338	13412	115207	27.46	19.69	86.52	0.25	85.27	Bacteria	Firmicutes	Clostridia	TANB77	CAG-508	Unknow	no	Clostridium sp. CAG:452	75.76	Unknow	Unknow
SGBs0422	AH4.bin039	86	2.48395	2.70142	46889	12116	129910	51.54	28.34	91.95	0	91.95	Bacteria	Firmicutes	Clostridia	Clostridiales	Ruminococcaceae	Ruminococcus	no	Ruminococcaceae bacterium	79.02	Unknow	Unknow
SGBs0422	GX2.bin111	154	3.24361	3.24361	32554	9409	127609	51.21	24.51	100	3.31	83.45	Bacteria	Firmicutes	Clostridia	Clostridiales	Ruminococcaceae	Ruminococcus	no	Ruminococcaceae bacterium	78.54	Unknow	Unknow
SGBs0423	AH4.bin042	124	1.75506	1.94359	19663	6582	82072	45.81	13.72	90.3	1.14	84.6	Bacteria	Firmicutes	Clostridia	Clostridiales	Anaerotignaceae	Unknow	no	Unknow	Unknow	GCA_000436415.1	79.41
SGBs0424	AH4.bin043	29	1.8823	2.00629	159982	30140	273915	27.13	61.44	93.82	1.12	88.22	Bacteria	Firmicutes	Bacilli	RF39	CAG-1000	Unknow	no	Firmicutes bacterium	65.9	GCA_002362595.1	78.43
SGBs0425	AH4.bin048	88	0.834134	1.16744	11612	4887	41606	34.48	11.61	71.45	2.25	60.2	Bacteria	Firmicutes	Clostridia	4C28d-15	UBA1242	Unknow	no	Unknow	Unknow	Unknow	Unknow
SGBs0426	AH4.bin049	244	2.77849	3.31049	17496	5037	66286	43.58	24.25	83.93	2.72	70.33	Bacteria	Firmicutes	Clostridia	Clostridiales	Lachnospiraceae	Unknow	no	unnamed Lachnospiraceae bacterium 3_1_57FAA_CT1	74.69	Unknow	Unknow
SGBs0427	AH4.bin051	118	2.1378	2.31764	32528	7732	189313	41.25	14.82	92.24	1.01	87.19	Bacteria	Firmicutes	Clostridia	Monoglobales	UBA1381	Unknow	no	Unknow	Unknow	Unknow	Unknow
SGBs0428	AH4.bin052	54	2.64116	3.42119	87302	30106	172177	43.83	33.34	77.2	0	77.2	Bacteria	Firmicutes	Clostridia	Clostridiales	Ruminococcaceae	Unknow	no	Firmicutes bacterium CAG:272	74.62	Unknow	Unknow
SGBs0429	AH4.bin053	113	1.65716	1.87653	20061	6946	100842	36.5	13.73	88.31	1.21	82.26	Bacteria	Firmicutes	Clostridia	4C28d-15	CAG-727	Unknow	no	Clostridiales bacterium	57.67	Unknow	Unknow
SGBs0430	AH4.bin054	252	2.32189	2.62717	13201	4440	78745	47.8	11.66	88.38	1.77	79.53	Bacteria	Firmicutes	Clostridia	4C28d-15	CAG-727	Unknow	no	Clostridiales bacterium	64.21	Unknow	Unknow
SGBs0431	AH4.bin056	41	1.21724	1.71635	41234	15144	98160	46.86	16.93	70.92	0.06	70.62	Bacteria	Firmicutes	Clostridia	Monoglobales	Monoglobaceae	Unknow	no	Clostridiales bacterium	63.28	Unknow	Unknow
SGBs0432	AH4.bin058	44	1.79862	2.23209	74986	26395	341320	25.95	28.64	80.58	2	70.58	Bacteria	Firmicutes	Clostridia	TANB77	CAG-508	Unknow	no	Unknow	Unknow	GCA_002449785.1	78.37
SGBs0433	AH4.bin059	111	1.45239	1.74169	17296	5563	59491	41.06	86.94	83.39	0.69	79.94	Bacteria	Firmicutes	Clostridia	Clostridiales	Ruminococcaceae	Unknow	no	Unknow	Unknow	Unknow	Unknow
SGBs0433	SD4.bin037	174	1.27888	1.74163	9859	3335	35926	41.79	10.8	73.43	2.03	63.28	Bacteria	Firmicutes	Clostridia	Clostridiales	Ruminococcaceae	Unknow	no	Unknow	Unknow	Unknow	Unknow
SGBs0434	AH4.bin060	188	3.09951	4.32229	23759	8378	118743	41.13	17.87	71.71	0	71.71	Bacteria	Firmicutes	Clostridia	Monoglobales	Unknow	Unknow	no	Unknow	Unknow	Unknow	Unknow
SGBs0435	AH4.bin062	57	1.30509	1.51525	38445	12510	155136	39.71	15.34	86.13	0	86.13	Bacteria	Firmicutes	Clostridia	Clostridiales	Ruminococcaceae	Unknow	no	Ruminococcaceae bacterium	67.91	Unknow	Unknow
SGBs0436	AH2.bin209	72	2.00077	2.71365	42634	13380	121582	54.03	15.57	73.73	0.67	70.38	Bacteria	Firmicutes	Clostridia	Clostridiales	Ruminococcaceae	Unknow	no	Clostridiales bacterium	55.38	Unknow	Unknow
SGBs0436	AH4.bin064	47	2.36304	2.50057	75288	24700	289771	53.4	25.83	94.5	0.67	91.15	Bacteria	Firmicutes	Clostridia	Clostridiales	Ruminococcaceae	Unknow	no	Clostridiales bacterium	55.34	Unknow	Unknow
SGBs0437	AH4.bin066	37	1.93331	2.22655	89618	31135	219055	56.48	27.64	86.83	1.61	78.78	Bacteria	Firmicutes	Clostridia	Christensenellales	CAG-138	Unknow	no	Clostridium sp. CAG:1024	72.27	GCA_000432015.1	78.29
SGBs0438	AH1.bin067	53	2.33643	3.04779	63572	19312	190502	49.99	31.13	76.66	2.38	64.76	Bacteria	Bacteroidetes	Bacteroidia	Bacteroidales	Rikenellaceae	Unknow	no	Unknow	Unknow	Unknow	Unknow
SGBs0438	AH3.bin194	49	2.53959	3.20454	75686	27610	220552	49.54	271.08	79.25	2.22	68.15	Bacteria	Bacteroidetes	Bacteroidia	Bacteroidales	Rikenellaceae	Unknow	no	Unknow	Unknow	Unknow	Unknow
SGBs0438	AH4.bin067	35	2.76443	3.1713	120986	51006	374221	49	31.16	87.17	0.16	86.37	Bacteria	Bacteroidetes	Bacteroidia	Bacteroidales	Rikenellaceae	Unknow	no	Unknow	Unknow	Unknow	Unknow
SGBs0438	JL5.bin024	43	2.61807	2.83556	85340	35043	245829	49.83	70.08	92.33	1.67	83.98	Bacteria	Bacteroidetes	Bacteroidia	Bacteroidales	Rikenellaceae	Unknow	no	Unknow	Unknow	Unknow	Unknow
SGBs0439	AH4.bin068	106	1.98844	2.17649	47443	8130	232739	50.24	20.83	91.36	0.22	90.26	Bacteria	Firmicutes	Clostridia	Clostridiales	Oscillospiraceae	Unknow	no	Clostridiales bacterium	64.82	Unknow	Unknow
SGBs0439	AH5.bin161	134	1.64722	1.88793	23297	4882	164335	50.59	30.31	87.25	0.22	86.15	Bacteria	Firmicutes	Clostridia	Clostridiales	Oscillospiraceae	Unknow	no	Clostridiales bacterium	65.34	Unknow	Unknow
SGBs0440	AH4.bin070	194	2.30499	2.79732	16457	5681	63952	43.95	12.31	82.4	2.3	70.9	Bacteria	Firmicutes	Clostridia	Clostridiales	Lachnospiraceae	Unknow	no	unnamed Lachnospiraceae bacterium 3_1_57FAA_CT1	75.4	Unknow	Unknow
SGBs0441	AH4.bin071	77	1.51931	1.78323	29142	9754	100373	53.76	27.35	85.2	0.67	81.85	Bacteria	Firmicutes	Clostridia	Clostridiales	Ruminococcaceae	Unknow	no	Clostridiales bacterium	58.01	Unknow	Unknow
SGBs0442	AH4.bin072	44	1.99521	2.09361	77208	23617	229814	34.96	40.97	95.3	0.67	91.95	Bacteria	Firmicutes	Clostridia	Clostridiales	Ruminococcaceae	Unknow	no	Clostridium sp. CAG:964	76.34	Unknow	Unknow
SGBs0442	JL2.bin076	60	1.85963	2.09112	57846	14597	150931	35.03	27.69	88.93	0.67	85.58	Bacteria	Firmicutes	Clostridia	Clostridiales	Ruminococcaceae	Unknow	no	Clostridium sp. CAG:964	76.48	GCA_000435335.1	78.61
SGBs0442	JL3.bin008	70	1.93357	2.10285	52284	14002	104783	35.15	54.68	91.95	0	91.95	Bacteria	Firmicutes	Clostridia	Clostridiales	Ruminococcaceae	Unknow	no	Clostridium sp. CAG:964	76.89	Unknow	Unknow
SGBs0442	JL4.bin107	83	1.95564	2.22434	38462	10764	165666	34.83	148.16	87.92	0.67	84.57	Bacteria	Firmicutes	Clostridia	Clostridiales	Ruminococcaceae	Unknow	no	Clostridium sp. CAG:964	76.64	Unknow	Unknow
SGBs0443	AH2.bin110	158	1.61581	1.98235	15458	4234	68240	58.34	568.07	81.51	3.69	63.06	Bacteria	Firmicutes	Clostridia	Clostridiales	Ruminococcaceae	Unknow	no	Unknow	Unknow	GCA_900317085.1	91.95
SGBs0443	AH4.bin073	128	1.61276	1.85076	20167	5418	50777	58.23	551.19	87.14	1.34	80.44	Bacteria	Firmicutes	Clostridia	Clostridiales	Ruminococcaceae	Unknow	no	Unknow	Unknow	GCA_900317085.1	92
SGBs0444	AH4.bin074	36	2.15902	2.4579	79840	32927	226022	40.99	43.27	87.84	1.34	81.14	Bacteria	Firmicutes	Clostridia	Clostridiales	Ruminococcaceae	Unknow	no	Ruminococcaceae bacterium	68.44	Unknow	Unknow
SGBs0445	AH4.bin076	161	1.03391	1.44059	7280	3590	19570	51.27	10.12	71.77	0.4	69.77	Bacteria	Firmicutes	Clostridia	4C28d-15	RUG350	Unknow	no	Clostridiales bacterium	55.86	Unknow	Unknow
SGBs0446	AH4.bin077	46	1.25652	1.42463	36856	13380	132810	30.46	20.42	88.2	1.12	82.6	Bacteria	Firmicutes	Clostridia	4C28d-15	UBA1242	Unknow	no	Unknow	Unknow	Unknow	Unknow
SGBs0447	AH4.bin078	281	1.72345	2.03429	7198	3209	26775	50.13	11.02	84.72	1.55	76.97	Bacteria	Firmicutes	Clostridia	Clostridiales	Ruminococcaceae	Unknow	no	Clostridiales bacterium	63.88	Unknow	Unknow
SGBs0448	AH4.bin079	167	1.76002	1.96409	13777	4845	67009	55.04	13.55	89.61	0.73	85.96	Bacteria	Firmicutes	Clostridia	Clostridiales	Ruminococcaceae	Unknow	no	Clostridiales bacterium	63.11	Unknow	Unknow
SGBs0449	AH4.bin080	75	1.62564	1.97791	29410	11774	82005	52.73	22.12	82.19	0.67	78.84	Bacteria	Firmicutes	Clostridia	Clostridiales	Ruminococcaceae	Unknow	no	Clostridiales bacterium	59.43	Unknow	Unknow
SGBs0450	AH4.bin083	261	2.33748	2.73294	13339	3894	68634	41.85	23.62	85.53	3.31	68.98	Bacteria	Firmicutes	Clostridia	Monoglobales	Unknow	Unknow	no	Unknow	Unknow	Unknow	Unknow
SGBs0451	AH4.bin084	109	2.58969	2.88867	40833	12069	105859	54.93	49.23	89.65	4.44	67.45	Bacteria	Firmicutes	Clostridia	Clostridiales	Ruminococcaceae	Unknow	no	Clostridiales bacterium	73.03	Unknow	Unknow
SGBs0452	AH4.bin085	108	1.92746	2.09734	23531	9066	104062	41.18	15.14	91.9	2.97	77.05	Bacteria	Firmicutes	Clostridia	Clostridiales	Ruminococcaceae	Unknow	no	Clostridiales bacterium	60.75	Unknow	Unknow
SGBs0453	AH4.bin086	226	2.34447	2.53813	14182	5034	48465	43.51	26.06	92.37	4.36	70.57	Bacteria	Firmicutes	Clostridia	Clostridiales	Ruminococcaceae	Unknow	no	Clostridiales bacterium	57.7	Unknow	Unknow
SGBs0454	AH4.bin087	52	1.80887	2.06586	56745	21589	112053	27.09	35.98	87.56	1.24	81.36	Bacteria	Firmicutes	Bacilli	RFN20	CAG-631	Unknow	no	Firmicutes bacterium CAG:631	60.27	Unknow	Unknow
SGBs0455	AH4.bin088	6	1.36883	1.66686	687144	72066	687144	33.56	25.37	82.12	4.84	57.92	Bacteria	Firmicutes	Clostridia	4C28d-15	Unknow	Unknow	no	Unknow	Unknow	Unknow	Unknow
SGBs0456	AH4.bin089	59	2.12931	2.19947	50997	19439	141299	50.31	17.52	96.81	2.07	86.46	Bacteria	Firmicutes	Clostridia	Clostridiales	Peptostreptococcaceae	Unknow	no	Unknow	Unknow	GCA_900315485.1	84.57
SGBs0457	AH4.bin090	63	2.30721	2.421	51136	24060	145583	44.9	38.17	95.3	0	95.3	Bacteria	Firmicutes	Clostridia	Clostridiales	Ruminococcaceae	Unknow	no	Unknow	Unknow	Unknow	Unknow
SGBs0457	AH5.bin059	53	2.40125	2.46737	72432	27581	159835	44.86	80.34	97.32	0.81	93.27	Bacteria	Firmicutes	Clostridia	Clostridiales	Ruminococcaceae	Unknow	no	Unknow	Unknow	Unknow	Unknow
SGBs0457	SX2.bin030	283	1.94067	2.22682	8439	3428	35021	45.16	11.95	87.15	3.98	67.25	Bacteria	Firmicutes	Clostridia	Clostridiales	Ruminococcaceae	Unknow	no	Unknow	Unknow	Unknow	Unknow
SGBs0458	AH4.bin092	102	2.27999	2.49425	32260	10231	153057	56.35	28.81	91.41	1.68	83.01	Bacteria	Firmicutes	Clostridia	Clostridiales	Ruminococcaceae	Unknow	no	Ruminococcaceae bacterium	65.21	Unknow	Unknow
SGBs0459	AH4.bin093	55	1.50764	1.61902	46857	10468	162007	54.55	16.12	93.12	1.34	86.42	Bacteria	Firmicutes	Clostridia	Clostridiales	Ruminococcaceae	Unknow	no	Clostridiales bacterium	59.36	Unknow	Unknow
SGBs0460	AH4.bin094	122	2.06138	2.28004	26129	7496	80933	48.26	25.5	90.41	0.67	87.06	Bacteria	Firmicutes	Clostridia	Clostridiales	Ruminococcaceae	Unknow	no	Clostridiales bacterium	62.02	Unknow	Unknow
SGBs0461	AH1.bin137	27	1.57389	1.80017	95324	28165	193845	48.59	19.57	87.43	0.83	83.28	Bacteria	Firmicutes	Clostridia	4C28d-15	CAG-727	Unknow	no	Clostridiales bacterium	57.34	Unknow	Unknow
SGBs0461	AH4.bin095	19	1.61048	1.86636	151655	38732	311376	48.4	50.36	86.29	0.03	86.14	Bacteria	Firmicutes	Clostridia	4C28d-15	CAG-727	Unknow	no	Clostridiales bacterium	56.51	Unknow	Unknow
SGBs0461	SX4.bin092	12	1.07557	1.42516	166020	47042	204934	47.74	23.11	75.47	0	75.47	Bacteria	Firmicutes	Clostridia	4C28d-15	Unknow	Unknow	no	Clostridiales bacterium	57.62	Unknow	Unknow
SGBs0462	AH4.bin098	92	1.64324	2.12607	23976	8709	124831	36.09	14.97	77.29	1.68	68.89	Bacteria	Firmicutes	Clostridia	Clostridiales	Ruminococcaceae	Ruminococcus	no	Ruminococcus bromii	78.16	Unknow	Unknow
SGBs0463	AH4.bin099	83	1.40316	2.00023	27028	7949	97654	46.45	18.57	70.15	0.22	69.05	Bacteria	Firmicutes	Clostridia	Clostridiales	Ruminococcaceae	Unknow	no	Clostridiales bacterium	59.88	Unknow	Unknow
SGBs0464	AH4.bin101	81	2.16904	2.60077	46030	15031	69983	51.75	19.79	83.4	0.34	81.7	Bacteria	Firmicutes	Clostridia	Clostridiales	Ruminococcaceae	Unknow	no	Ruminococcaceae bacterium	63.88	Unknow	Unknow
SGBs0465	AH4.bin106	217	2.02028	2.70489	12789	4240	39605	42.87	12.41	74.69	0	74.69	Bacteria	Firmicutes	Clostridia	Christensenellales	QALW01	Unknow	no	Unknow	Unknow	Unknow	Unknow
SGBs0466	AH4.bin107	359	2.66619	2.99976	9069	3629	48225	62.74	12.48	88.88	0.27	87.53	Bacteria	Actinobacteria	Coriobacteriia	Coriobacteriales	Atopobiaceae	Olsenella	no	Olsenella uli	81.53	GCA_002305995.1	81.55
SGBs0467	AH3.bin103	396	2.13631	2.98868	5939	2955	24305	55.39	10.42	71.48	1.12	65.88	Bacteria	Firmicutes	Clostridia	Clostridiales	Ruminococcaceae	Unknow	no	Clostridiales bacterium	55.3	Unknow	Unknow
SGBs0467	AH4.bin108	155	2.85302	2.9909	27071	9020	88768	54.93	16.3	95.39	0.22	94.29	Bacteria	Firmicutes	Clostridia	Clostridiales	Ruminococcaceae	Unknow	no	Clostridiales bacterium	56.38	Unknow	Unknow
SGBs0467	XZ4.bin114	187	2.8079	3.03984	22389	7203	65770	54.92	15.54	92.37	2.01	82.32	Bacteria	Firmicutes	Clostridia	Clostridiales	Ruminococcaceae	Unknow	no	Clostridiales bacterium	56.84	Unknow	Unknow
SGBs0468	AH4.bin109	22	1.88813	2.00374	136597	54048	320789	42.88	43	94.23	0	94.23	Bacteria	Firmicutes	Clostridia	Clostridiales	Ruminococcaceae	Ruminococcus	no	Ruminococcus bromii	75.84	Unknow	Unknow
SGBs0469	AH4.bin110	196	2.12934	2.35365	16175	5067	73249	56.19	13.19	90.47	2.63	77.32	Bacteria	Firmicutes	Clostridia	Clostridiales	Ruminococcaceae	Unknow	no	Clostridiales bacterium	55.07	Unknow	Unknow
SGBs0470	AH4.bin111	323	1.7334	2.2263	6192	2808	30294	64.2	10.42	77.86	0.34	76.16	Bacteria	Firmicutes	Clostridia	Clostridiales	Ruminococcaceae	Unknow	no	Subdoligranulum variabile	79.4	Unknow	Unknow
SGBs0471	AH4.bin113	121	1.79062	2.34405	21994	6421	78917	48.48	175.57	76.39	1.01	71.34	Bacteria	Firmicutes	Clostridia	Clostridiales	Ruminococcaceae	Unknow	no	Clostridiales bacterium	57.76	Unknow	Unknow
SGBs0472	AH4.bin114	23	0.99156	1.06964	57176	24061	108378	25.78	217.68	92.7	0	92.7	Bacteria	Firmicutes	Bacilli	RF39	CAG-1000	Unknow	no	Unknow	Unknow	Unknow	Unknow
SGBs0473	AH4.bin117	17	1.17108	1.21368	102210	51481	259937	26.53	75.1	96.49	4.97	71.64	Bacteria	Firmicutes	Bacilli	RF39	CAG-611	Unknow	no	Mycoplasma sp. CAG:877	69.27	GCA_000433455.1	78.19
SGBs0474	AH4.bin118	64	2.44684	2.66105	57729	20968	247073	35.86	27.45	91.95	1.34	85.25	Bacteria	Firmicutes	Clostridia	Clostridiales	Lachnospiraceae	Unknow	no	Eubacterium hallii	73.99	Unknow	Unknow
SGBs0475	AH4.bin119	160	1.7771	2.2441	18237	4729	76040	45.8	12.07	79.19	2.88	64.79	Bacteria	Firmicutes	Clostridia	Monoglobales	Monoglobaceae	Unknow	no	Clostridiales bacterium	60.64	Unknow	Unknow
SGBs0476	AH4.bin120	374	2.28471	2.98226	7466	3172	34681	39.75	10.32	76.61	3.12	61.01	Bacteria	Firmicutes	Clostridia	4C28d-15	CAG-727	Unknow	no	Unknow	Unknow	Unknow	Unknow
SGBs0477	AH4.bin122	74	3.35218	3.58484	81345	20929	261229	42.35	57.23	93.51	2.42	81.41	Bacteria	Firmicutes	Clostridia	Clostridiales	Lachnospiraceae	Roseburia	no	Roseburia hominis	83.53	GCF_000225345.1	78.08
SGBs0478	AH4.bin123	48	1.37131	1.70032	48532	13192	121894	40.07	14.75	80.65	0.67	77.3	Bacteria	Firmicutes	Clostridia	Clostridiales	Ruminococcaceae	Ruminococcus	no	Ruminococcus albus	75.65	GCA_002358895.1	87.01
SGBs0479	AH4.bin124	70	2.25284	3.10694	73743	15126	132422	42.53	46.64	72.51	0.67	69.16	Bacteria	Firmicutes	Clostridia	Clostridiales	Ruminococcaceae	Unknow	no	Unknow	Unknow	Unknow	Unknow
SGBs0480	AH4.bin125	76	2.37894	2.79448	67628	15668	102705	37.52	35.72	85.13	3.64	66.93	Bacteria	Firmicutes	Clostridia	Clostridiales	Lachnospiraceae	Tyzzerella	no	unnamed Lachnospiraceae bacterium 2_1_46FAA	78.5	Unknow	Unknow
SGBs0481	AH4.bin126	65	2.79014	2.96855	73744	20512	180919	44.68	23.53	93.99	1.27	87.64	Bacteria	Firmicutes	Clostridia	Clostridiales	Lachnospiraceae	Unknow	no	Clostridium symbiosum	72.49	GCA_900321525.1	78.31
SGBs0481	JL3.bin042	115	2.79942	3.00884	38550	12448	105404	44.8	84.52	93.04	1.58	85.14	Bacteria	Firmicutes	Clostridia	Clostridiales	Lachnospiraceae	Unknow	no	Unknow	Unknow	GCA_900321525.1	78.32
SGBs0481	SX1.bin071	97	2.75451	2.87887	46626	13792	168486	43.71	182.03	95.68	2.53	83.03	Bacteria	Firmicutes	Clostridia	Clostridiales	Lachnospiraceae	Unknow	no	unnamed Clostridiales bacterium 1_7_47FAA	72.49	GCA_900321525.1	78.34
SGBs0481	SX4.bin065	215	2.34342	2.60844	14535	5245	55645	44.16	21.16	89.84	2.32	78.24	Bacteria	Firmicutes	Clostridia	Clostridiales	Lachnospiraceae	Unknow	no	Unknow	Unknow	Unknow	Unknow
SGBs0482	AH4.bin128	146	2.85062	3.98521	29586	9441	98556	42.93	25.64	71.53	1.75	62.78	Bacteria	Firmicutes	Clostridia	Clostridiales	Lachnospiraceae	Unknow	no	Unknow	Unknow	Unknow	Unknow
SGBs0483	AH4.bin129	33	2.25836	2.40353	140015	42758	341419	35.62	16.98	93.96	1.69	85.51	Bacteria	Firmicutes	Clostridia	Clostridiales	Lachnospiraceae	Unknow	no	Eubacterium rectale	73.22	GCA_900315945.1	93.73
SGBs0483	SD5.bin076	181	2.10181	2.31963	17399	5654	57374	35.39	11.91	90.61	2.24	79.41	Bacteria	Firmicutes	Clostridia	Clostridiales	Lachnospiraceae	Unknow	no	Eubacterium rectale	72.94	GCA_900315945.1	93.45
SGBs0483	SX4.bin035	158	1.8647	2.20284	16370	5199	71125	35.42	42.35	84.65	0.7	81.15	Bacteria	Firmicutes	Clostridia	Clostridiales	Lachnospiraceae	Unknow	no	Eubacterium rectale	72.94	GCA_900315945.1	93.56
SGBs0484	AH4.bin130	81	2.11316	2.40542	38613	12454	97507	50.94	15.52	87.85	1.59	79.9	Bacteria	Firmicutes	Clostridia	Clostridiales	Ruminococcaceae	Unknow	no	Clostridiales bacterium	55.72	Unknow	Unknow
SGBs0485	AH4.bin131	13	1.27926	1.52894	188264	67190	324394	54.99	22.95	83.67	0.67	80.32	Bacteria	Firmicutes	Clostridia	Clostridiales	Oscillospiraceae	Unknow	no	Unknow	Unknow	Unknow	Unknow
SGBs0485	AH1.bin169	32	1.69287	1.76065	114189	23399	274653	54.79	175.9	96.15	4.8	72.15	Bacteria	Firmicutes	Clostridia	Clostridiales	Ruminococcaceae	Unknow	no	unnamed Ruminococcaceae bacterium D16	73.78	Unknow	Unknow
SGBs0486	AH4.bin132	37	1.48775	1.95756	89565	19456	215835	25.92	152.77	76	4	56	Bacteria	Firmicutes	Bacilli	ML615J-28	CAG-698	Unknow	no	Unknow	Unknow	Unknow	Unknow
SGBs0487	AH4.bin133	105	2.79824	3.35802	45578	12430	100216	55.76	15.86	83.33	1.57	75.48	Bacteria	Firmicutes	Clostridia	Clostridiales	Oscillospiraceae	Unknow	no	Unknow	Unknow	Unknow	Unknow
SGBs0488	AH4.bin135	36	2.49604	2.7435	93467	34957	365954	47.28	58.04	90.98	4.17	70.13	Bacteria	Bacteroidetes	Bacteroidia	Bacteroidales	Rikenellaceae	Unknow	no	Unknow	Unknow	Unknow	Unknow
SGBs0489	AH4.bin136	40	2.50655	2.6118	90020	37187	239755	55.19	40.74	95.97	0.81	91.92	Bacteria	Actinobacteria	Coriobacteriia	Coriobacteriales	QAMH01	Unknow	no	Coriobacteriia bacterium	74	Unknow	Unknow
SGBs0490	AH4.bin138	50	1.76883	1.95235	69327	18963	161497	41.32	20.62	90.6	2.01	80.55	Bacteria	Firmicutes	Clostridia	Clostridiales	Ruminococcaceae	Unknow	no	Ruminococcus bromii	76.37	GCA_002493755.1	79.08
SGBs0491	AH4.bin141	144	2.53902	2.79382	23549	9227	87998	53.14	83.06	90.88	1.01	85.83	Bacteria	Firmicutes	Clostridia	Clostridiales	Ruminococcaceae	Unknow	no	Ruminococcaceae bacterium	63.95	Unknow	Unknow
SGBs0491	JL1.bin105	175	2.67022	3.06992	22032	6978	82503	52.73	30.89	86.98	0.69	83.53	Bacteria	Firmicutes	Clostridia	Clostridiales	Ruminococcaceae	Unknow	no	Ruminococcaceae bacterium	64.01	Unknow	Unknow
SGBs0491	JL4.bin099	122	2.2426	2.73956	24764	9668	86889	53.33	41.44	81.86	0.02	81.76	Bacteria	Firmicutes	Clostridia	Clostridiales	Ruminococcaceae	Unknow	no	Ruminococcaceae bacterium	64.57	Unknow	Unknow
SGBs0491	JL5.bin066	165	2.41067	2.8401	19290	7493	67640	53.11	33.9	84.88	3.23	68.73	Bacteria	Firmicutes	Clostridia	Clostridiales	Ruminococcaceae	Unknow	no	Ruminococcaceae bacterium	64.05	Unknow	Unknow
SGBs0492	AH4.bin142	42	1.6127	1.6764	51318	19391	163225	51.06	45.73	96.2	0	96.2	Bacteria	Firmicutes	Clostridia	Clostridiales	Ruminococcaceae	Unknow	no	Clostridiales bacterium	58.83	Unknow	Unknow
SGBs0493	AH4.bin143	25	1.64395	1.83784	102365	40317	254413	45.25	21.54	89.45	0.81	85.4	Bacteria	Firmicutes	Clostridia	4C28d-15	CAG-727	Unknow	no	Clostridiales bacterium	68.65	Unknow	Unknow
SGBs0493	JL2.bin044	200	1.37528	1.75418	7804	3358	45461	45.62	12.82	78.4	4.33	56.75	Bacteria	Firmicutes	Clostridia	4C28d-15	CAG-727	Unknow	no	Clostridiales bacterium	67.63	Unknow	Unknow
SGBs0494	AH2.bin002	19	1.02248	1.45735	86757	25934	148889	38.61	17.97	70.16	0	70.16	Bacteria	Firmicutes	Clostridia	4C28d-15	CAG-727	Unknow	no	Clostridiales bacterium	64.79	Unknow	Unknow
SGBs0494	AH4.bin145	11	1.22972	1.44537	119961	64245	538149	38.06	38.05	85.08	0	85.08	Bacteria	Firmicutes	Clostridia	4C28d-15	CAG-727	Unknow	no	Clostridiales bacterium	64.88	Unknow	Unknow
SGBs0495	AH1.bin116	81	2.72424	3.33689	108800	17328	264015	37.21	29.59	81.64	4.43	59.49	Bacteria	Firmicutes	Clostridia	Clostridiales	Lachnospiraceae	Unknow	no	Roseburia inulinivorans	75.31	Unknow	Unknow
SGBs0495	AH4.bin146	59	2.42765	2.61826	99118	24163	448672	37.43	88.39	92.72	2.75	78.97	Bacteria	Firmicutes	Clostridia	Clostridiales	Lachnospiraceae	Unknow	no	Butyrivibrio crossotus	70.83	Unknow	Unknow
SGBs0496	AH4.bin148	74	1.93804	2.0781	45632	12481	206602	42.42	16.31	93.26	1.06	87.96	Bacteria	Firmicutes	Clostridia	Clostridiales	Peptostreptococcaceae	Unknow	no	Unknow	Unknow	Unknow	Unknow
SGBs0496	GX2.bin098	179	1.4065	1.91126	10987	3608	50051	42.95	19.93	73.59	0.71	70.04	Bacteria	Firmicutes	Clostridia	Clostridiales	Peptostreptococcaceae	Unknow	no	Unknow	Unknow	Unknow	Unknow
SGBs0496	GX4.bin053	214	1.55556	2.09814	8763	3643	36190	42.72	17.32	74.14	1.72	65.54	Bacteria	Firmicutes	Clostridia	Clostridiales	Peptostreptococcaceae	Unknow	no	Unknow	Unknow	Unknow	Unknow
SGBs0496	SD3.bin182	78	1.8379	2.25398	38105	12096	267083	42.47	19.68	81.54	3.45	64.29	Bacteria	Firmicutes	Clostridia	Clostridiales	Peptostreptococcaceae	Unknow	no	Unknow	Unknow	Unknow	Unknow
SGBs0497	AH4.bin149	75	2.165	2.28955	43808	14964	119912	55.89	38.67	94.56	2.48	82.16	Bacteria	Firmicutes	Clostridia	Clostridiales	Clostridiaceae	Unknow	no	Unknow	Unknow	GCA_002405755.1	78.76
SGBs0497	SD5.bin023	30	1.68395	2.28085	84793	31135	227423	56.86	28.75	73.83	0.67	70.48	Bacteria	Firmicutes	Clostridia	Clostridiales	Clostridiaceae	Unknow	no	Pseudoflavonifractor capillosus	72.53	GCA_002405755.1	79.25
SGBs0498	AH4.bin150	38	1.86502	2.23865	77859	24226	209250	51.1	73.75	83.31	0	83.31	Bacteria	Firmicutes	Clostridia	Clostridiales	Ruminococcaceae	Unknow	no	Clostridiales bacterium	58.86	Unknow	Unknow
SGBs0499	AH4.bin151	42	1.98598	2.10357	72912	24569	286234	37.81	41.1	94.41	0.71	90.86	Bacteria	Firmicutes	Clostridia	Clostridiales	Ruminococcaceae	Unknow	no	Clostridiales bacterium	57.93	Unknow	Unknow
SGBs0500	AH4.bin153	145	2.50358	2.50358	31475	7668	84092	42.83	14.23	100	1.11	94.45	Bacteria	Firmicutes	Clostridia	Monoglobales	Monoglobaceae	Unknow	no	Clostridiales bacterium	62.88	Unknow	Unknow
SGBs0500	AH5.bin018	47	1.45453	1.77165	71033	17837	194204	42.55	17.35	82.1	0.67	78.75	Bacteria	Firmicutes	Clostridia	Monoglobales	Monoglobaceae	Unknow	no	Clostridiales bacterium	61.73	Unknow	Unknow
SGBs0501	AH1.bin078	63	3.28171	3.93066	93873	25312	255803	46.97	20.81	83.49	0.74	79.79	Bacteria	Bacteroidetes	Bacteroidia	Bacteroidales	Bacteroidaceae	Unknow	no	Bacteroides coprophilus	79.85	Unknow	Unknow
SGBs0501	AH2.bin164	50	3.27251	3.96188	95161	28158	291566	47.47	99.16	82.6	0.74	78.9	Bacteria	Bacteroidetes	Bacteroidia	Bacteroidales	Bacteroidaceae	Unknow	no	Bacteroides coprophilus	79.82	Unknow	Unknow
SGBs0501	AH3.bin139	56	3.61537	3.88624	91410	33147	290624	47.37	260.55	93.03	0.74	89.33	Bacteria	Bacteroidetes	Bacteroidia	Bacteroidales	Bacteroidaceae	Unknow	no	Bacteroides coprophilus	79.48	Unknow	Unknow
SGBs0501	AH4.bin154	56	3.87447	4.05152	97462	37554	290602	47.28	372.4	95.63	1.12	90.03	Bacteria	Bacteroidetes	Bacteroidia	Bacteroidales	Bacteroidaceae	Unknow	no	Bacteroides coprophilus	79.48	Unknow	Unknow
SGBs0501	AH5.bin022	46	3.53799	3.88577	116373	42150	290674	47.29	150.25	91.05	1.12	85.45	Bacteria	Bacteroidetes	Bacteroidia	Bacteroidales	Bacteroidaceae	Unknow	no	Bacteroides coprophilus	79.48	Unknow	Unknow
SGBs0501	JL1.bin099	75	3.11822	3.95964	78043	20802	155491	47.05	121.5	78.75	0.56	75.95	Bacteria	Bacteroidetes	Bacteroidia	Bacteroidales	Bacteroidaceae	Unknow	no	Bacteroides coprophilus	79.78	Unknow	Unknow
SGBs0501	JL5.bin049	62	3.48751	3.77804	80674	30199	226035	47.49	209.07	92.31	0.56	89.51	Bacteria	Bacteroidetes	Bacteroidia	Bacteroidales	Bacteroidaceae	Unknow	no	Bacteroides coprophilus	79.31	Unknow	Unknow
SGBs0501	SX4.bin023	125	2.98124	3.57205	36908	11832	101397	47.72	20.03	83.46	1.67	75.11	Bacteria	Bacteroidetes	Bacteroidia	Bacteroidales	Bacteroidaceae	Unknow	no	Bacteroides coprophilus	79.35	Unknow	Unknow
SGBs0501	XZ1.bin101	102	3.16238	3.69049	48807	15244	160619	47.42	66.41	85.69	2.7	72.19	Bacteria	Bacteroidetes	Bacteroidia	Bacteroidales	Bacteroidaceae	Unknow	no	Bacteroides coprophilus	78.03	Unknow	Unknow
SGBs0501	XZ5.bin011	41	3.23199	3.77878	113581	32982	238437	47.61	55.01	85.53	0.87	81.18	Bacteria	Bacteroidetes	Bacteroidia	Bacteroidales	Bacteroidaceae	Unknow	no	Bacteroides coprophilus	79.49	Unknow	Unknow
SGBs0502	AH4.bin157	37	0.908195	1.07061	44245	13333	83535	27.5	23.77	84.83	2.25	73.58	Bacteria	Firmicutes	Bacilli	RF39	CAG-611	Unknow	no	Clostridium sp. CAG:710	65.06	GCA_000432595.1	78.03
SGBs0503	AH1.bin100	165	1.74678	2.45645	13573	5145	45645	47.7	16.67	71.11	0.86	66.81	Bacteria	Firmicutes	Clostridia	Clostridiales	Ruminococcaceae	Unknow	no	Clostridiales bacterium	61.46	Unknow	Unknow
SGBs0503	AH4.bin158	58	1.90971	2.12639	53449	16048	104822	47.53	36.68	89.81	1.85	80.56	Bacteria	Firmicutes	Clostridia	Clostridiales	Ruminococcaceae	Unknow	no	Clostridiales bacterium	62.45	Unknow	Unknow
SGBs0504	AH1.bin095	22	0.872407	1.04218	66320	20067	116373	45.81	14.22	83.71	0	83.71	Bacteria	Proteobacteria	Alphaproteobacteria	Rs-D84	Rs-D84	Unknow	no	Alphaproteobacteria bacterium	70.13	GCA_002437665.1	78.21
SGBs0504	AH4.bin159	12	0.906658	1.03135	148395	39834	199741	45.71	349.92	87.91	0	87.91	Bacteria	Proteobacteria	Alphaproteobacteria	Rs-D84	Rs-D84	Unknow	no	Alphaproteobacteria bacterium	70.93	GCA_002437665.1	78.73
SGBs0504	SD1.bin157	9	0.881604	1.06719	209260	53195	294734	45.5	294.84	82.61	0	82.61	Bacteria	Proteobacteria	Alphaproteobacteria	Rs-D84	Rs-D84	Unknow	no	Alphaproteobacteria bacterium	70.14	GCA_002437665.1	78.06
SGBs0504	SD2.bin131	14	0.900562	1.03967	105504	25728	201155	45.48	313.22	86.62	0	86.62	Bacteria	Proteobacteria	Alphaproteobacteria	Rs-D84	Rs-D84	Unknow	no	Alphaproteobacteria bacterium	70.85	GCA_002437665.1	78.51
SGBs0505	AH4.bin161	25	1.30036	1.8008	62554	34018	169033	51.16	24.8	72.21	1.36	65.41	Bacteria	Firmicutes	Clostridia	Clostridiales	Ruminococcaceae	Unknow	no	Clostridiales bacterium	60.59	Unknow	Unknow
SGBs0506	AH4.bin162	15	1.26822	1.73491	113877	50774	362369	47.99	30	73.1	0.36	71.3	Bacteria	Firmicutes	Clostridia	Clostridiales	Ruminococcaceae	Unknow	no	Clostridiales bacterium	62.31	Unknow	Unknow
SGBs0507	AH4.bin164	18	1.44002	1.68109	148130	45389	274023	45.66	45.21	85.66	0.58	82.76	Bacteria	Firmicutes	Clostridia	4C28d-15	CAG-727	Unknow	no	Clostridiales bacterium	67.91	Unknow	Unknow
SGBs0507	AH5.bin113	170	1.60646	1.94557	12032	4489	38050	43.01	14.17	82.57	2.6	69.57	Bacteria	Firmicutes	Clostridia	4C28d-15	CAG-552	Unknow	no	Clostridiales bacterium	62.75	Unknow	Unknow
SGBs0508	AH4.bin165	47	2.11488	2.44325	68337	21599	191050	39.86	51.12	86.56	0.81	82.51	Bacteria	Firmicutes	Clostridia	4C28d-15	CAG-727	Unknow	no	Clostridiales bacterium	58.29	Unknow	Unknow
SGBs0509	AH4.bin166	52	1.22759	1.37422	38194	10885	110767	32.43	269.22	89.33	1.28	82.93	Bacteria	Firmicutes	Clostridia	4C28d-15	UBA1242	Unknow	no	Unknow	Unknow	Unknow	Unknow
SGBs0510	AH4.bin167	48	2.23695	2.87341	69444	26749	240188	41.54	37.2	77.85	0	77.85	Bacteria	Firmicutes	Clostridia	Clostridiales	Hungateiclostridiaceae	Ruminiclostridium	no	Eubacterium siraeum	76.73	Unknow	Unknow
SGBs0511	AH4.bin169	105	2.72397	2.96052	41030	13952	330460	38.86	26.84	92.01	1.34	85.31	Bacteria	Firmicutes	Clostridia	Clostridiales	Ruminococcaceae	Unknow	no	Ruminococcaceae bacterium	59.32	Unknow	Unknow
SGBs0511	SD4.bin109	90	2.02128	2.48558	35600	10529	127711	39.24	21.46	81.32	0.22	80.22	Bacteria	Firmicutes	Clostridia	Clostridiales	Ruminococcaceae	Unknow	no	Ruminococcaceae bacterium	59.98	Unknow	Unknow
SGBs0512	AH4.bin170	83	2.11434	2.245	42334	12891	116929	45.37	18.39	94.18	0.5	91.68	Bacteria	Firmicutes	Clostridia	Clostridiales	Ruminococcaceae	Unknow	no	Ruminococcaceae bacterium	67.14	Unknow	Unknow
SGBs0513	AH4.bin171	76	2.5747	3.12654	53766	17269	117722	44.12	35.83	82.35	1.34	75.65	Bacteria	Firmicutes	Clostridia	Clostridiales	Ruminococcaceae	Unknow	no	Clostridiales bacterium	55.27	Unknow	Unknow
SGBs0514	AH4.bin173	248	1.16228	1.61923	4982	2830	15147	48.14	10.11	71.78	1.12	66.18	Bacteria	Firmicutes	Clostridia	Clostridiales	Ruminococcaceae	Ruminococcus	yes	Ruminococcus bromii	80.55	GCA_900319655.1	96.31
SGBs0515	AH4.bin174	26	1.45026	1.5704	83541	25734	203199	48.09	40.67	92.35	0	92.35	Bacteria	Firmicutes	Clostridia	Clostridiales	Ruminococcaceae	Unknow	no	Clostridiales bacterium	61.24	Unknow	Unknow
SGBs0516	AH4.bin175	27	1.88595	2.00292	156981	27521	401325	44.23	26.57	94.16	0.04	93.96	Bacteria	Firmicutes	Clostridia	Clostridiales	Ruminococcaceae	Unknow	no	Clostridiales bacterium	61.28	Unknow	Unknow
SGBs0517	AH4.bin177	68	2.31738	2.41469	54919	16278	172966	55.05	27.92	95.97	0.69	92.52	Bacteria	Firmicutes	Clostridia	Clostridiales	Ruminococcaceae	Unknow	no	Clostridiales bacterium	57.92	Unknow	Unknow
SGBs0517	JL2.bin066	147	1.85655	2.5597	17722	5691	61230	55.72	15.05	72.53	1.01	67.48	Bacteria	Firmicutes	Clostridia	Clostridiales	Ruminococcaceae	Unknow	no	Clostridiales bacterium	56.73	Unknow	Unknow
SGBs0518	AH1.bin090	118	3.08274	3.28091	58047	13176	156694	34.86	23.83	93.96	4.36	72.16	Bacteria	Firmicutes	Clostridia	Clostridiales	Lachnospiraceae	Unknow	no	Eubacterium eligens	72.45	Unknow	Unknow
SGBs0518	AH4.bin178	67	2.42694	2.56928	57169	19620	170408	34.94	138.84	94.46	1.34	87.76	Bacteria	Firmicutes	Clostridia	Clostridiales	Lachnospiraceae	Unknow	no	Eubacterium eligens	74.87	Unknow	Unknow
SGBs0519	AH4.bin180	53	2.81878	3.41381	108040	25028	401649	38.29	147.88	82.57	2.87	68.22	Bacteria	Firmicutes	Clostridia	Clostridiales	Lachnospiraceae	Unknow	no	unnamed Lachnospiraceae bacterium 2_1_46FAA	75.27	Unknow	Unknow
SGBs0520	AH2.bin105	31	1.70174	1.82414	136249	41567	485092	37.22	36.31	93.29	0.67	89.94	Bacteria	Firmicutes	Clostridia	Clostridiales	Eubacteriaceae	Eubacterium	no	Eubacterium ventriosum	81.94	GCF_000153885.1	78.72
SGBs0520	AH3.bin077	104	1.75598	1.88006	25415	7629	209788	37.58	96.45	93.4	4.82	69.3	Bacteria	Firmicutes	Clostridia	Clostridiales	Eubacteriaceae	Eubacterium	no	Eubacterium ventriosum	83.23	GCF_000153885.1	78.5
SGBs0520	AH4.bin182	77	1.82181	1.87198	57986	9479	163939	37.42	61.13	97.32	0	97.32	Bacteria	Firmicutes	Clostridia	Clostridiales	Eubacteriaceae	Eubacterium	no	Eubacterium ventriosum	81.7	GCF_000153885.1	78.52
SGBs0520	SD2.bin179	72	1.82964	1.89974	47495	12576	192365	37.53	79.27	96.31	4.7	72.81	Bacteria	Firmicutes	Clostridia	Clostridiales	Eubacteriaceae	Eubacterium	no	Eubacterium ventriosum	81.78	GCA_000435815.1	77.92
SGBs0521	AH4.bin183	112	3.61328	3.72158	54818	15600	260154	42.14	30.26	97.09	0.67	93.74	Bacteria	Firmicutes	Clostridia	Clostridiales	Ruminococcaceae	Unknow	no	Clostridiales bacterium	65.41	Unknow	Unknow
SGBs0522	AH4.bin185	30	2.30994	2.51245	103642	52546	523481	45.78	26.93	91.94	0.6	88.94	Bacteria	Firmicutes	Clostridia	4C28d-15	CAG-727	Unknow	no	Clostridiales bacterium	64.48	Unknow	Unknow
SGBs0523	AH4.bin186	68	2.20528	2.66725	46399	18024	127951	51.53	73.21	82.68	2.68	69.28	Bacteria	Firmicutes	Clostridia	Clostridiales	Ruminococcaceae	Unknow	no	Clostridiales bacterium	61.67	Unknow	Unknow
SGBs0524	AH4.bin187	280	2.36696	3.03535	12425	3877	56567	37.47	80.35	77.98	3.52	60.38	Bacteria	Firmicutes	Clostridia	Clostridiales	Lachnospiraceae	Unknow	no	unnamed Lachnospiraceae bacterium 2_1_46FAA	75.8	Unknow	Unknow
SGBs0525	AH1.bin047	62	1.63738	1.86809	52370	10074	120501	41.17	31.18	87.65	1.34	80.95	Bacteria	Firmicutes	Clostridia	Clostridiales	Ruminococcaceae	Ruminococcus	no	Unknow	Unknow	Unknow	Unknow
SGBs0525	AH4.bin188	14	1.73267	1.80037	215155	108528	432082	41.25	139.12	96.24	0.67	92.89	Bacteria	Firmicutes	Clostridia	Clostridiales	Ruminococcaceae	Ruminococcus	no	Ruminococcus bromii	76.52	Unknow	Unknow
SGBs0526	AH4.bin192	42	1.98806	1.99545	62526	24686	239622	48.39	18.85	99.63	2.34	87.93	Bacteria	Firmicutes	Clostridia	Clostridiales	Ruminococcaceae	Unknow	no	Ruminococcaceae bacterium	67.18	Unknow	Unknow
SGBs0526	AH5.bin102	27	1.67207	2.16029	101681	29726	239417	48.76	27.15	77.4	0.67	74.05	Bacteria	Firmicutes	Clostridia	Clostridiales	Ruminococcaceae	Unknow	no	Ruminococcaceae bacterium	67.1	Unknow	Unknow
SGBs0527	AH4.bin194	20	1.41971	1.59715	83903	44557	142404	42.22	18.64	88.89	0	88.89	Bacteria	Proteobacteria	Alphaproteobacteria	Rhodospirillales	CAG-239	Unknow	no	Alphaproteobacteria bacterium	65.99	Unknow	Unknow
SGBs0528	AH4.bin195	40	1.85402	1.90841	60040	27180	331650	37.39	35.57	97.15	1.34	90.45	Bacteria	Firmicutes	Clostridia	Clostridiales	Ruminococcaceae	Unknow	no	Unknow	Unknow	Unknow	Unknow
SGBs0528	JL3.bin081	134	1.45068	1.88768	13109	5674	60125	38.2	14	76.85	0.84	72.65	Bacteria	Firmicutes	Clostridia	Clostridiales	Ruminococcaceae	Unknow	no	Unknow	Unknow	Unknow	Unknow
SGBs0529	AH4.bin196	34	1.681	1.93041	119849	29483	221416	33.71	47.6	87.08	0.67	83.73	Bacteria	Firmicutes	Clostridia	Clostridiales	Ruminococcaceae	Unknow	no	Unknow	Unknow	Unknow	Unknow
SGBs0530	AH5.bin002	92	2.63778	2.77398	64770	13698	208461	34.47	21.98	95.09	0	95.09	Archaea	Euryarchaeota	Methanobacteria	Methanobacteriales	Methanobacteriaceae	Methanobrevibacter	no	Methanobrevibacter smithii	78.58	Unknow	Unknow
SGBs0531	AH1.bin012	72	1.25147	1.67286	29700	7914	94508	39.02	13.12	74.81	0.34	73.11	Bacteria	Firmicutes	Clostridia	Clostridiales	Ruminococcaceae	Unknow	no	Ruminococcaceae bacterium	65.91	Unknow	Unknow
SGBs0531	AH5.bin004	28	1.76552	2.19211	80492	41692	206013	37.8	22.15	80.54	0	80.54	Bacteria	Firmicutes	Clostridia	Clostridiales	Ruminococcaceae	Unknow	no	Ruminococcaceae bacterium	65.26	Unknow	Unknow
SGBs0532	AH4.bin112	55	2.03469	2.68536	84991	22324	298557	39.5	53.56	75.77	2.01	65.72	Bacteria	Firmicutes	Clostridia	Unknow	Unknow	Unknow	no	Unknow	Unknow	Unknow	Unknow
SGBs0532	AH5.bin005	64	2.63655	2.83652	77845	22628	177327	39.09	21.86	92.95	1.34	86.25	Bacteria	Firmicutes	Clostridia	Unknow	Unknow	Unknow	no	Unknow	Unknow	Unknow	Unknow
SGBs0533	AH5.bin006	23	1.43005	1.91849	109004	36472	184857	42.98	22.03	74.54	0	74.54	Bacteria	Firmicutes	Clostridia	Clostridiales	Ruminococcaceae	Unknow	no	Clostridiales bacterium	59.31	Unknow	Unknow
SGBs0534	AH5.bin007	63	3.21447	3.28476	85483	25502	263257	45.65	40.28	97.86	1.55	90.11	Bacteria	Firmicutes	Clostridia	Clostridiales	Lachnospiraceae	Unknow	no	unnamed butyrate-producing bacterium SS3/4	83.67	GCA_000435795.1	<76.5
SGBs0535	AH5.bin008	235	2.97748	3.57827	16894	6340	54518	53.59	14.34	83.21	0.67	79.86	Bacteria	Firmicutes	Clostridia	Clostridiales	Ruminococcaceae	Unknow	no	Unknow	Unknow	Unknow	Unknow
SGBs0535	GX3.bin114	327	2.67614	3.72099	10817	4133	41732	53.7	13.94	71.92	3.19	55.97	Bacteria	Firmicutes	Clostridia	Clostridiales	Ruminococcaceae	Unknow	no	Unknow	Unknow	Unknow	Unknow
SGBs0535	SD2.bin071	442	2.88872	3.432	7913	3318	40182	53.03	13.09	84.17	3.15	68.42	Bacteria	Firmicutes	Clostridia	Clostridiales	Ruminococcaceae	Unknow	no	Unknow	Unknow	Unknow	Unknow
SGBs0536	AH5.bin009	45	2.52836	2.84694	84419	36558	249220	38.07	24.72	88.81	0	88.81	Bacteria	Firmicutes	Clostridia	Clostridiales	Ruminococcaceae	Unknow	no	Ruminococcaceae bacterium	66.34	Unknow	Unknow
SGBs0537	AH5.bin010	25	1.22537	1.39247	92078	33925	200131	25.13	70.31	88	0	88	Bacteria	Firmicutes	Bacilli	RF39	CAG-611	Unknow	no	Unknow	Unknow	GCA_900320425.1	76.58
SGBs0538	AH1.bin071	33	1.10403	1.44506	68518	17302	159277	27.44	39.3	76.4	1.69	67.95	Bacteria	Firmicutes	Bacilli	RF39	CAG-822	Unknow	no	Unknow	Unknow	Unknow	Unknow
SGBs0538	AH5.bin012	26	1.17907	1.28341	93237	23654	207375	27.66	239.19	91.87	0	91.87	Bacteria	Firmicutes	Bacilli	RF39	CAG-822	Unknow	no	Unknow	Unknow	Unknow	Unknow
SGBs0538	JL4.bin106	26	1.27744	1.36159	134066	24788	200514	27.67	145.04	93.82	2.25	82.57	Bacteria	Firmicutes	Bacilli	RF39	CAG-822	Unknow	no	Unknow	Unknow	Unknow	Unknow
SGBs0539	AH5.bin013	57	2.13738	2.76934	61606	19127	206358	48.72	19.79	77.18	0.67	73.83	Bacteria	Firmicutes	Clostridia	Clostridiales	Ruminococcaceae	Unknow	no	Unknow	Unknow	Unknow	Unknow
SGBs0540	AH5.bin014	128	2.44323	2.82324	33521	9097	144681	40.11	16.01	86.54	2.59	73.59	Bacteria	Firmicutes	Clostridia	Clostridiales	Lachnospiraceae	Unknow	no	unnamed Lachnospiraceae bacterium 3_1_57FAA_CT1	72.47	Unknow	Unknow
SGBs0541	AH5.bin015	39	1.69906	1.89416	83869	18093	206003	39.71	56.76	89.7	0	89.7	Bacteria	Firmicutes	Clostridia	Clostridiales	Ruminococcaceae	Unknow	no	Ruminococcaceae bacterium	65.51	Unknow	Unknow
SGBs0542	AH5.bin017	54	2.03665	2.21495	58202	17674	188333	55.44	23.45	91.95	0.27	90.6	Bacteria	Firmicutes	Clostridia	Clostridiales	Ruminococcaceae	Unknow	no	Ruminococcaceae bacterium	60.7	Unknow	Unknow
SGBs0542	SD3.bin097	152	1.91226	2.12828	17499	6403	55176	56.75	59.87	89.85	1.34	83.15	Bacteria	Firmicutes	Clostridia	Clostridiales	Ruminococcaceae	Unknow	no	Ruminococcaceae bacterium	59.95	Unknow	Unknow
SGBs0542	SD5.bin063	168	1.91311	2.08445	14290	5753	51802	55.79	12.29	91.78	0.81	87.73	Bacteria	Firmicutes	Clostridia	Clostridiales	Ruminococcaceae	Unknow	no	Ruminococcaceae bacterium	59.97	Unknow	Unknow
SGBs0543	AH5.bin019	118	1.80979	2.20142	24212	7623	52275	58.73	14.35	82.21	1.68	73.81	Bacteria	Firmicutes	Clostridia	Clostridiales	Ruminococcaceae	Unknow	no	Clostridiales bacterium	63.86	GCA_002315975.1	78.9
SGBs0544	AH5.bin020	59	1.57311	2.04566	40597	11104	111849	50.04	54.52	76.9	0	76.9	Bacteria	Firmicutes	Clostridia	Clostridiales	Ruminococcaceae	Unknow	no	unnamed Ruminococcaceae bacterium D16	68.44	Unknow	Unknow
SGBs0545	AH5.bin021	192	1.59251	1.9795	10171	4071	29542	56.09	11.79	80.45	0.89	76	Bacteria	Firmicutes	Clostridia	Clostridiales	Ruminococcaceae	Unknow	no	Ruminococcaceae bacterium	72.82	GCA_003453215.1	78.69
SGBs0546	AH5.bin023	79	2.13438	2.4432	38294	13533	92476	44.38	24.69	87.36	0	87.36	Bacteria	Firmicutes	Clostridia	Clostridiales	Ruminococcaceae	Unknow	no	Clostridium sp. CAG:413	71.4	GCA_000431775.1	<76.5
SGBs0546	JL5.bin108	46	2.57276	2.77088	92403	30202	198086	44.28	129.44	92.85	1.78	83.95	Bacteria	Firmicutes	Clostridia	Clostridiales	Ruminococcaceae	Unknow	no	Clostridium sp. CAG:413	72.06	GCA_000431775.1	<76.5
SGBs0546	SD1.bin124	54	1.94327	2.65619	53827	19072	98400	44.43	85.79	73.16	1.72	64.56	Bacteria	Firmicutes	Clostridia	Clostridiales	Ruminococcaceae	Unknow	no	Clostridium sp. CAG:413	70.81	Unknow	Unknow
SGBs0547	AH5.bin024	363	2.72323	3.372	8927	4174	29802	52.77	11.85	80.76	1.34	74.06	Bacteria	Firmicutes	Clostridia	Clostridiales	Ruminococcaceae	Unknow	no	Unknow	Unknow	Unknow	Unknow
SGBs0548	AH5.bin025	79	2.57366	2.963	69410	13307	189235	56.45	56.8	86.86	1.68	78.46	Bacteria	Firmicutes	Clostridia	Clostridiales	Ruminococcaceae	Unknow	no	Pseudoflavonifractor capillosus	74.55	Unknow	Unknow
SGBs0549	AH5.bin027	16	1.30363	1.72392	142487	56716	460489	41.39	41.28	75.62	2.35	63.87	Bacteria	Firmicutes	Clostridia	Monoglobales	Unknow	Unknow	no	Unknow	Unknow	Unknow	Unknow
SGBs0550	AH5.bin029	112	1.96897	2.52984	27162	8920	90188	56.63	29.81	77.83	3.49	60.38	Bacteria	Firmicutes	Clostridia	Christensenellales	CAG-74	Unknow	no	Unknow	Unknow	Unknow	Unknow
SGBs0551	AH5.bin031	100	2.52082	2.79099	35752	12163	122242	52.25	16.66	90.32	3.12	74.72	Bacteria	Firmicutes	Clostridia	Christensenellales	CAG-74	Unknow	no	Unknow	Unknow	Unknow	Unknow
SGBs0552	AH5.bin032	16	1.24132	1.64915	124244	48446	334190	30.35	29.37	75.27	0.23	74.12	Bacteria	Firmicutes	Clostridia	TANB77	CAG-465	Unknow	no	Unknow	Unknow	Unknow	Unknow
SGBs0553	AH5.bin034	31	1.48698	1.59257	75052	35816	153708	57.35	22.05	93.37	2.24	82.17	Bacteria	Firmicutes	Clostridia	Clostridiales	Ruminococcaceae	Unknow	no	unnamed Ruminococcaceae bacterium D16	83.57	Unknow	Unknow
SGBs0553	GX3.bin135	258	1.70334	2.10315	7450	3585	43299	56.24	94.16	80.99	2	70.99	Bacteria	Firmicutes	Clostridia	Clostridiales	Ruminococcaceae	Unknow	no	unnamed Ruminococcaceae bacterium D16	77.01	Unknow	Unknow
SGBs0554	AH5.bin036	91	2.04753	2.42311	39985	11646	111468	38.95	30.25	84.5	2.06	74.2	Bacteria	Firmicutes	Clostridia	Clostridiales	Lachnospiraceae	Tyzzerella	no	unnamed Lachnospiraceae bacterium 2_1_46FAA	79.03	Unknow	Unknow
SGBs0554	XZ2.bin028	133	2.11586	2.49512	27578	6204	127408	38.94	56.82	84.8	2.53	72.15	Bacteria	Firmicutes	Clostridia	Clostridiales	Lachnospiraceae	Tyzzerella	no	unnamed Lachnospiraceae bacterium 2_1_46FAA	79.49	Unknow	Unknow
SGBs0555	AH5.bin037	177	3.47971	3.60667	30007	8361	100387	52.36	31.09	96.48	0.28	95.08	Bacteria	Firmicutes	Clostridia	Clostridiales	Ruminococcaceae	Unknow	no	Unknow	Unknow	Unknow	Unknow
SGBs0555	JL4.bin108	377	2.61915	3.27844	8218	3733	38502	53	13.1	79.89	1.34	73.19	Bacteria	Firmicutes	Clostridia	Clostridiales	Ruminococcaceae	Unknow	no	Unknow	Unknow	Unknow	Unknow
SGBs0555	SD5.bin159	143	3.41055	3.66923	37867	11030	117049	52.33	15.53	92.95	0.22	91.85	Bacteria	Firmicutes	Clostridia	Clostridiales	Ruminococcaceae	Unknow	no	Unknow	Unknow	Unknow	Unknow
SGBs0555	SX4.bin113	116	3.09363	3.47247	43385	13897	198667	52.63	16.8	89.09	0.67	85.74	Bacteria	Firmicutes	Clostridia	Clostridiales	Ruminococcaceae	Unknow	no	Unknow	Unknow	Unknow	Unknow
SGBs0556	AH5.bin038	33	1.8578	2.30983	105616	24776	241003	40.71	24.15	80.43	0	80.43	Bacteria	Firmicutes	Clostridia	Clostridiales	Ruminococcaceae	Unknow	no	Unknow	Unknow	Unknow	Unknow
SGBs0556	SX3.bin132	97	1.5832	2.12511	24781	9067	78909	41.02	14.52	74.5	0.67	71.15	Bacteria	Firmicutes	Clostridia	Clostridiales	Ruminococcaceae	Unknow	no	Unknow	Unknow	Unknow	Unknow
SGBs0557	AH5.bin039	71	2.38727	3.06375	100539	16892	218191	38.36	44.41	77.92	2.35	66.17	Bacteria	Firmicutes	Clostridia	Monoglobales	UBA1381	Unknow	no	Clostridiales bacterium	64.68	Unknow	Unknow
SGBs0558	AH5.bin040	74	2.02128	2.10222	35164	13030	190720	37.23	20.58	96.15	0	96.15	Bacteria	Firmicutes	Erysipelotrichia	Erysipelotrichales	Erysipelotrichaceae	Unknow	no	Holdemania filiformis	61.13	Unknow	Unknow
SGBs0558	GX3.bin057	183	2.10691	2.51541	19334	5066	105756	36.87	28.19	83.76	3.38	66.86	Bacteria	Firmicutes	Erysipelotrichia	Erysipelotrichales	Erysipelotrichaceae	Unknow	no	Holdemania filiformis	60.52	Unknow	Unknow
SGBs0558	SX4.bin019	298	2.08579	2.45128	9100	3385	45775	37.16	12.12	85.09	1.9	75.59	Bacteria	Firmicutes	Erysipelotrichia	Erysipelotrichales	Erysipelotrichaceae	Unknow	no	Unknow	Unknow	Unknow	Unknow
SGBs0558	XZ4.bin069	145	2.06574	2.28309	20060	6327	96230	37.06	15.57	90.48	0	90.48	Bacteria	Firmicutes	Erysipelotrichia	Erysipelotrichales	Erysipelotrichaceae	Unknow	no	Holdemania filiformis	60.92	Unknow	Unknow
SGBs0558	XZ5.bin067	118	2.22008	2.45367	30307	9514	88347	36.85	18.24	90.48	3.12	74.88	Bacteria	Firmicutes	Erysipelotrichia	Erysipelotrichales	Erysipelotrichaceae	Unknow	no	Holdemania filiformis	60.8	Unknow	Unknow
SGBs0559	AH5.bin041	30	2.88806	2.97095	132765	49152	471654	60.14	47.97	97.21	0.48	94.81	Bacteria	Bacteroidetes	Bacteroidia	Bacteroidales	Rikenellaceae	Alistipes	yes	Alistipes shahii	99.46	GCF_000210575.1	98.38
SGBs0560	AH1.bin077	59	2.21745	2.37593	53356	22655	137056	59.86	23.12	93.33	4.73	69.68	Bacteria	Proteobacteria	Deltaproteobacteria	Desulfovibrionales	Desulfovibrionaceae	Mailhella	no	Desulfovibrionaceae bacterium	65.57	GCF_900155525.1	80.34
SGBs0560	AH4.bin172	62	2.23501	2.40582	46729	21570	247855	59.28	37.15	92.9	2.17	82.05	Bacteria	Proteobacteria	Deltaproteobacteria	Desulfovibrionales	Desulfovibrionaceae	Mailhella	no	Desulfovibrio piger	74.04	GCF_900155525.1	80.27
SGBs0560	AH5.bin043	425	2.35285	2.35285	6324	2861	28203	60.83	10.44	100	1.57	92.15	Bacteria	Proteobacteria	Deltaproteobacteria	Desulfovibrionales	Desulfovibrionaceae	Mailhella	no	Desulfovibrionaceae bacterium	67.38	GCF_900155525.1	81.63
SGBs0560	XZ5.bin019	175	2.07226	2.23932	17592	5590	57646	60.05	12.27	92.54	2.9	78.04	Bacteria	Proteobacteria	Deltaproteobacteria	Desulfovibrionales	Desulfovibrionaceae	Mailhella	no	Desulfovibrio piger	76.22	GCF_900155525.1	80.81
SGBs0561	AH5.bin046	133	2.69334	2.86099	32873	8760	174942	42.78	36.21	94.14	0	94.14	Bacteria	Firmicutes	Clostridia	Clostridiales	Ruminococcaceae	Unknow	no	Clostridiales bacterium	56.97	Unknow	Unknow
SGBs0562	AH5.bin047	28	2.2071	2.76752	139939	34873	316459	51.03	38.52	79.75	0	79.75	Bacteria	Firmicutes	Clostridia	Clostridiales	Ruminococcaceae	Unknow	no	Unknow	Unknow	Unknow	Unknow
SGBs0563	AH5.bin050	95	2.44341	2.68624	44387	13149	122732	41.83	30.04	90.96	0.81	86.91	Bacteria	Firmicutes	Clostridia	Clostridiales	Ruminococcaceae	Unknow	no	Eubacterium siraeum	67.62	Unknow	Unknow
SGBs0563	JL4.bin054	61	2.05039	2.62232	50740	19018	119801	42.42	64.25	78.19	4.3	56.69	Bacteria	Firmicutes	Clostridia	Clostridiales	Ruminococcaceae	Unknow	no	Ruminococcaceae bacterium	67.87	Unknow	Unknow
SGBs0563	SD5.bin007	34	2.03462	2.81999	80479	34232	175256	42.54	552.02	72.15	0	72.15	Bacteria	Firmicutes	Clostridia	Clostridiales	Ruminococcaceae	Unknow	no	Ruminococcaceae bacterium	67.63	GCA_002315505.1	<76.5
SGBs0563	SX4.bin029	77	2.52506	2.61285	71185	13692	240903	41.81	58.54	96.64	2.35	84.89	Bacteria	Firmicutes	Clostridia	Clostridiales	Ruminococcaceae	Unknow	no	Ruminococcaceae bacterium	67.08	Unknow	Unknow
SGBs0564	AH5.bin051	16	2.85	3.0057	378245	79087	514846	59.51	86.16	94.82	0	94.82	Bacteria	Bacteroidetes	Bacteroidia	Bacteroidales	Rikenellaceae	Alistipes	yes	unnamed Alistipes sp. HGB5	84.71	GCF_000311925.1	98.79
SGBs0565	AH5.bin052	38	1.1726	1.38556	59665	21328	167603	25.5	86.24	84.63	3.37	67.78	Bacteria	Firmicutes	Bacilli	RF39	CAG-822	Unknow	no	Unknow	Unknow	GCA_002425325.1	78.02
SGBs0566	AH5.bin053	230	1.81748	2.19555	10009	4056	31668	58	11.7	82.78	2.01	72.73	Bacteria	Firmicutes	Clostridia	Clostridiales	Ruminococcaceae	Unknow	no	unnamed Ruminococcaceae bacterium D16	78.55	Unknow	Unknow
SGBs0567	AH5.bin054	50	2.88286	2.88286	118937	29740	281223	60.96	29.07	100	2.76	86.2	Bacteria	Actinobacteria	Coriobacteriia	Eggerthellales	Eggerthellaceae	Unknow	no	Eggerthella lenta	79.61	GCA_002371495.1	79.97
SGBs0568	AH5.bin056	133	1.9941	2.42238	23397	7732	53932	39.94	20.41	82.32	4.43	60.17	Bacteria	Firmicutes	Clostridia	Clostridiales	Lachnospiraceae	Tyzzerella	no	unnamed Lachnospiraceae bacterium 2_1_46FAA	79.57	GCA_900316755.1	78.8
SGBs0569	AH4.bin063	106	1.32777	1.757	18914	6538	55799	55.09	33.23	75.57	1.87	66.22	Bacteria	Firmicutes	Clostridia	Clostridiales	Peptococcaceae	Unknow	no	Unknow	Unknow	Unknow	Unknow
SGBs0569	AH5.bin057	43	1.55544	1.92338	61521	19017	125601	54.53	123.08	80.87	0.6	77.87	Bacteria	Firmicutes	Clostridia	Clostridiales	Peptococcaceae	Unknow	no	Unknow	Unknow	Unknow	Unknow
SGBs0569	SD5.bin089	32	1.27999	1.77283	70094	21569	119536	55.1	19.05	72.2	0.09	71.75	Bacteria	Firmicutes	Clostridia	Clostridiales	Peptococcaceae	Unknow	no	Unknow	Unknow	Unknow	Unknow
SGBs0570	AH5.bin058	9	1.11582	1.39285	195719	85178	260571	32.93	26.45	80.11	4.84	55.91	Bacteria	Firmicutes	Clostridia	4C28d-15	UBA1242	Unknow	no	Clostridiales bacterium	56.82	Unknow	Unknow
SGBs0571	AH5.bin061	38	2.15786	2.64931	78916	33332	159527	49.45	841.36	81.45	0.63	78.3	Bacteria	Bacteroidetes	Bacteroidia	Bacteroidales	Rikenellaceae	Unknow	no	Unknow	Unknow	Unknow	Unknow
SGBs0572	AH1.bin051	289	2.84779	3.22842	13581	4788	36342	59.58	26.86	88.21	3.19	72.26	Bacteria	Firmicutes	Clostridia	Clostridiales	Ruminococcaceae	Unknow	no	Ruminococcaceae bacterium	63.44	Unknow	Unknow
SGBs0572	AH5.bin062	145	2.91156	3.15821	28732	10200	132423	59.46	29.37	92.19	0.67	88.84	Bacteria	Firmicutes	Clostridia	Clostridiales	Ruminococcaceae	Unknow	no	Ruminococcaceae bacterium	63.89	Unknow	Unknow
SGBs0573	AH5.bin063	70	2.07847	2.56665	54335	13803	189921	37.01	226.01	80.98	1.4	73.98	Bacteria	Firmicutes	Clostridia	UBA1212	UBA1255	Unknow	no	Clostridiales bacterium	60.67	Unknow	Unknow
SGBs0574	AH5.bin064	116	2.31233	2.65359	35244	8219	88841	42.36	25.35	87.14	0.22	86.04	Bacteria	Firmicutes	Clostridia	Clostridiales	Ruminococcaceae	Unknow	no	Clostridiales bacterium	57.72	Unknow	Unknow
SGBs0575	AH5.bin065	30	2.19179	2.39253	146452	35625	432844	44.16	23.57	91.61	0	91.61	Bacteria	Firmicutes	Clostridia	Clostridiales	Ruminococcaceae	Unknow	no	Clostridiales bacterium	57.08	Unknow	Unknow
SGBs0576	AH5.bin066	149	1.75597	2.01743	15423	5896	49319	56.77	12.31	87.04	0.97	82.19	Bacteria	Firmicutes	Clostridia	Christensenellales	CAG-138	Unknow	no	Unknow	Unknow	Unknow	Unknow
SGBs0576	SD2.bin126	143	1.59524	2.08121	15611	5466	48091	57.03	14.99	76.65	2.29	65.2	Bacteria	Firmicutes	Clostridia	Christensenellales	CAG-138	Unknow	no	Unknow	Unknow	Unknow	Unknow
SGBs0576	SD3.bin086	219	1.7266	2.05279	10383	3776	39148	56.59	11.02	84.11	2.69	70.66	Bacteria	Firmicutes	Clostridia	Christensenellales	CAG-138	Unknow	no	Unknow	Unknow	Unknow	Unknow
SGBs0577	AH5.bin068	126	2.53517	2.68073	30882	9201	192083	43.19	36.16	94.57	3.31	78.02	Bacteria	Firmicutes	Clostridia	Clostridiales	Lachnospiraceae	Unknow	no	Eubacterium hallii	73.25	Unknow	Unknow
SGBs0577	JL4.bin150	101	2.2749	2.76786	38127	11575	150579	43.16	19.31	82.19	3.02	67.09	Bacteria	Firmicutes	Clostridia	Clostridiales	Lachnospiraceae	Unknow	no	Eubacterium hallii	75.45	Unknow	Unknow
SGBs0578	AH5.bin069	50	4.33904	4.6382	142733	44760	493021	42.23	23.15	93.55	0.07	93.2	Bacteria	Bacteroidetes	Bacteroidia	Bacteroidales	Odoribacteraceae	Butyricimonas	yes	Odoribacter splanchnicus	77.19	GCF_000519105.1	98.22
SGBs0578	SD5.bin137	72	3.98425	4.35914	83037	27307	234993	42.06	20.43	91.4	0	91.4	Bacteria	Bacteroidetes	Bacteroidia	Bacteroidales	Odoribacteraceae	Butyricimonas	yes	Butyricimonas virosa	99.54	GCF_000519105.1	98.01
SGBs0579	AH5.bin070	53	2.61158	3.54834	67510	27017	202748	49.55	61.82	73.6	1.01	68.55	Bacteria	Firmicutes	Clostridia	Clostridiales	Ruminococcaceae	Unknow	no	Clostridiales bacterium	59.6	Unknow	Unknow
SGBs0579	SD3.bin072	54	2.58433	3.63478	70780	27663	174059	49.72	120.3	71.1	1.86	61.8	Bacteria	Firmicutes	Clostridia	Clostridiales	Ruminococcaceae	Unknow	no	Clostridiales bacterium	58.7	Unknow	Unknow
SGBs0579	SD4.bin110	89	2.46545	3.43761	41380	14250	105929	49.68	39.95	71.72	0.84	67.52	Bacteria	Firmicutes	Clostridia	Clostridiales	Ruminococcaceae	Unknow	no	Clostridiales bacterium	58.6	Unknow	Unknow
SGBs0580	AH5.bin071	35	2.82955	3.27494	182022	37793	289915	56.16	66.95	86.4	4.03	66.25	Bacteria	Firmicutes	Clostridia	Clostridiales	Ruminococcaceae	Unknow	no	Clostridiales bacterium	57.75	Unknow	Unknow
SGBs0581	AH5.bin072	137	2.51162	2.51162	27437	8171	83434	55.37	132.89	100	0	100	Bacteria	Firmicutes	Clostridia	Clostridiales	Ruminococcaceae	Unknow	no	Clostridiales bacterium	75.22	GCA_002493965.1	86.99
SGBs0582	AH5.bin073	165	2.09952	2.67761	19552	5989	67856	50.12	22.11	78.41	2.35	66.66	Bacteria	Firmicutes	Clostridia	Clostridiales	Ruminococcaceae	Unknow	no	Clostridiales bacterium	65.63	Unknow	Unknow
SGBs0583	AH3.bin196	62	2.52006	2.55429	61185	21138	178835	41.1	38.53	98.66	2.01	88.61	Bacteria	Firmicutes	Clostridia	Clostridiales	Ruminococcaceae	Ruminococcus	no	Ruminococcus flavefaciens	82.85	GCA_002362135.1	78.1
SGBs0583	AH5.bin074	78	2.58337	2.74943	49525	17790	153094	40.68	89.99	93.96	0.67	90.61	Bacteria	Firmicutes	Clostridia	Clostridiales	Ruminococcaceae	Ruminococcus	no	Ruminococcus flavefaciens	81.25	GCA_002362135.1	77.92
SGBs0584	AH5.bin076	45	1.0994	1.34106	48567	11946	86933	24.45	38.04	81.98	3.53	64.33	Bacteria	Firmicutes	Bacilli	RF39	CAG-822	Unknow	no	Unknow	Unknow	GCA_002425325.1	77.42
SGBs0585	AH5.bin077	62	3.51718	3.51718	122854	23232	742983	42.13	37.74	100	1.58	92.1	Bacteria	Firmicutes	Clostridia	Clostridiales	Ruminococcaceae	Unknow	no	Clostridiales bacterium	60.01	Unknow	Unknow
SGBs0586	AH5.bin078	95	2.83257	3.26258	43081	15606	113586	46.26	14.94	86.82	0.88	82.42	Bacteria	Bacteroidetes	Bacteroidia	Bacteroidales	Muribaculaceae	Unknow	no	Porphyromonadaceae bacterium	71.41	Unknow	Unknow
SGBs0587	AH5.bin080	194	2.4173	2.75444	17774	6168	104047	35.32	16.02	87.76	0.63	84.61	Bacteria	Firmicutes	Clostridia	Clostridiales	Lachnospiraceae	Unknow	no	Unknow	Unknow	Unknow	Unknow
SGBs0588	AH5.bin082	281	2.70655	2.9844	15725	4101	133069	60.03	13.72	90.69	4.41	68.64	Bacteria	Firmicutes	Clostridia	Christensenellales	CAG-74	Unknow	no	Clostridiales bacterium	66.36	Unknow	Unknow
SGBs0589	AH4.bin140	67	3.4823	3.61347	77867	32008	252092	55.48	25.34	96.37	2.82	82.27	Bacteria	Firmicutes	Clostridia	Christensenellales	CAG-74	Unknow	no	Unknow	Unknow	Unknow	Unknow
SGBs0589	AH5.bin083	45	3.54886	3.65372	110026	42986	268011	55.43	37.24	97.13	2.68	83.73	Bacteria	Firmicutes	Clostridia	Christensenellales	CAG-74	Unknow	no	Unknow	Unknow	Unknow	Unknow
SGBs0590	AH5.bin084	3	1.09869	1.11002	322977	319099	456619	41.03	229.77	98.98	0	98.98	Bacteria	Chlamydiae	Chlamydiia	Chlamydiales	Chlamydiaceae	Chlamydia	yes	Chlamydia pecorum	99.78	GCF_000204135.1	99.53
SGBs0590	XZ2.bin107	3	1.09406	1.10534	637116	139307	637116	41.06	113.23	98.98	0	98.98	Bacteria	Chlamydiae	Chlamydiia	Chlamydiales	Chlamydiaceae	Chlamydia	yes	Chlamydia pecorum	99.77	GCF_000204135.1	99.5
SGBs0591	AH5.bin087	176	2.72419	2.97012	23077	7531	87215	48.84	15.39	91.72	3.18	75.82	Bacteria	Firmicutes	Clostridia	Clostridiales	Lachnospiraceae	Unknow	no	Clostridium saccharolyticum	73.46	Unknow	Unknow
SGBs0591	GX2.bin027	233	2.67008	3.04214	15638	5002	85320	48.75	21.09	87.77	4.01	67.72	Bacteria	Firmicutes	Clostridia	Clostridiales	Lachnospiraceae	Unknow	no	Clostridium saccharolyticum	74.13	Unknow	Unknow
SGBs0592	AH5.bin091	200	1.98218	2.24558	13349	4693	43784	49	11.99	88.27	0.67	84.92	Bacteria	Firmicutes	Clostridia	Clostridiales	Ruminococcaceae	Unknow	no	Unknow	Unknow	Unknow	Unknow
SGBs0593	AH1.bin104	56	2.03985	2.25921	51922	17858	142869	44.42	29.94	90.29	0	90.29	Bacteria	Firmicutes	Clostridia	Clostridiales	Ruminococcaceae	Unknow	no	Ruminococcaceae bacterium	60.4	Unknow	Unknow
SGBs0593	AH5.bin092	55	2.09653	2.17686	60284	17237	173970	44.77	25.99	96.31	0	96.31	Bacteria	Firmicutes	Clostridia	Clostridiales	Ruminococcaceae	Unknow	no	Ruminococcaceae bacterium	59.84	Unknow	Unknow
SGBs0594	AH5.bin093	36	1.94917	2.18369	87888	25814	174185	47.75	69.14	89.26	0	89.26	Bacteria	Firmicutes	Clostridia	Clostridiales	Ruminococcaceae	Unknow	no	Ruminococcaceae bacterium	60.57	Unknow	Unknow
SGBs0595	AH5.bin094	71	2.99345	3.16332	104991	23344	312959	36.97	75.18	94.63	4.55	71.88	Bacteria	Firmicutes	Clostridia	Clostridiales	Lachnospiraceae	Unknow	no	Clostridium phytofermentans	76.73	Unknow	Unknow
SGBs0596	AH5.bin095	84	2.27982	2.44302	50670	15647	152018	38.69	81.83	93.32	2.72	79.72	Bacteria	Firmicutes	Clostridia	Clostridiales	Lachnospiraceae	Tyzzerella	no	unnamed Lachnospiraceae bacterium 2_1_46FAA	81.8	Unknow	Unknow
SGBs0597	AH5.bin096	48	4.70292	4.73036	155723	57196	293926	44.91	31.93	99.42	0.71	95.87	Bacteria	Bacteroidetes	Bacteroidia	Bacteroidales	Tannerellaceae	Parabacteroides	yes	Parabacteroides distasonis	99.09	GCF_000012845.1	97.46
SGBs0597	SD5.bin046	34	4.56189	4.62432	243776	69771	413544	45.29	20.75	98.65	0.77	94.8	Bacteria	Bacteroidetes	Bacteroidia	Bacteroidales	Tannerellaceae	Parabacteroides	yes	Parabacteroides distasonis	99.38	GCF_000012845.1	98.86
SGBs0598	AH2.bin035	157	2.18553	2.37171	19369	6570	98291	41.52	13.45	92.15	2.24	80.95	Bacteria	Firmicutes	Clostridia	Clostridiales	Ruminococcaceae	Unknow	no	Unknow	Unknow	Unknow	Unknow
SGBs0598	AH5.bin098	33	2.19073	2.42847	126592	41231	199533	41.05	46.4	90.21	0.22	89.11	Bacteria	Firmicutes	Clostridia	Clostridiales	Ruminococcaceae	Unknow	no	Unknow	Unknow	Unknow	Unknow
SGBs0599	AH5.bin099	111	3.055	4.13564	44674	14272	164090	59.43	28.62	73.87	0.2	72.87	Bacteria	Firmicutes	Clostridia	Christensenellales	CAG-74	Unknow	no	Clostridiales bacterium	67.1	GCA_000437595.1	77.38
SGBs0600	AH5.bin100	312	2.87885	3.67811	12031	4509	44703	50.1	11.78	78.27	3.53	60.62	Bacteria	Firmicutes	Clostridia	Clostridiales	Lachnospiraceae	Unknow	no	Unknow	Unknow	Unknow	Unknow
SGBs0601	AH5.bin101	114	2.34471	2.79198	34906	9303	100731	42.17	17.7	83.98	2.19	73.03	Bacteria	Firmicutes	Clostridia	Clostridiales	Peptostreptococcaceae	Unknow	no	Unknow	Unknow	Unknow	Unknow
SGBs0602	AH4.bin198	239	1.43572	1.76574	6571	3349	23165	47.58	10.19	81.31	1.08	75.91	Bacteria	Proteobacteria	Alphaproteobacteria	Rhodospirillales	Rhodospirillaceae	Unknow	yes	Unknow	Unknow	GCA_001917125.1	99.07
SGBs0602	AH5.bin103	69	1.68954	1.76546	34943	12802	103072	47.5	107.23	95.7	0	95.7	Bacteria	Proteobacteria	Alphaproteobacteria	Rhodospirillales	Rhodospirillaceae	Unknow	yes	Unknow	Unknow	GCA_001917125.1	99.17
SGBs0602	JL1.bin037	258	1.33764	1.71251	6015	2723	18718	47.69	9.99	78.11	0	78.11	Bacteria	Proteobacteria	Alphaproteobacteria	Rhodospirillales	Rhodospirillaceae	Unknow	yes	Unknow	Unknow	GCA_001917125.1	98.96
SGBs0603	AH5.bin104	83	2.64884	3.08758	46840	15827	135977	37.4	129.12	85.79	1.86	76.49	Bacteria	Firmicutes	Clostridia	Clostridiales	Lachnospiraceae	Unknow	no	unnamed Lachnospiraceae bacterium 3_1_57FAA_CT1	74.61	Unknow	Unknow
SGBs0604	AH5.bin105	203	1.98699	2.36856	12938	4638	49327	43.13	13.48	83.89	3.13	68.24	Bacteria	Firmicutes	Clostridia	Monoglobales	UBA1381	Unknow	no	Unknow	Unknow	Unknow	Unknow
SGBs0605	AH5.bin108	164	2.41498	3.08624	24756	6676	87107	40.09	149.84	78.25	1.49	70.8	Bacteria	Bacteroidetes	Bacteroidia	Bacteroidales	Bacteroidaceae	Bacteroides	no	Bacteroides dorei/vulgatus	80.5	Unknow	Unknow
SGBs0606	AH5.bin109	138	1.54495	2.15414	13632	5507	56064	48.68	154.55	71.72	1.75	62.97	Bacteria	Firmicutes	Clostridia	Clostridiales	Lachnospiraceae	Unknow	no	Unknow	Unknow	Unknow	Unknow
SGBs0607	AH5.bin110	39	1.33448	1.64954	54721	17786	141131	25.67	654.21	80.9	3.18	65	Bacteria	Firmicutes	Bacilli	RF39	CAG-302	Unknow	no	Unknow	Unknow	Unknow	Unknow
SGBs0608	AH5.bin111	30	0.996656	1.41631	66053	15954	129282	41.15	15.88	70.37	0	70.37	Bacteria	Firmicutes	Clostridia	Clostridiales	Ruminococcaceae	Unknow	no	Clostridiales bacterium	59.25	Unknow	Unknow
SGBs0609	AH5.bin114	161	3.04044	3.51374	31605	8561	107688	44.82	18.98	86.53	2.68	73.13	Bacteria	Firmicutes	Clostridia	Clostridiales	Oscillospiraceae	Unknow	no	Unknow	Unknow	Unknow	Unknow
SGBs0610	AH5.bin115	36	1.6969	1.86288	76786	26034	199620	43.43	101.08	91.09	0.27	89.74	Bacteria	Firmicutes	Clostridia	Clostridiales	Ruminococcaceae	Unknow	no	Clostridiales bacterium	62.56	Unknow	Unknow
SGBs0611	AH5.bin116	6	1.15342	1.28315	351655	108166	400520	32.45	122.26	89.89	4.07	69.54	Bacteria	Firmicutes	Clostridia	4C28d-15	UBA1242	Unknow	no	Unknow	Unknow	Unknow	Unknow
SGBs0612	AH5.bin117	135	2.70008	3.00476	30386	9541	86500	49.08	22.34	89.86	0.67	86.51	Bacteria	Firmicutes	Clostridia	Clostridiales	Ruminococcaceae	Unknow	no	Clostridiales bacterium	66.26	Unknow	Unknow
SGBs0613	AH5.bin118	74	3.02989	4.02322	77676	23297	266582	47.16	363.68	75.31	0.95	70.56	Bacteria	Bacteroidetes	Bacteroidia	Bacteroidales	Rikenellaceae	Unknow	no	Unknow	Unknow	Unknow	Unknow
SGBs0614	AH5.bin120	68	2.42853	2.47708	50758	18316	185480	53.64	21.23	98.04	1.85	88.79	Bacteria	Firmicutes	Clostridia	Clostridiales	Ruminococcaceae	Unknow	no	Clostridiales bacterium	66.05	Unknow	Unknow
SGBs0615	AH5.bin121	36	1.48079	1.57968	79248	20075	128271	41.9	46.13	93.74	0	93.74	Bacteria	Firmicutes	Clostridia	Monoglobales	Unknow	Unknow	no	Unknow	Unknow	Unknow	Unknow
SGBs0615	AH4.bin103	33	1.36275	1.51535	79341	21017	161705	41.79	146.71	89.93	0	89.93	Bacteria	Firmicutes	Clostridia	Unknow	Unknow	Unknow	no	Unknow	Unknow	Unknow	Unknow
SGBs0616	AH5.bin122	64	1.57541	1.62113	42674	10674	175066	54.92	28.13	97.18	0.81	93.13	Archaea	Euryarchaeota	Thermoplasmata	Methanomassiliicoccales	Candidatus Methanomethylophilaceae	Candidatus Methanomethylophilus	yes	methanogenic archaeon ISO4-H5	97.15	GCF_001560915.1	96.55
SGBs0617	AH5.bin123	69	2.43054	2.43054	51980	17409	228134	55.38	165.64	100	3.64	81.8	Bacteria	Firmicutes	Clostridia	Clostridiales	Ruminococcaceae	Unknow	no	Clostridiales bacterium	70.2	Unknow	Unknow
SGBs0617	JL4.bin128	45	1.66883	2.31878	59894	17219	144127	55.6	29.1	71.97	1.92	62.37	Bacteria	Firmicutes	Clostridia	Clostridiales	Ruminococcaceae	Unknow	no	Clostridiales bacterium	68.78	Unknow	Unknow
SGBs0618	AH5.bin125	57	3.00133	3.42343	83189	24929	218859	56.13	23.87	87.67	0.67	84.32	Bacteria	Firmicutes	Clostridia	Clostridiales	Ruminococcaceae	Unknow	no	Clostridiales bacterium	56.24	Unknow	Unknow
SGBs0619	AH5.bin127	51	2.99428	3.44686	86075	29148	308059	59.89	24.77	86.87	0.96	82.07	Bacteria	Bacteroidetes	Bacteroidia	Bacteroidales	Rikenellaceae	Alistipes	yes	Alistipes shahii	91.56	GCF_000312145.1	98.24
SGBs0620	AH5.bin128	28	1.4687	2.04214	65935	32235	161583	52.86	22.7	71.92	1.34	65.22	Bacteria	Firmicutes	Clostridia	Clostridiales	Ruminococcaceae	Unknow	no	Ruminococcaceae bacterium	61.11	Unknow	Unknow
SGBs0620	SD3.bin075	154	1.26552	1.79889	9806	4127	35429	53.39	14.58	70.35	2.68	56.95	Bacteria	Firmicutes	Clostridia	Clostridiales	Ruminococcaceae	Unknow	no	Ruminococcaceae bacterium	61.17	Unknow	Unknow
SGBs0621	AH5.bin130	90	1.9922	2.24651	31762	10668	127141	42.47	47.47	88.68	1.42	81.58	Bacteria	Firmicutes	Clostridia	Clostridiales	Peptostreptococcaceae	Unknow	no	Unknow	Unknow	Unknow	Unknow
SGBs0622	AH5.bin131	35	0.984894	1.1238	39819	16460	109583	27.96	18.93	87.64	2.25	76.39	Bacteria	Firmicutes	Bacilli	RF39	CAG-611	Unknow	no	Mycoplasma sp. CAG:611	61.99	GCA_000434175.1	77.58
SGBs0623	AH1.bin053	43	3.00738	3.70321	120646	51287	331965	46.12	30.45	81.21	2.92	66.61	Bacteria	Firmicutes	Clostridia	Clostridiales	Lachnospiraceae	Unknow	no	unnamed Lachnospiraceae bacterium 3_1_57FAA_CT1	74.35	Unknow	Unknow
SGBs0623	AH5.bin134	38	3.03936	3.4312	127821	53509	282363	46.47	27.29	88.58	1.82	79.48	Bacteria	Firmicutes	Clostridia	Clostridiales	Lachnospiraceae	Unknow	no	unnamed Lachnospiraceae bacterium 3_1_57FAA_CT1	74.37	Unknow	Unknow
SGBs0623	JL1.bin001	126	3.97534	4.08986	116522	12431	315326	45.95	36.02	97.2	3.72	78.6	Bacteria	Firmicutes	Clostridia	Clostridiales	Lachnospiraceae	Unknow	no	unnamed Lachnospiraceae bacterium 3_1_57FAA_CT1	74.64	Unknow	Unknow
SGBs0623	SD3.bin106	106	3.04228	3.60801	47820	15587	233299	46.61	20.09	84.32	4.17	63.47	Bacteria	Firmicutes	Clostridia	Clostridiales	Lachnospiraceae	Unknow	no	unnamed Lachnospiraceae bacterium 3_1_57FAA_CT1	73.67	Unknow	Unknow
SGBs0623	SD4.bin027	194	2.94998	3.3303	26254	6381	106334	46.62	13.27	88.58	4.78	64.68	Bacteria	Firmicutes	Clostridia	Clostridiales	Lachnospiraceae	Unknow	no	unnamed Lachnospiraceae bacterium 3_1_57FAA_CT1	74.45	Unknow	Unknow
SGBs0624	AH5.bin135	105	1.95865	2.16187	25362	9664	119237	54.83	14.62	90.6	1.07	85.25	Bacteria	Firmicutes	Clostridia	Clostridiales	Ruminococcaceae	Unknow	no	unnamed Ruminococcaceae bacterium D16	72.32	Unknow	Unknow
SGBs0625	AH5.bin136	23	1.47536	1.70424	156949	28222	411191	32.03	47.26	86.57	2.81	72.52	Bacteria	Firmicutes	Clostridia	4C28d-15	UBA1242	Unknow	no	Unknow	Unknow	Unknow	Unknow
SGBs0626	AH1.bin099	124	3.08419	3.47789	41742	11549	127979	43.27	78.01	88.68	2.57	75.83	Bacteria	Firmicutes	Clostridia	Clostridiales	Lachnospiraceae	Unknow	no	Unknow	Unknow	Unknow	Unknow
SGBs0626	AH5.bin137	42	3.27361	3.32583	158201	44488	533207	43.39	73.82	98.43	2.01	88.38	Bacteria	Firmicutes	Clostridia	Clostridiales	Lachnospiraceae	Unknow	no	Clostridium phytofermentans	74.27	Unknow	Unknow
SGBs0626	JL5.bin039	214	2.23699	2.76171	14214	4988	79467	43.75	18.06	81	0.84	76.8	Bacteria	Firmicutes	Clostridia	Clostridiales	Lachnospiraceae	Unknow	no	Clostridium phytofermentans	65.37	Unknow	Unknow
SGBs0627	AH4.bin156	24	1.22904	1.29879	90456	23411	178900	38.71	21.65	94.63	0	94.63	Bacteria	Firmicutes	Clostridia	Clostridiales	Ruminococcaceae	Unknow	no	Ruminococcaceae bacterium	63.75	Unknow	Unknow
SGBs0627	AH5.bin138	48	1.20396	1.26333	39921	9849	156520	38.84	14.84	95.3	0	95.3	Bacteria	Firmicutes	Clostridia	Clostridiales	Ruminococcaceae	Unknow	no	Ruminococcaceae bacterium	63.76	Unknow	Unknow
SGBs0628	AH4.bin028	24	1.64699	1.74488	94892	38491	156818	50.82	61.06	94.39	1.01	89.34	Bacteria	Firmicutes	Clostridia	Clostridiales	Ruminococcaceae	Unknow	no	Clostridiales bacterium	69.3	Unknow	Unknow
SGBs0628	AH5.bin140	22	1.81198	1.845	117952	47576	253199	50.71	49.12	98.21	0	98.21	Bacteria	Firmicutes	Clostridia	Clostridiales	Ruminococcaceae	Unknow	no	Clostridiales bacterium	69.63	Unknow	Unknow
SGBs0629	AH5.bin141	133	1.41596	1.64474	13695	4832	56613	61.18	12.29	86.09	2.42	73.99	Bacteria	Actinobacteria	Coriobacteriia	Eggerthellales	Eggerthellaceae	Slackia	no	Slackia heliotrinireducens	80.21	GCF_000296445.1	78.12
SGBs0630	AH1.bin114	29	1.87109	2.50413	95844	37289	149428	53.12	30.47	74.72	0	74.72	Bacteria	Firmicutes	Clostridia	Clostridiales	Ruminococcaceae	Unknow	no	Clostridiales bacterium	57.36	Unknow	Unknow
SGBs0630	AH5.bin142	22	1.85583	2.46163	120674	51532	215246	53.07	59.17	75.39	0	75.39	Bacteria	Firmicutes	Clostridia	Clostridiales	Ruminococcaceae	Unknow	no	Clostridiales bacterium	57.95	Unknow	Unknow
SGBs0630	JL4.bin137	36	1.85764	2.46404	77606	23829	194281	53.01	20.74	75.39	0	75.39	Bacteria	Firmicutes	Clostridia	Clostridiales	Ruminococcaceae	Unknow	no	Clostridiales bacterium	57.47	Unknow	Unknow
SGBs0630	SD2.bin018	212	1.84505	2.63091	10881	4092	63512	52.82	28.45	70.13	1.15	64.38	Bacteria	Firmicutes	Clostridia	Clostridiales	Ruminococcaceae	Unknow	no	Clostridiales bacterium	57.96	Unknow	Unknow
SGBs0630	SX1.bin073	170	1.70069	2.3148	13141	5003	79597	53.15	23.66	73.47	0.45	71.22	Bacteria	Firmicutes	Clostridia	Clostridiales	Ruminococcaceae	Unknow	no	Clostridiales bacterium	56.79	Unknow	Unknow
SGBs0631	AH4.bin044	49	1.70075	2.26736	59188	14432	233349	27.14	196.85	75.01	0.93	70.36	Bacteria	Firmicutes	Bacilli	ML615J-28	CAG-313	Unknow	no	Acholeplasmatales bacterium	67.51	Unknow	Unknow
SGBs0631	AH5.bin145	50	1.99282	2.01968	71476	21932	245595	27	81.82	98.67	0.11	98.12	Bacteria	Firmicutes	Bacilli	ML615J-28	CAG-313	Unknow	no	Acholeplasmatales bacterium	69.22	GCA_000433035.1	78.2
SGBs0632	AH5.bin147	105	3.278	3.58017	54882	15154	192891	53.17	67.06	91.56	1.34	84.86	Bacteria	Firmicutes	Clostridia	Clostridiales	Ruminococcaceae	Unknow	no	Unknow	Unknow	Unknow	Unknow
SGBs0632	JL2.bin095	358	3.0932	3.55255	11535	4305	49488	53.36	39.2	87.07	2.01	77.02	Bacteria	Firmicutes	Clostridia	Clostridiales	Ruminococcaceae	Unknow	no	Unknow	Unknow	Unknow	Unknow
SGBs0633	AH5.bin148	78	1.88883	2.46874	37476	12277	128806	41.78	17.08	76.51	0	76.51	Bacteria	Firmicutes	Clostridia	Clostridiales	Ruminococcaceae	Unknow	no	Unknow	Unknow	Unknow	Unknow
SGBs0634	AH5.bin149	48	1.40674	1.77485	45776	13729	183519	44.85	26.2	79.26	1.34	72.56	Bacteria	Firmicutes	Clostridia	Clostridiales	Ruminococcaceae	Unknow	no	Clostridiales bacterium	59.19	Unknow	Unknow
SGBs0635	AH5.bin152	32	1.23632	1.31776	58248	22331	140352	26.56	351.36	93.82	0	93.82	Bacteria	Firmicutes	Bacilli	RF39	UBA5348	Unknow	no	Clostridium sp. CAG:1193	67.42	GCA_000436255.1	78.98
SGBs0635	JL4.bin138	20	0.688898	0.888557	47774	16277	201091	26.95	30.17	77.53	0	77.53	Bacteria	Firmicutes	Bacilli	RF39	UBA5348	Unknow	no	Clostridium sp. CAG:1193	68.11	GCA_000436255.1	79.09
SGBs0636	AH5.bin153	401	3.2439	3.85353	11514	3701	70120	46.77	12.63	84.18	2.85	69.93	Bacteria	Firmicutes	Clostridia	Clostridiales	Lachnospiraceae	Unknow	no	unnamed Ruminococcus sp. SR1/5	75.72	Unknow	Unknow
SGBs0636	SX4.bin082	254	3.14269	3.8813	19196	5473	73242	46.74	57.76	80.97	3.8	61.97	Bacteria	Firmicutes	Clostridia	Clostridiales	Lachnospiraceae	Unknow	no	bacterium 1XD42-54	74.93	Unknow	Unknow
SGBs0636	SX5.bin032	289	3.19699	3.68274	19251	4629	71917	46.64	18.3	86.81	4.03	66.66	Bacteria	Firmicutes	Clostridia	Clostridiales	Lachnospiraceae	Unknow	no	unnamed Ruminococcus sp. SR1/5	74.75	Unknow	Unknow
SGBs0637	AH5.bin154	26	1.3611	1.83808	73281	24122	183588	43.07	78.1	74.05	0	74.05	Bacteria	Firmicutes	Clostridia	Clostridiales	Ruminococcaceae	Unknow	no	Ruminococcaceae bacterium	62	Unknow	Unknow
SGBs0638	AH5.bin157	11	1.13447	1.29447	149156	49272	277015	31.26	27.56	87.64	0	87.64	Bacteria	Firmicutes	Clostridia	4C28d-15	UBA1242	Unknow	no	Unknow	Unknow	Unknow	Unknow
SGBs0639	AH5.bin159	42	1.51571	1.86388	51959	18405	154805	57.21	108.35	81.32	1.56	73.52	Bacteria	Firmicutes	Clostridia	Clostridiales	Ruminococcaceae	Unknow	no	unnamed Ruminococcaceae bacterium D16	86.21	Unknow	Unknow
SGBs0640	AH5.bin163	31	1.5049	1.57912	77695	23792	215521	41.56	20.94	95.3	0.34	93.6	Bacteria	Firmicutes	Clostridia	Clostridiales	Ruminococcaceae	Unknow	no	Ruminococcaceae bacterium	62.05	Unknow	Unknow
SGBs0640	JL2.bin001	39	1.44401	1.52596	63662	19689	106294	41.77	18.11	94.63	0.34	92.93	Bacteria	Firmicutes	Clostridia	Clostridiales	Ruminococcaceae	Unknow	no	Ruminococcaceae bacterium	62.35	Unknow	Unknow
SGBs0640	SD2.bin096	116	1.11359	1.30749	13265	4323	38845	42.32	29.1	85.17	0.67	81.82	Bacteria	Firmicutes	Clostridia	Clostridiales	Ruminococcaceae	Unknow	no	Ruminococcaceae bacterium	63.96	Unknow	Unknow
SGBs0641	AH5.bin164	15	1.23561	1.53529	135848	99923	416549	29.4	36.26	80.48	0.4	78.48	Bacteria	Firmicutes	Clostridia	4C28d-15	UBA1242	Unknow	no	Clostridiales bacterium	67.63	GCA_003524095.1	78.86
SGBs0642	AH5.bin165	33	2.0028	2.66827	102942	35750	155061	46.32	185.7	75.06	0.48	72.66	Bacteria	Bacteroidetes	Bacteroidia	Bacteroidales	Rikenellaceae	Unknow	no	Unknow	Unknow	Unknow	Unknow
SGBs0643	AH5.bin166	21	1.82541	1.89161	151933	43170	307727	48.79	33.82	96.5	0	96.5	Bacteria	Firmicutes	Clostridia	Clostridiales	Ruminococcaceae	Unknow	no	Clostridiales bacterium	70.11	Unknow	Unknow
SGBs0643	SD2.bin074	17	1.09697	1.29238	103467	30617	151439	46.95	214.12	84.88	0	84.88	Bacteria	Firmicutes	Clostridia	Clostridiales	Ruminococcaceae	Unknow	no	Clostridiales bacterium	73.24	Unknow	Unknow
SGBs0644	AH5.bin167	91	3.41944	3.72853	58988	20301	200303	55.87	47.49	91.71	4.92	67.11	Bacteria	Firmicutes	Clostridia	Christensenellales	CAG-74	Unknow	no	Unknow	Unknow	Unknow	Unknow
SGBs0645	AH5.bin168	25	2.95198	2.97189	226247	79227	456696	37.08	74.59	99.33	0	99.33	Bacteria	Firmicutes	Clostridia	Clostridiales	Lachnospiraceae	Unknow	no	Coprococcus eutactus	75.8	Unknow	Unknow
SGBs0645	SD3.bin129	48	2.72177	2.8281	85604	35644	269179	37.15	21.56	96.24	0.34	94.54	Bacteria	Firmicutes	Clostridia	Clostridiales	Lachnospiraceae	Unknow	no	Coprococcus eutactus	75.81	Unknow	Unknow
SGBs0645	SX5.bin033	107	2.78131	2.89238	48104	11834	206843	37.13	30.55	96.16	2.35	84.41	Bacteria	Firmicutes	Clostridia	Clostridiales	Lachnospiraceae	Unknow	no	Unknow	Unknow	Unknow	Unknow
SGBs0646	AH5.bin169	27	1.19024	1.59336	57236	24999	210658	51.71	20.9	74.7	1.68	66.3	Bacteria	Firmicutes	Clostridia	Clostridiales	Ruminococcaceae	Unknow	no	Clostridiales bacterium	70.02	Unknow	Unknow
SGBs0647	AH5.bin172	50	1.51	1.65916	41244	18581	89129	29.03	91.18	91.01	1.12	85.41	Bacteria	Firmicutes	Bacilli	RFN20	CAG-449	Unknow	no	Firmicutes bacterium CAG:449	59.06	Unknow	Unknow
SGBs0647	JL2.bin104	31	1.32991	1.62145	49978	27153	149017	28.83	271.95	82.02	1.12	76.42	Bacteria	Firmicutes	Bacilli	RFN20	CAG-449	Unknow	no	Unknow	Unknow	Unknow	Unknow
SGBs0648	AH5.bin173	34	2.98857	3.09504	126774	44973	278498	44.18	22.54	96.56	2.85	82.31	Bacteria	Firmicutes	Clostridia	Clostridiales	Lachnospiraceae	Unknow	no	Roseburia hominis	72.67	Unknow	Unknow
SGBs0649	GX1.bin005	39	1.96172	2.05782	75998	20746	265266	45.56	32.65	95.33	0.67	91.98	Bacteria	Firmicutes	Clostridia	Clostridiales	Ruminococcaceae	Unknow	no	Clostridiales bacterium	60.78	Unknow	Unknow
SGBs0649	GX3.bin123	43	1.94479	2.08602	79831	22020	184914	45.48	43.11	93.23	1.34	86.53	Bacteria	Firmicutes	Clostridia	Clostridiales	Ruminococcaceae	Unknow	no	Clostridiales bacterium	60.68	Unknow	Unknow
SGBs0649	GX4.bin025	57	2.04742	2.1421	61951	15809	173647	45.41	33.96	95.58	0.81	91.53	Bacteria	Firmicutes	Clostridia	Clostridiales	Ruminococcaceae	Unknow	no	Clostridiales bacterium	60.35	Unknow	Unknow
SGBs0649	GX5.bin115	155	1.542	2.07091	11891	4674	46637	45.97	22.68	74.46	0.34	72.76	Bacteria	Firmicutes	Clostridia	Clostridiales	Ruminococcaceae	Unknow	no	Clostridiales bacterium	60.49	Unknow	Unknow
SGBs0650	GX1.bin006	51	1.18917	1.30922	30741	12407	75110	45.05	14.43	90.83	0.67	87.48	Bacteria	Firmicutes	Clostridia	Monoglobales	Monoglobaceae	Unknow	no	Clostridiales bacterium	63.18	Unknow	Unknow
SGBs0650	GX3.bin127	40	1.26598	1.44732	44692	14846	110485	45.59	15.91	87.47	0.02	87.37	Bacteria	Firmicutes	Clostridia	Monoglobales	Monoglobaceae	Unknow	no	Clostridiales bacterium	64.58	Unknow	Unknow
SGBs0651	GX1.bin010	381	3.94107	4.14762	15196	4535	97098	58.28	12.88	95.02	0.57	92.17	Bacteria	Planctomycetes	Planctomycetia	Pirellulales	Thermoguttaceae	Unknow	no	Unknow	Unknow	Unknow	Unknow
SGBs0651	GX3.bin096	331	3.91105	4.27484	17766	5073	127180	58.41	13.49	91.49	0.57	88.64	Bacteria	Planctomycetes	Planctomycetia	Pirellulales	Thermoguttaceae	Unknow	no	Unknow	Unknow	Unknow	Unknow
SGBs0652	GX1.bin011	52	2.11902	2.22961	61744	22973	197986	41.52	20.69	95.04	1.06	89.74	Bacteria	Firmicutes	Clostridia	Clostridiales	Peptostreptococcaceae	Unknow	no	Unknow	Unknow	Unknow	Unknow
SGBs0652	GX3.bin116	45	2.02752	2.18224	83532	23144	285862	41.59	23.7	92.91	1.77	84.06	Bacteria	Firmicutes	Clostridia	Clostridiales	Peptostreptococcaceae	Unknow	no	Unknow	Unknow	Unknow	Unknow
SGBs0653	GX1.bin012	85	2.34526	2.52423	39635	13539	152310	50.8	23.71	92.91	1.41	85.86	Bacteria	Firmicutes	Clostridia	Clostridiales	Ruminococcaceae	Unknow	no	Clostridiales bacterium	60.47	Unknow	Unknow
SGBs0653	GX3.bin052	149	2.24298	2.58467	21279	7598	53854	51.04	18.1	86.78	1.72	78.18	Bacteria	Firmicutes	Clostridia	Clostridiales	Ruminococcaceae	Unknow	no	Clostridiales bacterium	60.1	Unknow	Unknow
SGBs0654	GX1.bin013	120	2.2332	2.45866	28100	8775	100539	44.63	57.29	90.83	0.8	86.83	Bacteria	Firmicutes	Clostridia	Clostridiales	Ruminococcaceae	Unknow	no	Clostridium sp. CAG:413	71.88	GCA_002315935.1	78.24
SGBs0654	GX3.bin028	80	1.66197	2.3254	33470	10073	105652	45.72	68.71	71.47	1.17	65.62	Bacteria	Firmicutes	Clostridia	Clostridiales	Ruminococcaceae	Unknow	no	Clostridium sp. CAG:413	71.79	GCA_002315935.1	78.18
SGBs0654	JL4.bin039	167	1.9281	2.22928	16716	5351	65803	45.54	13.98	86.49	1.68	78.09	Bacteria	Firmicutes	Clostridia	Clostridiales	Ruminococcaceae	Unknow	no	Clostridium sp. CAG:413	72.17	GCA_002315935.1	78.15
SGBs0654	SD1.bin203	94	2.29228	2.65249	39294	13276	91426	44.5	18.49	86.42	0.34	84.72	Bacteria	Firmicutes	Clostridia	Clostridiales	Ruminococcaceae	Unknow	no	Clostridium sp. CAG:413	71.61	GCA_002315935.1	78.2
SGBs0655	GX1.bin017	55	2.22287	2.29044	58717	20764	192815	42.96	23.86	97.05	0	97.05	Bacteria	Firmicutes	Clostridia	Clostridiales	Ruminococcaceae	Ruminococcus	no	Ruminococcus flavefaciens	82.09	Unknow	Unknow
SGBs0655	GX3.bin044	56	2.15377	2.38407	52284	17977	139294	43.08	26.77	90.34	0.02	90.24	Bacteria	Firmicutes	Clostridia	Clostridiales	Ruminococcaceae	Ruminococcus	no	Ruminococcus flavefaciens	82.25	Unknow	Unknow
SGBs0655	JL5.bin048	232	1.55956	2.17088	8243	3445	34449	43.5	10	71.84	2.24	60.64	Bacteria	Firmicutes	Clostridia	Clostridiales	Ruminococcaceae	Ruminococcus	no	Ruminococcus flavefaciens	79.99	Unknow	Unknow
SGBs0655	SX2.bin088	96	2.12567	2.37957	32849	10115	84666	43.31	67.07	89.33	0.63	86.18	Bacteria	Firmicutes	Clostridia	Clostridiales	Ruminococcaceae	Ruminococcus	no	Ruminococcus flavefaciens	82.25	Unknow	Unknow
SGBs0655	SX3.bin131	106	2.2458	2.46034	32967	10059	109441	43.16	19.91	91.28	1.13	85.63	Bacteria	Firmicutes	Clostridia	Clostridiales	Ruminococcaceae	Ruminococcus	no	Ruminococcus flavefaciens	81.22	Unknow	Unknow
SGBs0656	GX1.bin018	164	1.86164	2.21571	15540	5417	44080	38.01	16.42	84.02	2.85	69.77	Bacteria	Firmicutes	Clostridia	Monoglobales	Unknow	Unknow	no	Unknow	Unknow	Unknow	Unknow
SGBs0657	GX1.bin019	53	1.3821	1.55415	44639	13601	156384	41.53	27.78	88.93	1.48	81.53	Bacteria	Firmicutes	Clostridia	Clostridiales	Ruminococcaceae	Unknow	no	Ruminococcaceae bacterium	65.68	Unknow	Unknow
SGBs0658	GX1.bin026	93	2.63586	2.63586	49425	13024	177378	45.44	39.31	100	1.2	94	Bacteria	Firmicutes	Clostridia	Clostridiales	Ruminococcaceae	Unknow	no	Clostridiales bacterium	68.21	Unknow	Unknow
SGBs0658	GX3.bin158	77	2.41153	2.70836	48997	16406	123753	45.54	36.37	89.04	3.38	72.14	Bacteria	Firmicutes	Clostridia	Clostridiales	Ruminococcaceae	Unknow	no	Clostridiales bacterium	68.14	Unknow	Unknow
SGBs0659	GX1.bin027	58	1.19604	1.56202	36070	10496	89705	36.39	142.99	76.57	1.34	69.87	Bacteria	Firmicutes	Clostridia	Monoglobales	Monoglobaceae	Unknow	no	Clostridiales bacterium	63.68	Unknow	Unknow
SGBs0660	GX1.bin031	49	2.27107	2.51336	65341	22725	419640	44.2	26.25	90.36	0.62	87.26	Bacteria	Firmicutes	Clostridia	Clostridiales	Lachnospiraceae	Unknow	no	[Ruminococcus] torques	72.72	Unknow	Unknow
SGBs0660	GX3.bin068	47	2.26561	2.78707	69906	20816	240744	44.23	29.17	81.29	0	81.29	Bacteria	Firmicutes	Clostridia	Clostridiales	Lachnospiraceae	Unknow	no	Coprococcus comes	71.62	Unknow	Unknow
SGBs0660	SD1.bin107	162	2.13688	2.39105	20984	6049	51245	44.49	16.66	89.37	2.42	77.27	Bacteria	Firmicutes	Clostridia	Clostridiales	Lachnospiraceae	Unknow	no	unclassified Lachnospiraceae	73.18	Unknow	Unknow
SGBs0661	GX1.bin035	42	1.58399	2.04228	53048	24880	102436	44.55	15.4	77.56	0.8	73.56	Bacteria	Firmicutes	Clostridia	Clostridiales	Ruminococcaceae	Ruminococcus	no	Unknow	Unknow	Unknow	Unknow
SGBs0662	GX1.bin038	58	1.58096	1.98488	37449	11419	129652	47.63	41.87	79.65	2.4	67.65	Bacteria	Bacteroidetes	Bacteroidia	Bacteroidales	Rikenellaceae	Alistipes	no	unnamed Alistipes sp. HGB5	74.5	Unknow	Unknow
SGBs0663	GX1.bin040	131	2.12785	2.36691	22396	7171	63693	48.97	15.73	89.9	1.9	80.4	Bacteria	Firmicutes	Clostridia	Clostridiales	Ruminococcaceae	Unknow	no	Ruminococcaceae bacterium	67.76	Unknow	Unknow
SGBs0663	GX3.bin066	106	2.20814	2.40303	29619	10277	124698	48.94	19.65	91.89	3.02	76.79	Bacteria	Firmicutes	Clostridia	Clostridiales	Ruminococcaceae	Unknow	no	Ruminococcaceae bacterium	68.12	Unknow	Unknow
SGBs0664	GX1.bin042	64	2.34317	2.46624	60985	15972	160128	48.77	55.96	95.01	2.18	84.11	Bacteria	Firmicutes	Clostridia	Clostridiales	Ruminococcaceae	Unknow	no	Ruminococcaceae bacterium	67.8	Unknow	Unknow
SGBs0664	GX3.bin126	57	2.24706	2.44378	77442	18097	168226	48.82	73.75	91.95	2.01	81.9	Bacteria	Firmicutes	Clostridia	Clostridiales	Ruminococcaceae	Unknow	no	Eubacterium siraeum	74.14	Unknow	Unknow
SGBs0665	GX1.bin044	108	2.98368	3.06805	46929	14890	217209	50.07	28.71	97.25	0.67	93.9	Bacteria	Firmicutes	Clostridia	Clostridiales	Ruminococcaceae	Unknow	no	Ruminococcus flavefaciens	74.37	Unknow	Unknow
SGBs0666	GX1.bin047	44	2.06362	2.9065	81772	21613	193829	44.78	65.03	71	2.01	60.95	Bacteria	Firmicutes	Clostridia	Clostridiales	Hungateiclostridiaceae	Ruminiclostridium	no	Ruminococcaceae bacterium	64.42	Unknow	Unknow
SGBs0667	GX1.bin048	20	1.3548	1.79159	87115	39722	144562	43.14	49.1	75.62	0.02	75.52	Bacteria	Firmicutes	Clostridia	Clostridiales	Ruminococcaceae	Unknow	no	Ruminococcaceae bacterium	62.05	Unknow	Unknow
SGBs0668	GX1.bin049	182	2.0568	2.39664	17589	5277	55737	36.21	13.35	85.82	0.34	84.12	Bacteria	Verrucomicrobia	Opitutae	Opitutales	CAG-312	Unknow	no	Coraliomargarita sp. CAG:312	62.3	Unknow	Unknow
SGBs0668	GX3.bin031	171	2.04844	2.47515	18572	5732	55278	36.2	13.22	82.76	0	82.76	Bacteria	Verrucomicrobia	Opitutae	Opitutales	CAG-312	Unknow	no	Coraliomargarita sp. CAG:312	61.96	Unknow	Unknow
SGBs0669	GX1.bin054	47	1.73199	1.95462	52424	20815	132720	52.27	21.45	88.61	0.89	84.16	Bacteria	Firmicutes	Clostridia	Clostridiales	Ruminococcaceae	Unknow	no	Clostridiales bacterium	68.18	Unknow	Unknow
SGBs0669	GX3.bin138	42	1.75096	1.99426	52424	22938	141968	52.19	25.44	87.8	3.19	71.85	Bacteria	Firmicutes	Clostridia	Clostridiales	Ruminococcaceae	Unknow	no	Clostridiales bacterium	67.94	Unknow	Unknow
SGBs0670	GX1.bin055	98	1.52326	1.66404	19884	7966	59171	47.36	15.34	91.54	0.89	87.09	Bacteria	Firmicutes	Clostridia	Clostridiales	Ruminococcaceae	Unknow	no	Unknow	Unknow	Unknow	Unknow
SGBs0670	GX3.bin005	107	1.47964	1.61286	17405	6048	60459	47.55	14.76	91.74	1.34	85.04	Bacteria	Firmicutes	Clostridia	Clostridiales	Ruminococcaceae	Unknow	no	Unknow	Unknow	Unknow	Unknow
SGBs0671	GX1.bin056	28	1.6456	1.7773	86369	26617	189685	45.76	33.19	92.59	0.81	88.54	Bacteria	Firmicutes	Clostridia	4C28d-15	CAG-727	Unknow	no	Clostridiales bacterium	66.95	Unknow	Unknow
SGBs0672	GX1.bin058	140	2.68035	2.68035	30227	9618	128143	56.1	99.54	100	3.27	83.65	Bacteria	Firmicutes	Clostridia	Clostridiales	Ruminococcaceae	Unknow	no	Clostridiales bacterium	73.23	Unknow	Unknow
SGBs0672	GX3.bin078	101	1.87061	2.15086	27290	9853	77659	55.49	120.96	86.97	4.19	66.02	Bacteria	Firmicutes	Clostridia	Clostridiales	Ruminococcaceae	Unknow	no	Clostridiales bacterium	71.21	Unknow	Unknow
SGBs0673	GX1.bin065	22	1.40077	1.73298	93410	44857	127677	37.41	25.07	80.83	0	80.83	Bacteria	Firmicutes	Clostridia	Clostridiales	Ruminococcaceae	Unknow	no	Clostridium sp. CAG:557	59.98	Unknow	Unknow
SGBs0673	GX3.bin056	20	1.29961	1.70709	71423	43037	203723	37.27	29.22	76.13	0	76.13	Bacteria	Firmicutes	Clostridia	Clostridiales	Ruminococcaceae	Unknow	no	Clostridium sp. CAG:557	60.29	Unknow	Unknow
SGBs0673	GX4.bin055	135	1.3059	1.74028	13588	4431	44509	37.21	13.38	75.04	0.34	73.34	Bacteria	Firmicutes	Clostridia	Clostridiales	Ruminococcaceae	Unknow	no	Clostridium sp. CAG:557	59.98	Unknow	Unknow
SGBs0674	GX1.bin076	109	2.60864	3.21221	49995	13852	162841	36.79	50.35	81.21	3.02	66.11	Bacteria	Firmicutes	Clostridia	Clostridiales	Lachnospiraceae	Unknow	no	unnamed Lachnospiraceae bacterium 2_1_46FAA	74.61	GCA_000437275.1	79.14
SGBs0675	GX1.bin078	26	1.32297	1.56454	84269	26324	262660	38.53	26.65	84.56	0	84.56	Bacteria	Firmicutes	Clostridia	Clostridiales	Ruminococcaceae	Unknow	no	Ruminococcaceae bacterium	63.58	Unknow	Unknow
SGBs0676	GX1.bin080	41	1.16292	1.64394	36896	15258	140587	53.01	42.98	70.74	0.34	69.04	Bacteria	Firmicutes	Clostridia	Clostridiales	Ruminococcaceae	Unknow	no	Clostridiales bacterium	68.58	Unknow	Unknow
SGBs0676	GX3.bin111	48	1.31515	1.77915	33483	16594	122460	52.55	54.21	73.92	3.04	58.72	Bacteria	Firmicutes	Clostridia	Clostridiales	Ruminococcaceae	Unknow	no	unnamed Ruminococcaceae bacterium D16	70.32	Unknow	Unknow
SGBs0677	GX1.bin082	723	2.88047	3.10228	4071	2364	55091	41.45	10.91	92.85	4.25	71.6	Bacteria	Firmicutes	Clostridia	4C28d-15	CAG-727	Unknow	no	Clostridiales bacterium	63.18	Unknow	Unknow
SGBs0678	GX1.bin083	96	1.54185	1.81501	21917	7323	73394	41.39	46.35	84.95	0.17	84.1	Bacteria	Firmicutes	Clostridia	Clostridiales	Ruminococcaceae	Unknow	no	Clostridiales bacterium	57.39	Unknow	Unknow
SGBs0678	GX3.bin080	94	1.4206	1.75882	22298	7323	71273	42.16	61.94	80.77	0.52	78.17	Bacteria	Firmicutes	Clostridia	Clostridiales	Ruminococcaceae	Unknow	no	Clostridiales bacterium	57.98	Unknow	Unknow
SGBs0679	GX1.bin087	184	2.80373	3.03927	23620	6949	162058	39.22	35.18	92.25	1.85	83	Bacteria	Firmicutes	Clostridia	Monoglobales	Unknow	Unknow	no	Unknow	Unknow	Unknow	Unknow
SGBs0680	GX1.bin088	189	1.71775	2.06411	11856	4686	30914	55.1	14.06	83.22	0.13	82.57	Bacteria	Firmicutes	Clostridia	Clostridiales	Ruminococcaceae	Unknow	no	Clostridiales bacterium	61.28	Unknow	Unknow
SGBs0681	GX1.bin089	18	1.56691	1.74878	158441	43680	336182	50.51	22.47	89.6	0	89.6	Bacteria	Firmicutes	Clostridia	Clostridiales	Ruminococcaceae	Unknow	no	Unknow	Unknow	Unknow	Unknow
SGBs0682	GX1.bin093	88	2.1634	2.32748	41707	12148	105060	57.58	78.9	92.95	1.17	87.1	Bacteria	Firmicutes	Clostridia	Clostridiales	Ruminococcaceae	Unknow	no	Unknow	Unknow	GCA_900317085.1	91.8
SGBs0682	GX3.bin125	82	2.14531	2.3679	39300	12347	106117	57.61	75.11	90.6	1.85	81.35	Bacteria	Firmicutes	Clostridia	Clostridiales	Ruminococcaceae	Unknow	no	Unknow	Unknow	GCA_900317085.1	91.72
SGBs0682	SD1.bin196	235	1.62904	1.91315	8213	3431	43264	58.08	184.12	85.15	2.35	73.4	Bacteria	Firmicutes	Clostridia	Clostridiales	Ruminococcaceae	Unknow	no	Unknow	Unknow	GCA_900317085.1	91.68
SGBs0683	GX1.bin095	94	2.88124	2.93704	50941	14644	161437	48.96	18.19	98.1	0.89	93.65	Bacteria	Firmicutes	Erysipelotrichia	Erysipelotrichales	Erysipelotrichaceae	Solobacterium	no	Erysipelotrichaceae bacterium	64.51	Unknow	Unknow
SGBs0683	GX3.bin070	244	2.57064	2.80729	13729	5125	38945	49.31	12.21	91.57	1.93	81.92	Bacteria	Firmicutes	Erysipelotrichia	Erysipelotrichales	Erysipelotrichaceae	Solobacterium	no	Erysipelotrichaceae bacterium	64.34	Unknow	Unknow
SGBs0684	AH3.bin094	74	2.90375	3.076	68412	22765	186775	33.7	32.39	94.4	2.67	81.05	Bacteria	Spirochaetes	Spirochaetia	GWE2-31-10	GWE2-31-10	Unknow	no	Spirochaetes bacterium GWF1_31_7	57.04	Unknow	Unknow
SGBs0684	GX1.bin097	78	2.87437	3.25412	59968	20580	159262	33.67	148.56	88.33	0.36	86.53	Bacteria	Spirochaetes	Spirochaetia	GWE2-31-10	GWE2-31-10	Unknow	no	Spirochaetes bacterium GWF1_31_7	58.19	Unknow	Unknow
SGBs0684	SD1.bin046	193	2.89832	3.3631	26990	6745	87354	33.67	245.66	86.18	0.7	82.68	Bacteria	Spirochaetes	Spirochaetia	GWE2-31-10	GWE2-31-10	Unknow	no	Spirochaetes bacterium GWF1_31_7	57.34	Unknow	Unknow
SGBs0684	SD2.bin087	78	2.71103	3.12727	52788	20632	179808	33.62	197.37	86.69	0.24	85.49	Bacteria	Spirochaetes	Spirochaetia	GWE2-31-10	GWE2-31-10	Unknow	no	Spirochaetes bacterium GWF1_31_7	57.47	Unknow	Unknow
SGBs0684	SD4.bin012	162	2.56582	3.26981	25244	7299	90699	33.63	529.13	78.47	0	78.47	Bacteria	Spirochaetes	Spirochaetia	GWE2-31-10	GWE2-31-10	Unknow	no	Spirochaetes bacterium GWF1_31_7	57.42	Unknow	Unknow
SGBs0685	GX1.bin098	37	1.71128	2.28995	77935	25081	120629	42.02	37.38	74.73	0.67	71.38	Bacteria	Firmicutes	Clostridia	Clostridiales	Ruminococcaceae	Unknow	no	Clostridium sp. CAG:413	71.24	GCA_000431775.1	<76.5
SGBs0686	GX1.bin099	194	1.4756	1.85984	10212	3740	54609	55.97	20.8	79.34	1.21	73.29	Bacteria	Actinobacteria	Coriobacteriia	Coriobacteriales	QAMH01	Unknow	no	Slackia exigua	71.54	Unknow	Unknow
SGBs0686	GX2.bin020	203	1.26565	1.74572	7339	3326	32673	56.55	27.1	72.5	2.42	60.4	Bacteria	Actinobacteria	Coriobacteriia	Coriobacteriales	QAMH01	Unknow	no	Slackia exigua	71.51	Unknow	Unknow
SGBs0686	GX3.bin047	238	1.39798	1.94596	6595	3229	30032	56.21	12.79	71.84	0.81	67.79	Bacteria	Actinobacteria	Coriobacteriia	Coriobacteriales	QAMH01	Unknow	no	Slackia exigua	70.43	Unknow	Unknow
SGBs0686	GX4.bin095	229	1.47252	1.99258	8563	3074	46877	56.29	18.89	73.9	0.81	69.85	Bacteria	Actinobacteria	Coriobacteriia	Coriobacteriales	QAMH01	Unknow	no	Coriobacteriia bacterium	67.44	Unknow	Unknow
SGBs0687	GX1.bin107	68	1.51077	1.82394	37258	12521	81758	54.76	24.98	82.83	2.35	71.08	Bacteria	Firmicutes	Clostridia	Clostridiales	Ruminococcaceae	Unknow	no	Clostridiales bacterium	68.45	Unknow	Unknow
SGBs0687	GX3.bin073	68	1.63504	1.85379	33576	15409	92924	54.86	31.38	88.2	3.8	69.2	Bacteria	Firmicutes	Clostridia	Clostridiales	Ruminococcaceae	Unknow	no	Clostridiales bacterium	68.71	Unknow	Unknow
SGBs0688	GX1.bin109	38	1.2949	1.36191	88308	17704	134351	36.9	41.67	95.08	0	95.08	Bacteria	Firmicutes	Clostridia	Clostridiales	Ruminococcaceae	Unknow	no	Ruminococcaceae bacterium	68.18	Unknow	Unknow
SGBs0688	GX3.bin137	33	1.30126	1.36859	87689	33036	109591	37.05	49.01	95.08	0	95.08	Bacteria	Firmicutes	Clostridia	Clostridiales	Ruminococcaceae	Unknow	no	Ruminococcaceae bacterium	68.08	Unknow	Unknow
SGBs0689	GX1.bin111	57	2.63768	3.38729	105864	29435	196100	40.94	31.03	77.87	2.17	67.02	Bacteria	Firmicutes	Clostridia	Clostridiales	Lachnospiraceae	Unknow	no	Butyrivibrio crossotus	69.15	Unknow	Unknow
SGBs0690	AH2.bin087	30	2.00367	2.1531	93247	32185	220676	55.33	110.6	93.06	1.31	86.51	Bacteria	Bacteroidetes	Bacteroidia	Bacteroidales	Rikenellaceae	Alistipes	no	unnamed Alistipes sp. HGB5	82.18	GCA_002358415.1	78.59
SGBs0690	AH3.bin144	35	2.10339	2.24865	93138	30427	220485	55.03	597.37	93.54	1.31	86.99	Bacteria	Bacteroidetes	Bacteroidia	Bacteroidales	Rikenellaceae	Alistipes	no	unnamed Alistipes sp. HGB5	82.16	GCA_002358415.1	78.51
SGBs0690	AH4.bin127	44	1.996	2.07852	52509	25087	206331	55.22	19.09	96.03	2.51	83.48	Bacteria	Bacteroidetes	Bacteroidia	Bacteroidales	Rikenellaceae	Alistipes	no	unnamed Alistipes sp. HGB5	82.12	GCA_002358415.1	78.57
SGBs0690	AH5.bin144	21	1.90005	2.16555	120735	41916	335467	55.2	90.01	87.74	0.48	85.34	Bacteria	Bacteroidetes	Bacteroidia	Bacteroidales	Rikenellaceae	Alistipes	no	unnamed Alistipes sp. HGB5	82.89	GCA_002358415.1	78.56
SGBs0690	GX1.bin112	32	2.14016	2.162	91851	28032	209380	55.33	276.66	98.99	2.32	87.39	Bacteria	Bacteroidetes	Bacteroidia	Bacteroidales	Rikenellaceae	Alistipes	no	Alistipes shahii	82.41	GCA_002358415.1	78.57
SGBs0690	GX4.bin109	23	1.92124	2.13899	125389	52821	391309	55.28	43.4	89.82	2.24	78.62	Bacteria	Bacteroidetes	Bacteroidia	Bacteroidales	Rikenellaceae	Alistipes	no	unnamed Alistipes sp. HGB5	82.1	GCA_002358415.1	78.72
SGBs0690	GX5.bin085	28	2.07606	2.17207	130195	29843	509885	55.2	36.16	95.58	2.72	81.98	Bacteria	Bacteroidetes	Bacteroidia	Bacteroidales	Rikenellaceae	Alistipes	no	unnamed Alistipes sp. HGB5	80.37	GCA_002358415.1	78.29
SGBs0690	SD2.bin140	66	1.93796	2.07091	49713	14508	127425	55.44	16.01	93.58	2.56	80.78	Bacteria	Bacteroidetes	Bacteroidia	Bacteroidales	Rikenellaceae	Alistipes	no	unnamed Alistipes sp. HGB5	76.48	GCA_002358415.1	78.38
SGBs0690	SX2.bin135	36	2.38004	2.39393	132212	38164	264930	54.76	29.03	99.42	2.86	85.12	Bacteria	Bacteroidetes	Bacteroidia	Bacteroidales	Rikenellaceae	Alistipes	no	unnamed Alistipes sp. HGB5	82.34	GCA_002358415.1	78.55
SGBs0690	XZ2.bin114	81	2.12727	2.17245	41839	13563	108729	55.05	16.57	97.92	2.56	85.12	Bacteria	Bacteroidetes	Bacteroidia	Bacteroidales	Rikenellaceae	Alistipes	no	Alistipes shahii	82.61	GCA_002358415.1	78.2
SGBs0691	GX1.bin113	47	2.33404	2.34978	66952	23180	293914	47.5	32.31	99.33	0	99.33	Bacteria	Firmicutes	Clostridia	Monoglobales	Unknow	Unknow	no	Unknow	Unknow	Unknow	Unknow
SGBs0691	GX3.bin013	51	2.25614	2.31827	59005	20434	269885	47.58	37.29	97.32	0	97.32	Bacteria	Firmicutes	Clostridia	Monoglobales	Unknow	Unknow	no	Unknow	Unknow	Unknow	Unknow
SGBs0692	GX1.bin116	81	1.55328	2.15554	27678	8915	92584	57.88	32.51	72.06	1.34	65.36	Bacteria	Firmicutes	Clostridia	Clostridiales	Ruminococcaceae	Unknow	no	unnamed Ruminococcaceae bacterium D16	73.87	Unknow	Unknow
SGBs0693	GX1.bin119	72	1.92236	1.98591	37505	12663	101000	42.32	15.79	96.8	1.09	91.35	Bacteria	Firmicutes	Clostridia	Clostridiales	Ruminococcaceae	Ruminococcus	no	Unknow	Unknow	Unknow	Unknow
SGBs0693	GX3.bin102	52	1.84239	1.91297	48647	20042	126711	42.31	17.35	96.31	1.01	91.26	Bacteria	Firmicutes	Clostridia	Clostridiales	Ruminococcaceae	Ruminococcus	no	Unknow	Unknow	Unknow	Unknow
SGBs0694	AH2.bin197	71	2.10377	2.59982	51860	14397	134224	55.44	23.42	80.92	2.89	66.47	Bacteria	Proteobacteria	Deltaproteobacteria	Desulfovibrionales	Desulfovibrionaceae	Mailhella	no	Desulfovibrionaceae bacterium	65.95	GCF_900155525.1	79.6
SGBs0694	GX1.bin125	135	2.05439	2.32397	22063	7343	100279	56.22	15.51	88.4	4.03	68.25	Bacteria	Proteobacteria	Deltaproteobacteria	Desulfovibrionales	Desulfovibrionaceae	Mailhella	no	Desulfovibrionaceae bacterium	65.63	GCF_900155525.1	79.97
SGBs0694	GX3.bin049	93	2.1241	2.36011	32088	11254	166333	56.17	16.37	90	4.99	65.05	Bacteria	Proteobacteria	Deltaproteobacteria	Desulfovibrionales	Desulfovibrionaceae	Mailhella	no	Desulfovibrio piger	74.71	GCF_900155525.1	79.7
SGBs0695	GX1.bin126	112	2.06422	2.72829	31970	7951	89799	32.2	21.3	75.66	3.77	56.81	Bacteria	Firmicutes	Erysipelotrichia	Erysipelotrichales	Erysipelotrichaceae	Unknow	no	unnamed Coprobacillus sp. 29_1	75.34	Unknow	Unknow
SGBs0696	GX1.bin127	154	1.35447	1.68362	12840	4094	45229	40.26	79.72	80.45	1.01	75.4	Bacteria	Firmicutes	Clostridia	Clostridiales	Ruminococcaceae	Unknow	no	Ruminococcaceae bacterium	65.07	Unknow	Unknow
SGBs0696	GX3.bin143	141	1.33711	1.74511	13852	4263	45229	40.53	102.02	76.62	1.34	69.92	Bacteria	Firmicutes	Clostridia	Clostridiales	Ruminococcaceae	Unknow	no	Ruminococcaceae bacterium	65.25	Unknow	Unknow
SGBs0697	GX1.bin131	157	1.90478	2.38993	18576	5252	75002	43.13	20.81	79.7	1.92	70.1	Bacteria	Firmicutes	Clostridia	Clostridiales	Lachnospiraceae	Unknow	no	Unknow	Unknow	Unknow	Unknow
SGBs0698	GX1.bin132	23	1.74549	1.78129	137620	31144	279899	40.43	54.05	97.99	1.01	92.94	Bacteria	Firmicutes	Clostridia	Clostridiales	Ruminococcaceae	Ruminococcus	no	Ruminococcaceae bacterium	65.5	Unknow	Unknow
SGBs0699	GX1.bin134	46	2.03703	2.34142	59344	21502	379649	42.28	37.52	87	0	87	Bacteria	Firmicutes	Clostridia	Clostridiales	Ruminococcaceae	Unknow	no	Ruminococcaceae bacterium	58.39	Unknow	Unknow
SGBs0699	GX2.bin087	273	2.11014	2.53592	10591	3639	32158	41.99	64.03	83.21	2.46	70.91	Bacteria	Firmicutes	Clostridia	Clostridiales	Ruminococcaceae	Unknow	no	Ruminococcaceae bacterium	58.66	Unknow	Unknow
SGBs0699	GX3.bin025	56	2.21157	2.42072	66933	16321	379211	42.25	39.94	91.36	1.51	83.81	Bacteria	Firmicutes	Clostridia	Clostridiales	Ruminococcaceae	Unknow	no	Ruminococcaceae bacterium	58.36	Unknow	Unknow
SGBs0699	SD3.bin107	83	2.59801	2.68057	63402	15105	195486	41.91	57.66	96.92	4.7	73.42	Bacteria	Firmicutes	Clostridia	Clostridiales	Ruminococcaceae	Unknow	no	Ruminococcaceae bacterium	58.04	Unknow	Unknow
SGBs0700	GX1.bin136	69	2.09511	2.56754	45625	17989	148674	48.52	18.06	81.6	2.01	71.55	Bacteria	Firmicutes	Clostridia	Clostridiales	Ruminococcaceae	Unknow	no	Ruminococcaceae bacterium	68.39	Unknow	Unknow
SGBs0700	GX3.bin134	32	1.91422	2.71405	88720	36598	247726	48.47	21.9	70.53	3.02	55.43	Bacteria	Firmicutes	Clostridia	Clostridiales	Ruminococcaceae	Unknow	no	Ruminococcaceae bacterium	68.45	Unknow	Unknow
SGBs0701	GX1.bin141	57	2.3384	3.05393	59188	26190	201488	58.87	49.21	76.57	2.8	62.57	Bacteria	Firmicutes	Clostridia	Christensenellales	CAG-74	Unknow	no	Clostridiales bacterium	66.94	Unknow	Unknow
SGBs0701	GX3.bin022	61	2.26117	3.06391	50456	25770	109470	58.95	54.94	73.8	2.8	59.8	Bacteria	Firmicutes	Clostridia	Christensenellales	CAG-74	Unknow	no	Clostridiales bacterium	67.15	Unknow	Unknow
SGBs0702	GX1.bin143	39	1.7774	1.90401	71628	20326	135925	50.29	18.54	93.35	0	93.35	Bacteria	Bacteroidetes	Bacteroidia	Bacteroidales	Rikenellaceae	Alistipes	no	unnamed Alistipes sp. HGB5	77.55	Unknow	Unknow
SGBs0702	GX3.bin132	37	1.75295	1.97627	81509	24136	197181	50.15	19.49	88.7	0	88.7	Bacteria	Bacteroidetes	Bacteroidia	Bacteroidales	Rikenellaceae	Alistipes	no	unnamed Alistipes sp. HGB5	78.04	Unknow	Unknow
SGBs0702	SX1.bin066	45	1.75193	1.91259	57461	26694	96102	50.13	28.95	91.6	1.36	84.8	Bacteria	Bacteroidetes	Bacteroidia	Bacteroidales	Rikenellaceae	Alistipes	no	unnamed Alistipes sp. HGB5	78.26	Unknow	Unknow
SGBs0703	GX1.bin145	26	1.6787	1.78054	83319	38058	221415	43.11	20.83	94.28	0.9	89.78	Bacteria	Firmicutes	Clostridia	Clostridiales	Ruminococcaceae	Unknow	no	Unknow	Unknow	Unknow	Unknow
SGBs0703	GX3.bin184	22	1.66928	1.76812	103176	36661	181183	43.16	25.08	94.41	1.68	86.01	Bacteria	Firmicutes	Clostridia	Clostridiales	Ruminococcaceae	Unknow	no	Unknow	Unknow	Unknow	Unknow
SGBs0704	GX1.bin146	94	0.827598	0.975826	11510	4506	26551	46.71	11.48	84.81	0	84.81	Bacteria	Candidatus Saccharibacteria	Saccharimonadia	Saccharimonadales	Saccharimonadaceae	Unknow	no	TM7 phylum sp. oral taxon 351	63.74	Unknow	Unknow
SGBs0705	GX1.bin150	41	1.50489	1.99138	47631	17823	158627	46.79	22.95	75.57	0.67	72.22	Bacteria	Firmicutes	Clostridia	Clostridiales	Ruminococcaceae	Unknow	no	Unknow	Unknow	Unknow	Unknow
SGBs0706	GX1.bin151	160	1.52649	1.95453	11663	4876	42038	46.98	14.33	78.1	0.48	75.7	Bacteria	Bacteroidetes	Bacteroidia	Bacteroidales	Rikenellaceae	Alistipes	no	Alistipes putredinis	74.91	Unknow	Unknow
SGBs0706	GX4.bin012	67	1.67028	1.86624	33320	11386	85482	47.08	22.99	89.5	4.18	68.6	Bacteria	Bacteroidetes	Bacteroidia	Bacteroidales	Rikenellaceae	Alistipes	no	Alistipes putredinis	74.31	Unknow	Unknow
SGBs0707	AH3.bin019	43	1.54291	2.16458	50752	16912	180963	54.28	40.48	71.28	0	71.28	Bacteria	Firmicutes	Clostridia	Clostridiales	Ruminococcaceae	Unknow	no	Unknow	Unknow	Unknow	Unknow
SGBs0707	GX1.bin155	41	1.84679	2.34067	80600	19339	175618	53.96	33.53	78.9	0.67	75.55	Bacteria	Firmicutes	Clostridia	Clostridiales	Ruminococcaceae	Unknow	no	Ruminococcus flavefaciens	74.12	Unknow	Unknow
SGBs0707	GX3.bin115	47	2.07635	2.71383	77721	19154	184542	53.46	33.11	76.51	1.36	69.71	Bacteria	Firmicutes	Clostridia	Clostridiales	Ruminococcaceae	Unknow	no	Ruminococcus flavefaciens	75.4	Unknow	Unknow
SGBs0708	GX1.bin157	9	1.33466	1.41369	272168	62712	558458	39.93	43.31	94.41	0	94.41	Bacteria	Firmicutes	Clostridia	Monoglobales	Monoglobaceae	Unknow	no	Clostridiales bacterium	65.8	Unknow	Unknow
SGBs0708	GX3.bin147	6	1.14531	1.4401	266106	73880	525517	39.83	53.96	79.53	0.67	76.18	Bacteria	Firmicutes	Clostridia	Monoglobales	Monoglobaceae	Unknow	no	Clostridiales bacterium	65.93	Unknow	Unknow
SGBs0709	GX1.bin159	48	2.50485	2.76748	82047	31711	170014	36.59	150.48	90.51	4.59	67.56	Bacteria	Firmicutes	Clostridia	Clostridiales	Lachnospiraceae	Unknow	no	Eubacterium rectale	75.29	Unknow	Unknow
SGBs0709	GX3.bin014	51	2.43597	2.7463	74765	28710	128607	36.58	173.55	88.7	4.6	65.7	Bacteria	Firmicutes	Clostridia	Clostridiales	Lachnospiraceae	Unknow	no	Eubacterium rectale	74.21	Unknow	Unknow
SGBs0710	GX1.bin166	86	1.8781	2.04853	37746	10043	132906	56.44	38.36	91.68	0.69	88.23	Bacteria	Firmicutes	Clostridia	Clostridiales	Ruminococcaceae	Unknow	no	Ruminococcaceae bacterium	66.89	Unknow	Unknow
SGBs0710	GX3.bin105	74	1.56466	1.89128	35589	8446	130880	57.06	35.75	82.73	0	82.73	Bacteria	Firmicutes	Clostridia	Clostridiales	Ruminococcaceae	Unknow	no	Ruminococcaceae bacterium	66.86	Unknow	Unknow
SGBs0711	GX1.bin167	120	1.72203	2.38244	20151	7418	120648	59.46	29.24	72.28	1.14	66.58	Bacteria	Firmicutes	Clostridia	Clostridiales	Ruminococcaceae	Pseudoflavonifractor	no	Pseudoflavonifractor capillosus	80.52	Unknow	Unknow
SGBs0711	GX3.bin058	127	1.84279	2.27113	20898	7364	51858	59.22	38.78	81.14	3.36	64.34	Bacteria	Firmicutes	Clostridia	Clostridiales	Ruminococcaceae	Pseudoflavonifractor	no	Pseudoflavonifractor capillosus	81.33	Unknow	Unknow
SGBs0712	GX1.bin169	164	2.23476	2.64845	19198	6445	65215	52.88	18.64	84.38	1.64	76.18	Bacteria	Firmicutes	Clostridia	Clostridiales	Ruminococcaceae	Unknow	no	Unknow	Unknow	Unknow	Unknow
SGBs0713	GX1.bin170	59	2.27187	2.47077	59685	22885	171800	35.56	17.8	91.95	0.67	88.6	Bacteria	Firmicutes	Clostridia	Clostridiales	Lachnospiraceae	Unknow	no	Butyrivibrio crossotus	75.51	Unknow	Unknow
SGBs0713	GX3.bin163	38	2.32648	2.77325	95205	39048	212410	35.7	23.5	83.89	1.34	77.19	Bacteria	Firmicutes	Clostridia	Clostridiales	Lachnospiraceae	Unknow	no	Eubacterium ventriosum	77.88	Unknow	Unknow
SGBs0714	GX1.bin172	76	2.21652	2.24844	56519	14173	171498	43.46	27.09	98.58	0	98.58	Bacteria	Firmicutes	Clostridia	Clostridiales	Ruminococcaceae	Unknow	no	Unknow	Unknow	Unknow	Unknow
SGBs0714	GX3.bin179	71	1.91884	2.34347	45143	11214	106959	43.98	34.35	81.88	0	81.88	Bacteria	Firmicutes	Clostridia	Clostridiales	Ruminococcaceae	Unknow	no	Unknow	Unknow	Unknow	Unknow
SGBs0715	GX1.bin173	17	1.73395	1.803	123963	64378	486562	45.69	21.98	96.17	0	96.17	Bacteria	Firmicutes	Clostridia	Clostridiales	Ruminococcaceae	Unknow	no	Clostridiales bacterium	58.17	Unknow	Unknow
SGBs0715	GX3.bin009	14	1.30554	1.71511	122067	35415	451484	44.25	29.07	76.12	0.89	71.67	Bacteria	Firmicutes	Clostridia	Clostridiales	Ruminococcaceae	Unknow	no	Clostridiales bacterium	57.97	Unknow	Unknow
SGBs0716	GX1.bin168	151	1.74361	2.31126	17959	5412	79006	31.49	42.6	75.44	2.63	62.29	Bacteria	Firmicutes	Erysipelotrichia	Erysipelotrichales	Erysipelotrichaceae	Unknow	no	Unknow	Unknow	Unknow	Unknow
SGBs0716	GX2.bin003	170	1.78019	2.3399	15983	4615	143055	31.53	27.17	76.08	0	76.08	Bacteria	Firmicutes	Erysipelotrichia	Erysipelotrichales	Erysipelotrichaceae	Unknow	no	Methanobrevibacter smithii	63.2	Unknow	Unknow
SGBs0716	GX3.bin151	178	1.83405	2.37602	15823	4702	44018	31.54	50.05	77.19	1.75	68.44	Bacteria	Firmicutes	Erysipelotrichia	Erysipelotrichales	Erysipelotrichaceae	Unknow	no	Unknow	Unknow	Unknow	Unknow
SGBs0717	GX2.bin005	67	2.63173	2.82921	68316	25578	265913	34.07	20	93.02	0.56	90.22	Bacteria	Firmicutes	Clostridia	Clostridiales	Lachnospiraceae	Lachnospira	no	Eubacterium eligens	81.3	Unknow	Unknow
SGBs0718	GX2.bin006	39	1.84336	1.94242	72664	21720	141977	39.24	92.1	94.9	0.67	91.55	Bacteria	Firmicutes	Clostridia	Clostridiales	Ruminococcaceae	Unknow	no	Ruminococcaceae bacterium	64.66	Unknow	Unknow
SGBs0719	GX2.bin007	91	1.00135	1.09032	16981	4421	63305	33.21	13.27	91.84	3.37	74.99	Bacteria	Firmicutes	Bacilli	RFN20	CAG-826	Unknow	no	Unknow	Unknow	GCA_002342545.1	94.37
SGBs0720	GX2.bin008	70	1.80108	2.10406	45891	14515	89030	25.87	23.72	85.6	0	85.6	Archaea	Euryarchaeota	Methanobacteria	Methanobacteriales	Methanobacteriaceae	Methanobrevibacter	yes	Methanobrevibacter smithii	76.11	GCA_900314605.1	97.22
SGBs0720	JL2.bin070	67	2.07544	2.44745	53259	14726	119427	25.93	57.17	84.8	0	84.8	Archaea	Euryarchaeota	Methanobacteria	Methanobacteriales	Methanobacteriaceae	Methanobrevibacter	yes	Methanobrevibacter sp. AbM4	74.56	GCA_900314605.1	97.39
SGBs0720	SD5.bin080	78	1.92732	2.31649	51034	12832	133414	25.94	349.28	83.2	0	83.2	Archaea	Euryarchaeota	Methanobacteria	Methanobacteriales	Methanobacteriaceae	Methanobrevibacter	yes	Methanobrevibacter smithii	77.7	GCA_900314605.1	97.19
SGBs0721	GX2.bin009	120	1.70286	1.88536	21439	6663	63492	47.41	14.18	90.32	2.01	80.27	Bacteria	Firmicutes	Clostridia	Clostridiales	Ruminococcaceae	Unknow	no	Clostridiales bacterium	58.81	Unknow	Unknow
SGBs0722	GX2.bin010	101	3.00831	3.70436	70503	18811	228669	30.92	21.21	81.21	2.12	70.61	Bacteria	Firmicutes	Clostridia	Clostridiales	Lachnospiraceae	Unknow	no	Unknow	Unknow	Unknow	Unknow
SGBs0723	GX2.bin011	79	2.91903	2.93753	64447	18784	230046	51.62	26.65	99.37	0.63	96.22	Bacteria	Firmicutes	Clostridia	Clostridiales	Lachnospiraceae	Unknow	no	Unknow	Unknow	Unknow	Unknow
SGBs0724	AH2.bin113	42	2.19773	2.30757	81030	31690	192866	42.38	87.67	95.24	0.49	92.79	Bacteria	Bacteroidetes	Bacteroidia	Bacteroidales	Rikenellaceae	Unknow	no	Unknow	Unknow	Unknow	Unknow
SGBs0724	AH5.bin129	29	2.17193	2.29785	101817	35451	225270	42.42	157.79	94.52	0.65	91.27	Bacteria	Bacteroidetes	Bacteroidia	Bacteroidales	Rikenellaceae	Unknow	no	Unknow	Unknow	Unknow	Unknow
SGBs0724	GX1.bin090	287	1.53939	2.07633	6152	3012	18401	42.6	9.55	74.14	1.43	66.99	Bacteria	Bacteroidetes	Bacteroidia	Bacteroidales	Rikenellaceae	Unknow	no	Unknow	Unknow	Unknow	Unknow
SGBs0724	GX2.bin012	33	2.17355	2.27097	105351	33503	237672	42.34	26.86	95.71	0	95.71	Bacteria	Bacteroidetes	Bacteroidia	Bacteroidales	Rikenellaceae	Unknow	no	Unknow	Unknow	Unknow	Unknow
SGBs0724	GX3.bin029	182	1.92946	2.31851	13545	5815	36083	42.42	11.82	83.22	0.48	80.82	Bacteria	Bacteroidetes	Bacteroidia	Bacteroidales	Rikenellaceae	Unknow	no	Unknow	Unknow	Unknow	Unknow
SGBs0724	JL1.bin097	29	2.23657	2.33682	103224	40060	271831	42.31	41.88	95.71	0	95.71	Bacteria	Bacteroidetes	Bacteroidia	Bacteroidales	Rikenellaceae	Unknow	no	Unknow	Unknow	Unknow	Unknow
SGBs0724	JL2.bin068	21	1.73101	2.31543	97660	67464	276294	42.37	42.32	74.76	0	74.76	Bacteria	Bacteroidetes	Bacteroidia	Bacteroidales	Rikenellaceae	Unknow	no	Unknow	Unknow	Unknow	Unknow
SGBs0724	JL3.bin080	204	1.93302	2.25794	12166	4886	74385	42.56	11.39	85.61	2.06	75.31	Bacteria	Bacteroidetes	Bacteroidia	Bacteroidales	Rikenellaceae	Unknow	no	Unknow	Unknow	Unknow	Unknow
SGBs0724	JL4.bin004	54	2.07122	2.20977	63300	19381	178475	42.55	16.89	93.73	0.02	93.63	Bacteria	Bacteroidetes	Bacteroidia	Bacteroidales	Rikenellaceae	Unknow	no	Unknow	Unknow	Unknow	Unknow
SGBs0724	SD1.bin025	27	1.98679	2.27088	93211	33232	242428	42.31	28.66	87.49	0.02	87.39	Bacteria	Bacteroidetes	Bacteroidia	Bacteroidales	Rikenellaceae	Unknow	no	Unknow	Unknow	Unknow	Unknow
SGBs0724	SD3.bin037	233	1.73443	2.02455	9278	3846	29909	42.65	25.71	85.67	0.71	82.12	Bacteria	Bacteroidetes	Bacteroidia	Bacteroidales	Rikenellaceae	Unknow	no	Unknow	Unknow	Unknow	Unknow
SGBs0724	SD4.bin068	177	1.73989	2.01984	13601	4568	54475	42.75	70.05	86.14	0.48	83.74	Bacteria	Bacteroidetes	Bacteroidia	Bacteroidales	Rikenellaceae	Unknow	no	Unknow	Unknow	Unknow	Unknow
SGBs0724	SD5.bin006	31	1.90361	2.25226	81299	35135	398042	42.43	20.31	84.52	0.48	82.12	Bacteria	Bacteroidetes	Bacteroidia	Bacteroidales	Rikenellaceae	Unknow	no	Unknow	Unknow	Unknow	Unknow
SGBs0724	SX1.bin117	216	1.77362	2.09128	10832	4216	59803	42.68	14.47	84.81	2.62	71.71	Bacteria	Bacteroidetes	Bacteroidia	Bacteroidales	Rikenellaceae	Unknow	no	Unknow	Unknow	Unknow	Unknow
SGBs0724	SX2.bin022	113	2.05201	2.19021	29499	8700	81355	42.57	14.23	93.69	1.24	87.49	Bacteria	Bacteroidetes	Bacteroidia	Bacteroidales	Rikenellaceae	Unknow	no	Unknow	Unknow	Unknow	Unknow
SGBs0724	SX4.bin078	200	1.7689	2.06383	11289	4804	41888	42.72	38.4	85.71	2.6	72.71	Bacteria	Bacteroidetes	Bacteroidia	Bacteroidales	Rikenellaceae	Unknow	no	Unknow	Unknow	Unknow	Unknow
SGBs0724	SX5.bin098	55	1.97803	2.16961	63061	15762	230506	42.6	27.99	91.17	0.03	91.02	Bacteria	Bacteroidetes	Bacteroidia	Bacteroidales	Rikenellaceae	Unknow	no	Unknow	Unknow	Unknow	Unknow
SGBs0724	XZ1.bin177	20	2.0375	2.4311	173634	62004	368909	42.48	99.85	83.81	0	83.81	Bacteria	Bacteroidetes	Bacteroidia	Bacteroidales	Rikenellaceae	Unknow	no	Unknow	Unknow	Unknow	Unknow
SGBs0724	XZ4.bin115	62	2.06617	2.16943	47225	14857	147478	42.48	49.8	95.24	0	95.24	Bacteria	Bacteroidetes	Bacteroidia	Bacteroidales	Rikenellaceae	Unknow	no	Unknow	Unknow	Unknow	Unknow
SGBs0725	GX2.bin014	265	1.92099	2.18146	9887	3285	31133	64.42	14.95	88.06	4.27	66.71	Bacteria	Actinobacteria	Coriobacteriia	Coriobacteriales	Atopobiaceae	Olsenella	no	Olsenella uli	80.61	GCA_900321745.1	85.36
SGBs0726	GX2.bin015	55	0.695012	0.851939	17772	4926	103736	41.92	12.96	81.58	4.31	60.03	Bacteria	Candidatus Saccharibacteria	Saccharimonadia	Saccharimonadales	Saccharimonadaceae	Unknow	no	TM7 phylum sp. oral taxon 351	68.09	Unknow	Unknow
SGBs0727	GX2.bin018	42	1.57066	1.89442	51793	19029	138433	32.79	15.67	82.91	0.85	78.66	Bacteria	Candidatus Melainabacteria	Vampirovibrionia	Candidatus Gastranaerophilales	Gastranaerophilaceae	Unknow	no	Clostridium sp. CAG:768	76.42	Unknow	Unknow
SGBs0728	GX2.bin019	36	2.08122	2.21595	114922	30906	377656	31.22	418.72	93.92	0	93.92	Bacteria	Proteobacteria	Gammaproteobacteria	Aeromonadales	Succinivibrionaceae	Unknow	no	Unknow	Unknow	Unknow	Unknow
SGBs0729	GX2.bin022	35	1.18863	1.53768	58412	20338	204048	56.84	18.45	77.3	2.15	66.55	Bacteria	Firmicutes	Clostridia	Clostridiales	Peptostreptococcaceae	Unknow	no	Unknow	Unknow	Unknow	Unknow
SGBs0730	GX2.bin023	135	2.03391	2.21125	30771	5212	135647	48.44	22.85	91.98	1.65	83.73	Bacteria	Firmicutes	Clostridia	Clostridiales	Peptostreptococcaceae	Unknow	no	Unknow	Unknow	GCA_900320285.1	79.7
SGBs0731	GX2.bin024	199	1.5865	1.70977	10303	4164	38887	37	11.06	92.79	1.89	83.34	Bacteria	Firmicutes	Erysipelotrichia	Erysipelotrichales	Unknow	Unknow	no	Unknow	Unknow	Unknow	Unknow
SGBs0732	GX2.bin025	36	1.86879	1.97986	83868	34025	224904	48.56	46.71	94.39	2.35	82.64	Bacteria	Firmicutes	Clostridia	Clostridiales	Ruminococcaceae	Unknow	no	Clostridiales bacterium	59.87	Unknow	Unknow
SGBs0733	GX2.bin026	64	1.74723	1.91079	45783	11983	104682	51.32	15.68	91.44	1.01	86.39	Bacteria	Firmicutes	Clostridia	Clostridiales	Ruminococcaceae	Unknow	no	Clostridiales bacterium	58.16	Unknow	Unknow
SGBs0733	GX5.bin070	195	1.56503	1.92904	9075	4078	35639	51.49	11.66	81.13	0.81	77.08	Bacteria	Firmicutes	Clostridia	Clostridiales	Ruminococcaceae	Unknow	no	Unknow	Unknow	Unknow	Unknow
SGBs0733	SX3.bin058	71	1.64784	1.98129	31557	11269	150555	50.57	16.4	83.17	0.67	79.82	Bacteria	Firmicutes	Clostridia	Clostridiales	Ruminococcaceae	Unknow	no	Unknow	Unknow	Unknow	Unknow
SGBs0734	GX2.bin028	72	1.9853	2.14929	46015	13577	149088	38.85	28.35	92.37	2.18	81.47	Bacteria	Firmicutes	Clostridia	Clostridiales	Ruminococcaceae	Unknow	no	Ruminococcaceae bacterium	68.58	Unknow	Unknow
SGBs0734	JL1.bin070	145	1.49435	1.74268	14721	5109	39961	39.42	14.25	85.75	2.48	73.35	Bacteria	Firmicutes	Clostridia	Clostridiales	Ruminococcaceae	Unknow	no	Ruminococcaceae bacterium	69.57	Unknow	Unknow
SGBs0734	SD4.bin007	143	1.59139	1.84146	14721	5539	70568	39.33	16.31	86.42	2.74	72.72	Bacteria	Firmicutes	Clostridia	Clostridiales	Ruminococcaceae	Unknow	no	Ruminococcaceae bacterium	69.17	Unknow	Unknow
SGBs0735	GX2.bin029	220	1.8654	2.30097	11364	3703	47006	39.47	17.24	81.07	3.16	65.27	Bacteria	Firmicutes	Clostridia	Clostridiales	Lachnospiraceae	Unknow	no	Eubacterium rectale	73.16	GCA_900316395.1	82.9
SGBs0736	GX2.bin032	110	2.41614	2.74874	36418	11815	128767	57.86	19.64	87.9	2.7	74.4	Bacteria	Actinobacteria	Coriobacteriia	Coriobacteriales	QAMH01	Unknow	no	Coriobacteriia bacterium	67.62	Unknow	Unknow
SGBs0737	GX2.bin033	31	1.42333	1.57955	72640	27380	177264	48.61	59.53	90.11	0	90.11	Bacteria	Elusimicrobia	Elusimicrobia	Elusimicrobiales	Elusimicrobiaceae	Unknow	no	Elusimicrobium sp. An273	71.24	Unknow	Unknow
SGBs0738	GX2.bin034	46	2.27431	2.4965	79543	25833	215616	44.34	25.49	91.1	0.28	89.7	Bacteria	Bacteroidetes	Bacteroidia	Bacteroidales	Bacteroidaceae	Unknow	no	Unknow	Unknow	Unknow	Unknow
SGBs0739	GX1.bin021	46	1.69751	2.39456	54016	17741	126859	51.25	37.95	70.89	0.34	69.19	Bacteria	Firmicutes	Clostridia	Clostridiales	Ruminococcaceae	Unknow	no	Clostridiales bacterium	63.63	Unknow	Unknow
SGBs0739	GX2.bin035	84	2.03034	2.30118	37342	12360	97652	50.88	17.67	88.23	2.18	77.33	Bacteria	Firmicutes	Clostridia	Clostridiales	Ruminococcaceae	Unknow	no	Clostridiales bacterium	64.03	Unknow	Unknow
SGBs0739	GX3.bin092	55	1.68399	2.19213	42129	13651	139774	51.5	44.5	76.82	0	76.82	Bacteria	Firmicutes	Clostridia	Clostridiales	Ruminococcaceae	Unknow	no	Clostridiales bacterium	64.28	Unknow	Unknow
SGBs0740	GX1.bin060	82	1.86464	2.22192	28497	11736	76297	48.39	517.34	83.92	0.37	82.07	Bacteria	Bacteroidetes	Bacteroidia	Bacteroidales	Bacteroidaceae	Unknow	no	Unknow	Unknow	Unknow	Unknow
SGBs0740	GX2.bin036	90	2.01832	2.24308	28910	11445	151408	48.42	48.68	89.98	0.74	86.28	Bacteria	Bacteroidetes	Bacteroidia	Bacteroidales	Bacteroidaceae	Unknow	no	Unknow	Unknow	Unknow	Unknow
SGBs0740	GX3.bin035	77	1.84429	2.23496	32662	12049	77266	48.47	550.26	82.52	0.37	80.67	Bacteria	Bacteroidetes	Bacteroidia	Bacteroidales	Bacteroidaceae	Unknow	no	Unknow	Unknow	Unknow	Unknow
SGBs0740	GX4.bin071	161	1.80599	2.14412	14472	5630	45375	48.71	14.75	84.23	1.98	74.33	Bacteria	Bacteroidetes	Bacteroidia	Bacteroidales	Bacteroidaceae	Unknow	no	Unknow	Unknow	Unknow	Unknow
SGBs0740	GX5.bin072	84	1.9579	2.26216	30728	11424	96228	48.29	22.04	86.55	0.56	83.75	Bacteria	Bacteroidetes	Bacteroidia	Bacteroidales	Bacteroidaceae	Unknow	no	Unknow	Unknow	Unknow	Unknow
SGBs0740	SD2.bin034	133	1.69994	1.99617	16028	7001	63848	49.11	27.09	85.16	0.58	82.26	Bacteria	Bacteroidetes	Bacteroidia	Bacteroidales	Bacteroidaceae	Unknow	no	Unknow	Unknow	Unknow	Unknow
SGBs0740	XZ1.bin072	202	1.53452	2.11921	9328	4110	27283	48.86	11.82	72.41	0	72.41	Bacteria	Bacteroidetes	Bacteroidia	Bacteroidales	Bacteroidaceae	Unknow	no	Unknow	Unknow	Unknow	Unknow
SGBs0740	XZ4.bin139	81	1.92876	2.24144	32920	12228	91178	48.41	105.62	86.05	0.37	84.2	Bacteria	Bacteroidetes	Bacteroidia	Bacteroidales	Bacteroidaceae	Unknow	no	Unknow	Unknow	Unknow	Unknow
SGBs0741	GX2.bin037	100	2.1771	2.40829	38717	11141	146719	31.78	48.38	90.4	1.27	84.05	Archaea	Euryarchaeota	Methanobacteria	Methanobacteriales	Methanobacteriaceae	Methanosphaera	no	Methanosphaera stadtmanae	83.35	Unknow	Unknow
SGBs0742	GX2.bin038	22	1.04603	1.41931	61157	34503	124292	30.09	17.21	73.7	1.42	66.6	Bacteria	Firmicutes	Clostridia	TANB77	CAG-508	Unknow	no	Clostridium sp. CAG:492	73.94	GCA_000434335.1	78.69
SGBs0743	GX2.bin040	66	2.7771	2.93997	66712	21750	115757	48.23	19.03	94.46	1.72	85.86	Bacteria	Firmicutes	Clostridia	Clostridiales	Ruminococcaceae	Unknow	no	Ruminococcaceae bacterium	66.88	Unknow	Unknow
SGBs0744	GX2.bin041	126	1.44924	1.58804	15642	5653	37948	55.08	55.42	91.26	2.14	80.56	Bacteria	Firmicutes	Clostridia	Clostridiales	Ruminococcaceae	Unknow	no	Clostridiales bacterium	69.52	Unknow	Unknow
SGBs0745	GX1.bin130	304	2.97436	3.31073	13474	4320	55611	50.21	13.25	89.84	2.2	78.84	Bacteria	Firmicutes	Erysipelotrichia	Erysipelotrichales	Erysipelotrichaceae	Solobacterium	no	Erysipelotrichaceae bacterium	66.45	GCF_000701725.1	80.54
SGBs0745	GX2.bin043	285	3.05559	3.38308	15647	5122	68837	50.15	15.35	90.32	1.88	80.92	Bacteria	Firmicutes	Erysipelotrichia	Erysipelotrichales	Erysipelotrichaceae	Solobacterium	no	Erysipelotrichaceae bacterium	66.49	GCF_000701725.1	80.69
SGBs0746	GX2.bin044	35	0.722114	1.02983	29297	11627	70040	42.53	16.34	70.12	0	70.12	Bacteria	Candidatus Saccharibacteria	Saccharimonadia	Saccharimonadales	Saccharimonadaceae	Unknow	no	TM7 phylum sp. oral taxon 351	61.64	GCA_002363125.1	78.46
SGBs0747	GX2.bin046	270	1.82818	2.23741	8529	3557	32203	48.75	10.66	81.71	2.52	69.11	Bacteria	Firmicutes	Clostridia	Clostridiales	Eubacteriaceae	Eubacterium	no	Eubacterium hallii	76.45	Unknow	Unknow
SGBs0748	GX2.bin048	168	3.39897	3.56847	35149	9278	95241	36.9	23.24	95.25	1.82	86.15	Bacteria	Firmicutes	Clostridia	Clostridiales	Lachnospiraceae	Unknow	no	Clostridium proteoclasticum	80.03	Unknow	Unknow
SGBs0749	GX2.bin050	60	1.985	2.12846	54647	17728	238392	43.44	26.88	93.26	0	93.26	Bacteria	Firmicutes	Clostridia	Clostridiales	Peptostreptococcaceae	Unknow	no	Unknow	Unknow	Unknow	Unknow
SGBs0750	GX2.bin051	358	2.84116	3.4455	11081	3702	48537	52.57	20.38	82.46	1.34	75.76	Bacteria	Firmicutes	Clostridia	Clostridiales	Ruminococcaceae	Unknow	no	Unknow	Unknow	Unknow	Unknow
SGBs0751	GX2.bin052	117	2.18772	2.36077	27318	9221	107948	46.85	24.84	92.67	4.03	72.52	Bacteria	Firmicutes	Clostridia	Clostridiales	Lachnospiraceae	Unknow	no	Unknow	Unknow	Unknow	Unknow
SGBs0752	GX2.bin053	37	2.13793	2.22492	89832	29599	215941	52.72	23.86	96.09	0	96.09	Bacteria	Firmicutes	Clostridia	Clostridiales	Ruminococcaceae	Unknow	no	Clostridiales bacterium	57.59	Unknow	Unknow
SGBs0753	GX2.bin054	206	1.7418	2.37237	12579	3709	50801	48.42	12.26	73.42	0.89	68.97	Bacteria	Firmicutes	Clostridia	Clostridiales	Ruminococcaceae	Unknow	no	Unknow	Unknow	Unknow	Unknow
SGBs0754	GX2.bin055	47	2.79032	2.89873	119040	30211	266722	43.2	30.69	96.26	3.54	78.56	Bacteria	Firmicutes	Clostridia	Clostridiales	Lachnospiraceae	Unknow	no	Clostridium proteoclasticum	71.82	Unknow	Unknow
SGBs0755	GX2.bin057	29	0.82574	1.08851	39333	17680	61047	40.73	82.09	75.86	1.72	67.26	Bacteria	Candidatus Saccharibacteria	Saccharimonadia	Saccharimonadales	Saccharimonadaceae	Unknow	no	TM7 phylum sp. oral taxon 351	61.93	GCA_002363125.1	77.8
SGBs0756	GX2.bin058	113	2.71869	3.48237	38427	11436	131232	39.21	62.38	78.07	0	78.07	Bacteria	Firmicutes	Clostridia	Clostridiales	Lachnospiraceae	Unknow	no	Eubacterium eligens	72.99	Unknow	Unknow
SGBs0757	GX2.bin060	49	3.38942	3.49641	119248	33412	435061	46.14	46.61	96.94	1.63	88.79	Bacteria	Firmicutes	Clostridia	Clostridiales	Lachnospiraceae	Unknow	no	unnamed Lachnospiraceae bacterium 3_1_57FAA_CT1	73.36	Unknow	Unknow
SGBs0758	GX2.bin061	150	1.46107	1.77962	12882	4422	66004	54.25	15.63	82.1	4.79	58.15	Bacteria	Firmicutes	Clostridia	Clostridiales	Peptostreptococcaceae	Unknow	no	Unknow	Unknow	GCA_900320285.1	79.9
SGBs0759	GX2.bin062	81	2.15147	2.73654	41487	12053	154973	46.98	92.23	78.62	1.72	70.02	Bacteria	Bacteroidetes	Bacteroidia	Bacteroidales	Bacteroidaceae	Bacteroides	no	Bacteroides coprophilus	80.52	Unknow	Unknow
SGBs0760	GX2.bin063	70	2.20603	2.31215	63899	14085	149672	48.29	28.78	95.41	0	95.41	Bacteria	Firmicutes	Clostridia	Clostridiales	Ruminococcaceae	Unknow	no	Clostridiales bacterium	58.72	Unknow	Unknow
SGBs0760	JL5.bin014	45	2.17722	2.31767	74127	26951	314813	48.23	70.08	93.94	0	93.94	Bacteria	Firmicutes	Clostridia	Clostridiales	Ruminococcaceae	Unknow	no	Clostridiales bacterium	59.12	Unknow	Unknow
SGBs0761	GX2.bin064	245	1.73727	2.14716	8497	3728	30625	45.25	11.59	80.91	0.34	79.21	Bacteria	Firmicutes	Clostridia	Clostridiales	Ruminococcaceae	Unknow	no	Ruminococcaceae bacterium D5	66.1	Unknow	Unknow
SGBs0762	GX2.bin065	215	2.41545	2.63781	17073	4397	91162	54.73	23.3	91.57	3.8	72.57	Bacteria	Firmicutes	Negativicutes	Selenomonadales	Selenomonadaceae	Unknow	no	Mitsuokella multacida	74.48	GCA_900321035.1	82.6
SGBs0763	GX2.bin068	211	1.73619	2.4443	11079	3858	50127	40.73	32.19	71.03	2.07	60.68	Bacteria	Firmicutes	Clostridia	Clostridiales	Ruminococcaceae	Unknow	no	Unknow	Unknow	Unknow	Unknow
SGBs0764	GX2.bin069	161	2.14305	2.56009	22438	5519	102511	63.48	42.24	83.71	2.73	70.06	Bacteria	Verrucomicrobia	Kiritimatiellae	RFP12	UBA1067	Unknow	no	Verrucomicrobia bacterium	67.28	Unknow	Unknow
SGBs0764	GX4.bin148	252	2.11478	2.57461	11493	3669	44614	63.48	14.84	82.14	4.87	57.79	Bacteria	Verrucomicrobia	Kiritimatiellae	RFP12	UBA1067	Unknow	no	Verrucomicrobia bacterium	67.21	Unknow	Unknow
SGBs0765	GX2.bin071	81	2.12482	2.6356	40776	14542	94245	43.14	20	80.62	1.48	73.22	Bacteria	Firmicutes	Clostridia	Clostridiales	Hungateiclostridiaceae	Ruminiclostridium	no	Eubacterium siraeum	75.74	Unknow	Unknow
SGBs0766	GX2.bin072	329	2.9865	3.28259	13131	4044	80045	50	13.55	90.98	2.21	79.93	Bacteria	Firmicutes	Erysipelotrichia	Erysipelotrichales	Erysipelotrichaceae	Solobacterium	no	Erysipelotrichaceae bacterium	72.17	GCA_003446295.1	79.05
SGBs0767	GX2.bin073	198	1.23079	1.60594	7976	3144	35240	40.76	10.75	76.64	0.22	75.54	Bacteria	Firmicutes	Clostridia	Clostridiales	Ruminococcaceae	Unknow	no	Ruminococcaceae bacterium	65.21	Unknow	Unknow
SGBs0768	GX2.bin074	26	2.1136	2.65361	105329	41776	253860	44.56	174	79.65	0	79.65	Bacteria	Firmicutes	Clostridia	Clostridiales	Ruminococcaceae	Unknow	no	Clostridium sp. CAG:413	73.74	GCA_000431775.1	77.32
SGBs0768	SX3.bin062	34	1.69022	2.07925	61860	28907	139681	46.14	53.49	81.29	1.34	74.59	Bacteria	Firmicutes	Clostridia	Clostridiales	Ruminococcaceae	Unknow	no	Clostridium sp. CAG:413	72.74	GCA_000431775.1	77.39
SGBs0768	SX5.bin009	37	2.14793	2.5037	81029	33253	149245	45.05	116.2	85.79	2.35	74.04	Bacteria	Firmicutes	Clostridia	Clostridiales	Ruminococcaceae	Unknow	no	Clostridium sp. CAG:413	72.59	GCA_000431775.1	77.45
SGBs0769	GX2.bin075	60	3.00046	3.19674	73725	27985	277758	43.24	19.95	93.86	2.96	79.06	Bacteria	Firmicutes	Clostridia	Clostridiales	Lachnospiraceae	Unknow	no	unnamed Lachnospiraceae bacterium 3_1_57FAA_CT1	75.36	Unknow	Unknow
SGBs0770	GX2.bin076	115	2.10798	2.80428	26043	8663	107151	60.93	15.71	75.17	2.72	61.57	Bacteria	Firmicutes	Clostridia	Clostridiales	Ruminococcaceae	Faecalibacterium	no	Faecalibacterium prausnitzii	84.79	Unknow	Unknow
SGBs0771	GX2.bin077	465	1.8236	1.8236	4125	2353	19161	45.47	9.52	100	0.54	97.3	Bacteria	Synergistetes	Synergistia	Synergistales	Aminobacteriaceae	Unknow	no	Fretibacterium sp. OH1220_COT-178	61.83	Unknow	Unknow
SGBs0772	GX2.bin078	82	1.28988	1.50248	26660	6959	63998	39.98	16.96	85.85	4.71	62.3	Bacteria	Firmicutes	Clostridia	Monoglobales	Unknow	Unknow	no	Unknow	Unknow	Unknow	Unknow
SGBs0773	GX2.bin080	107	3.09523	3.5512	53977	16231	150388	65.44	68.58	87.16	0.71	83.61	Bacteria	Verrucomicrobia	Kiritimatiellae	RFP12	Unknow	Unknow	no	Unknow	Unknow	Unknow	Unknow
SGBs0774	GX2.bin081	117	1.19262	1.49488	15517	4376	40635	25.8	71.37	79.78	4	59.78	Bacteria	Firmicutes	Bacilli	RF39	CAG-611	Unknow	no	Mycoplasma sp. CAG:877	62.03	GCA_900317975.1	88.69
SGBs0775	GX2.bin082	49	2.15585	2.24568	89348	29054	251589	27.04	56.78	96	0	96	Bacteria	Firmicutes	Bacilli	ML615J-28	CAG-313	Unknow	no	Acholeplasmatales bacterium	62.1	Unknow	Unknow
SGBs0776	GX2.bin083	205	1.26931	1.72273	7268	3299	29810	43.87	12.1	73.68	3.51	56.13	Bacteria	Firmicutes	Clostridia	Clostridiales	Ruminococcaceae	Unknow	no	Clostridiales bacterium	59.35	Unknow	Unknow
SGBs0777	GX2.bin084	251	1.64069	1.91916	7958	3235	28229	51.02	12.31	85.49	2.69	72.04	Bacteria	Firmicutes	Clostridia	Clostridiales	Lachnospiraceae	Unknow	no	Unknow	Unknow	Unknow	Unknow
SGBs0778	GX2.bin085	54	1.9044	2.26283	62754	14756	118669	49.59	165.36	84.16	0.48	81.76	Bacteria	Bacteroidetes	Bacteroidia	Bacteroidales	Rikenellaceae	Unknow	no	Unknow	Unknow	Unknow	Unknow
SGBs0779	GX2.bin086	93	1.46282	1.74603	25811	7030	118546	42.15	16.51	83.78	3.08	68.38	Bacteria	Firmicutes	Clostridia	Clostridiales	Ruminococcaceae	Unknow	no	Clostridiales bacterium	59.15	Unknow	Unknow
SGBs0780	GX2.bin089	292	1.48867	2.0376	5663	2859	28462	60.97	10.87	73.06	2.82	58.96	Bacteria	Actinobacteria	Coriobacteriia	Coriobacteriales	Atopobiaceae	Unknow	no	Unknow	Unknow	GCA_900321745.1	79.44
SGBs0781	GX2.bin090	41	1.45797	1.6402	57754	18290	155674	37.96	20.78	88.89	0	88.89	Bacteria	Proteobacteria	Alphaproteobacteria	Rhodospirillales	Acetobacteraceae	Unknow	no	Alphaproteobacteria bacterium	64.95	GCA_900318605.1	78.99
SGBs0782	AH2.bin045	16	1.83252	1.88687	155673	47981	433067	51.82	160.4	97.12	0.5	94.62	Bacteria	Bacteroidetes	Bacteroidia	Bacteroidales	Rikenellaceae	Unknow	no	unnamed Alistipes sp. HGB5	78.67	Unknow	Unknow
SGBs0782	GX2.bin093	9	1.79322	1.82833	438527	92739	466912	52.19	84.08	98.08	0.48	95.68	Bacteria	Bacteroidetes	Bacteroidia	Bacteroidales	Rikenellaceae	Unknow	no	unnamed Alistipes sp. HGB5	78.83	Unknow	Unknow
SGBs0782	GX3.bin084	135	1.4301	1.80158	13476	5348	49517	52.66	11.99	79.38	1.44	72.18	Bacteria	Bacteroidetes	Bacteroidia	Bacteroidales	Rikenellaceae	Unknow	no	unnamed Alistipes sp. HGB5	78.37	Unknow	Unknow
SGBs0782	JL1.bin011	12	1.38924	1.9199	223841	48384	282377	52.63	123.84	72.36	0.32	70.76	Bacteria	Bacteroidetes	Bacteroidia	Bacteroidales	Rikenellaceae	Unknow	no	unnamed Alistipes sp. HGB5	78.75	Unknow	Unknow
SGBs0782	SD1.bin098	54	1.6465	2.2208	48373	14766	117407	52.2	434.11	74.14	0	74.14	Bacteria	Bacteroidetes	Bacteroidia	Bacteroidales	Rikenellaceae	Unknow	no	unnamed Alistipes sp. HGB5	77.57	Unknow	Unknow
SGBs0782	SD3.bin127	14	1.73827	1.95972	168350	72175	252422	51.59	181.41	88.7	0	88.7	Bacteria	Bacteroidetes	Bacteroidia	Bacteroidales	Rikenellaceae	Unknow	no	unnamed Alistipes sp. HGB5	78.79	Unknow	Unknow
SGBs0782	SD4.bin167	27	1.62392	1.78708	105323	28954	202428	52.33	423.68	90.87	0.96	86.07	Bacteria	Bacteroidetes	Bacteroidia	Bacteroidales	Rikenellaceae	Unknow	no	unnamed Alistipes sp. HGB5	78.98	Unknow	Unknow
SGBs0782	SX1.bin105	12	1.86034	1.90608	392929	73829	587345	51.94	222.85	97.6	0.48	95.2	Bacteria	Bacteroidetes	Bacteroidia	Bacteroidales	Rikenellaceae	Unknow	no	unnamed Alistipes sp. HGB5	78.85	Unknow	Unknow
SGBs0782	SX2.bin076	178	1.58052	1.81169	11028	4622	38757	52.52	46.9	87.24	2.16	76.44	Bacteria	Bacteroidetes	Bacteroidia	Bacteroidales	Rikenellaceae	Unknow	no	unnamed Alistipes sp. HGB5	79.02	Unknow	Unknow
SGBs0782	SX5.bin011	127	1.63594	1.83011	16457	6435	58397	52.52	155.5	89.39	2.4	77.39	Bacteria	Bacteroidetes	Bacteroidia	Bacteroidales	Rikenellaceae	Unknow	no	unnamed Alistipes sp. HGB5	78.19	Unknow	Unknow
SGBs0782	XZ4.bin145	14	1.8249	1.86063	201203	62668	433678	52.1	46.5	98.08	0.48	95.68	Bacteria	Bacteroidetes	Bacteroidia	Bacteroidales	Rikenellaceae	Unknow	no	unnamed Alistipes sp. HGB5	78.87	Unknow	Unknow
SGBs0783	GX2.bin094	159	1.1418	1.59827	10162	3251	36353	38.09	23.37	71.44	0.86	67.14	Bacteria	Firmicutes	Clostridia	Clostridiales	Ruminococcaceae	Unknow	no	Ruminococcaceae bacterium	60.37	Unknow	Unknow
SGBs0784	GX2.bin095	66	2.2278	2.29363	53583	16709	136510	33.84	31.11	97.13	1.01	92.08	Bacteria	Firmicutes	Clostridia	Clostridiales	Lachnospiraceae	Unknow	no	Butyrivibrio crossotus	74.99	Unknow	Unknow
SGBs0785	GX2.bin096	131	2.28253	3.02121	29948	8575	80827	33.89	89.91	75.55	2.34	63.85	Archaea	Euryarchaeota	Methanobacteria	Methanobacteriales	Methanobacteriaceae	Methanobrevibacter	no	Methanobrevibacter smithii	77.72	GCA_900313645.1	81.81
SGBs0786	GX2.bin097	40	1.71469	1.87644	66702	21652	139834	39.42	26.24	91.38	0	91.38	Bacteria	Firmicutes	Clostridia	Clostridiales	Ruminococcaceae	Unknow	no	Ruminococcaceae bacterium	65.23	Unknow	Unknow
SGBs0787	GX2.bin099	295	1.98762	2.56137	8155	3294	54769	58.54	12.93	77.6	1.69	69.15	Bacteria	Verrucomicrobia	Kiritimatiellae	RFP12	UBA1067	Unknow	no	Verrucomicrobia bacterium	64.61	Unknow	Unknow
SGBs0788	GX2.bin100	195	1.41972	1.78918	8896	3739	58206	43.28	11.42	79.35	0	79.35	Bacteria	Firmicutes	Clostridia	Clostridiales	Ruminococcaceae	Unknow	no	Unknow	Unknow	Unknow	Unknow
SGBs0789	GX2.bin102	213	2.18931	2.77408	13165	5059	48712	55.36	21.96	78.92	0.68	75.52	Bacteria	Verrucomicrobia	Kiritimatiellae	RFP12	UBA1067	Unknow	no	Verrucomicrobia bacterium	64.34	GCA_002371135.1	78.04
SGBs0790	GX2.bin103	20	1.0302	1.2823	104660	26571	189822	26.98	23.64	80.34	1.12	74.74	Bacteria	Firmicutes	Bacilli	RF39	CAG-1000	Unknow	no	Mycoplasma sp. CAG:776	59.9	Unknow	Unknow
SGBs0791	AH3.bin093	172	1.51796	1.68251	11114	4430	39833	40.79	12.13	90.22	3.24	74.02	Bacteria	Firmicutes	Clostridia	Clostridiales	Ruminococcaceae	Ruminococcus	no	Ruminococcus bromii	74.21	Unknow	Unknow
SGBs0791	GX2.bin105	191	1.41559	1.67903	9307	3637	31829	40.75	11.18	84.31	1.34	77.61	Bacteria	Firmicutes	Clostridia	Clostridiales	Ruminococcaceae	Ruminococcus	no	Ruminococcaceae bacterium	64.83	Unknow	Unknow
SGBs0792	GX2.bin106	97	2.44365	2.67153	47170	12065	131803	36.98	20.46	91.47	1.6	83.47	Archaea	Euryarchaeota	Methanobacteria	Methanobacteriales	Methanobacteriaceae	Methanobrevibacter	no	Methanobrevibacter ruminantium	84.63	GCF_000024185.1	80.83
SGBs0793	GX2.bin107	98	1.90702	2.1348	26331	10716	80690	44.28	18.47	89.33	2.42	77.23	Bacteria	Firmicutes	Clostridia	Clostridiales	Ruminococcaceae	Unknow	no	Unknow	Unknow	Unknow	Unknow
SGBs0794	GX2.bin108	77	1.89968	2.02179	33949	12618	117074	50.85	17.11	93.96	0.67	90.61	Bacteria	Firmicutes	Clostridia	Clostridiales	Ruminococcaceae	Unknow	no	Clostridiales bacterium	57.3	Unknow	Unknow
SGBs0794	GX4.bin114	35	1.71564	2.03952	94422	24581	173069	51.05	113.47	84.12	1.48	76.72	Bacteria	Firmicutes	Clostridia	Clostridiales	Ruminococcaceae	Unknow	no	Clostridiales bacterium	57.81	Unknow	Unknow
SGBs0794	GX5.bin033	72	1.99908	2.11252	51536	11504	130051	50.64	101.99	94.63	2.46	82.33	Bacteria	Firmicutes	Clostridia	Clostridiales	Ruminococcaceae	Unknow	no	Unknow	Unknow	Unknow	Unknow
SGBs0795	GX2.bin109	70	1.94586	2.29248	58179	11411	276512	57.76	43.4	84.88	0.74	81.18	Bacteria	Verrucomicrobia	Kiritimatiellae	RFP12	UBA1067	Unknow	yes	Verrucomicrobia bacterium	65.85	GCA_002369235.1	97.32
SGBs0796	GX1.bin014	195	2.17422	2.28672	16032	5378	82161	34.97	38.06	95.08	2.18	84.18	Bacteria	Firmicutes	Clostridia	Clostridiales	Ruminococcaceae	Unknow	no	Unknow	Unknow	Unknow	Unknow
SGBs0796	GX2.bin110	114	2.21321	2.31847	25683	9684	83261	35.04	17.18	95.46	1.34	88.76	Bacteria	Firmicutes	Clostridia	Clostridiales	Ruminococcaceae	Unknow	no	Firmicutes bacterium ADurb.Bin300	57.3	Unknow	Unknow
SGBs0796	GX3.bin181	187	2.08226	2.47888	17936	4722	73333	34.87	39.58	84	1.72	75.4	Bacteria	Firmicutes	Clostridia	Clostridiales	Ruminococcaceae	Unknow	no	Unknow	Unknow	Unknow	Unknow
SGBs0797	GX2.bin112	220	1.67448	2.13228	9663	3510	52537	56.55	19.33	78.53	1.68	70.13	Bacteria	Firmicutes	Clostridia	Clostridiales	Ruminococcaceae	Unknow	no	Clostridiales bacterium	68.73	GCA_900317375.1	78.38
SGBs0798	GX2.bin113	129	1.9702	2.12604	27434	6803	94872	37.65	14.91	92.67	4.85	68.42	Bacteria	Firmicutes	Clostridia	Clostridiales	Ruminococcaceae	Unknow	no	Ruminococcaceae bacterium	66.94	Unknow	Unknow
SGBs0799	GX2.bin115	111	2.27806	2.41039	32628	10259	106664	60.06	20.4	94.51	1.48	87.11	Bacteria	Firmicutes	Clostridia	Clostridiales	Ruminococcaceae	Unknow	no	Ruminococcaceae bacterium	65.26	Unknow	Unknow
SGBs0800	AH4.bin005	37	2.29938	2.59436	72023	32491	275732	44.24	127.29	88.63	0.76	84.83	Bacteria	Bacteroidetes	Bacteroidia	Bacteroidales	Bacteroidaceae	Unknow	no	Unknow	Unknow	Unknow	Unknow
SGBs0800	GX1.bin154	37	1.9103	2.3448	80697	30580	210465	45.07	67.97	81.47	0.25	80.22	Bacteria	Bacteroidetes	Bacteroidia	Bacteroidales	Bacteroidaceae	Unknow	no	Unknow	Unknow	Unknow	Unknow
SGBs0800	GX2.bin118	60	2.16475	2.47683	52065	20488	194321	44.61	21.49	87.4	0.37	85.55	Bacteria	Bacteroidetes	Bacteroidia	Bacteroidales	Bacteroidaceae	Unknow	no	Unknow	Unknow	Unknow	Unknow
SGBs0800	GX3.bin106	44	2.07796	2.55592	79294	26490	210694	44.37	81.66	81.3	0.23	80.15	Bacteria	Bacteroidetes	Bacteroidia	Bacteroidales	Bacteroidaceae	Unknow	no	Unknow	Unknow	Unknow	Unknow
SGBs0800	SD3.bin199	40	2.16253	2.56285	77409	34694	245108	44.18	48.41	84.38	0.02	84.28	Bacteria	Bacteroidetes	Bacteroidia	Bacteroidales	Bacteroidaceae	Unknow	no	Unknow	Unknow	Unknow	Unknow
SGBs0800	SD4.bin142	84	2.29279	2.61854	40240	16454	128531	44.55	53.34	87.56	3.27	71.21	Bacteria	Bacteroidetes	Bacteroidia	Bacteroidales	Bacteroidaceae	Unknow	no	Unknow	Unknow	Unknow	Unknow
SGBs0800	SX3.bin001	42	2.26219	2.51634	70197	33226	206752	44.69	32.84	89.9	0.95	85.15	Bacteria	Bacteroidetes	Bacteroidia	Bacteroidales	Bacteroidaceae	Unknow	no	Unknow	Unknow	Unknow	Unknow
SGBs0800	SX5.bin058	50	1.73347	2.41095	52815	21638	150755	44.83	17.35	71.9	1.14	66.2	Bacteria	Bacteroidetes	Bacteroidia	Bacteroidales	Bacteroidaceae	Unknow	no	Unknow	Unknow	Unknow	Unknow
SGBs0801	GX2.bin119	83	1.63945	1.67069	29893	10725	145145	29.4	23.51	98.13	0.4	96.13	Archaea	Euryarchaeota	Methanobacteria	Methanobacteriales	Methanobacteriaceae	Unknow	no	Methanobrevibacter smithii	74.91	GCA_002495685.1	77.96
SGBs0802	GX1.bin061	33	2.14117	2.25008	96745	34148	230795	40.44	21.03	95.16	0.27	93.81	Bacteria	Bacteroidetes	Bacteroidia	Bacteroidales	Odoribacteraceae	Unknow	no	Odoribacter splanchnicus	73.39	Unknow	Unknow
SGBs0802	GX2.bin121	35	2.24003	2.27668	92145	31835	206158	40.34	44.74	98.39	0.27	97.04	Bacteria	Bacteroidetes	Bacteroidia	Bacteroidales	Odoribacteraceae	Unknow	no	Odoribacter splanchnicus	73.4	Unknow	Unknow
SGBs0802	GX3.bin128	36	2.14082	2.26254	92706	31239	231305	40.44	25.67	94.62	0.81	90.57	Bacteria	Bacteroidetes	Bacteroidia	Bacteroidales	Odoribacteraceae	Unknow	no	Odoribacter splanchnicus	73.4	Unknow	Unknow
SGBs0802	GX5.bin017	41	1.92987	2.37727	82250	18607	179534	40.62	27.36	81.18	0.27	79.83	Bacteria	Bacteroidetes	Bacteroidia	Bacteroidales	Odoribacteraceae	Unknow	no	Odoribacter splanchnicus	73.68	Unknow	Unknow
SGBs0802	JL1.bin176	37	1.94755	2.19541	78028	27706	228968	40.61	45.22	88.71	0.27	87.36	Bacteria	Bacteroidetes	Bacteroidia	Bacteroidales	Odoribacteraceae	Unknow	no	Odoribacter splanchnicus	73.78	Unknow	Unknow
SGBs0802	JL2.bin163	44	2.11565	2.16214	91840	25451	242760	40.6	75.4	97.85	0.54	95.15	Bacteria	Bacteroidetes	Bacteroidia	Bacteroidales	Odoribacteraceae	Unknow	no	Odoribacter splanchnicus	73.43	Unknow	Unknow
SGBs0802	SD1.bin110	41	2.13879	2.19791	84174	27664	240258	40.6	22.84	97.31	0.27	95.96	Bacteria	Bacteroidetes	Bacteroidia	Bacteroidales	Odoribacteraceae	Unknow	no	Odoribacter splanchnicus	73.42	Unknow	Unknow
SGBs0802	SD2.bin184	51	2.15569	2.19096	75078	27331	240701	40.62	27.01	98.39	0.27	97.04	Bacteria	Bacteroidetes	Bacteroidia	Bacteroidales	Odoribacteraceae	Unknow	no	Odoribacter splanchnicus	73.45	Unknow	Unknow
SGBs0802	SD4.bin157	47	2.0052	2.11922	81119	24257	197260	40.59	64.11	94.62	0.81	90.57	Bacteria	Bacteroidetes	Bacteroidia	Bacteroidales	Odoribacteraceae	Unknow	no	Odoribacter splanchnicus	73.62	Unknow	Unknow
SGBs0802	SX2.bin013	29	2.06132	2.15394	117788	29374	245567	40.58	31.29	95.7	0.27	94.35	Bacteria	Bacteroidetes	Bacteroidia	Bacteroidales	Odoribacteraceae	Unknow	no	Odoribacter splanchnicus	73.4	Unknow	Unknow
SGBs0802	SX3.bin113	29	1.7957	2.47409	96290	37263	245804	40.48	51.97	72.58	0	72.58	Bacteria	Bacteroidetes	Bacteroidia	Bacteroidales	Odoribacteraceae	Unknow	no	Odoribacter splanchnicus	73.86	Unknow	Unknow
SGBs0802	SX5.bin090	200	2.10702	2.31032	13648	5099	65671	40.58	11.71	91.2	2.15	80.45	Bacteria	Bacteroidetes	Bacteroidia	Bacteroidales	Odoribacteraceae	Unknow	no	Odoribacter splanchnicus	73.69	Unknow	Unknow
SGBs0802	XZ1.bin148	79	2.06406	2.13296	37033	14341	103088	40.52	15.15	96.77	1.08	91.37	Bacteria	Bacteroidetes	Bacteroidia	Bacteroidales	Odoribacteraceae	Unknow	no	Odoribacter splanchnicus	73.42	Unknow	Unknow
SGBs0802	XZ4.bin132	51	2.07196	2.22767	58642	21965	148286	40.48	17.92	93.01	0.27	91.66	Bacteria	Bacteroidetes	Bacteroidia	Bacteroidales	Odoribacteraceae	Unknow	no	Odoribacter splanchnicus	73.54	Unknow	Unknow
SGBs0803	GX2.bin122	43	3.00311	3.16316	100763	34783	347884	43.05	186.77	94.94	0.34	93.24	Bacteria	Bacteroidetes	Bacteroidia	Bacteroidales	Prevotellaceae	Prevotella	no	Prevotella ruminicola	82.86	Unknow	Unknow
SGBs0804	GX2.bin124	135	1.66792	1.91582	18433	5153	76159	50.34	42.68	87.06	1.42	79.96	Bacteria	Firmicutes	Clostridia	Clostridiales	Peptostreptococcaceae	Unknow	no	Unknow	Unknow	GCA_002310095.1	79.83
SGBs0805	GX2.bin128	40	1.46965	1.96111	72364	19625	111155	53.74	69.93	74.94	1.68	66.54	Bacteria	Firmicutes	Clostridia	Clostridiales	Ruminococcaceae	Unknow	no	Clostridiales bacterium	69.36	Unknow	Unknow
SGBs0805	JL2.bin086	87	1.43933	1.91502	22855	7769	72164	53.88	15.89	75.16	3.45	57.91	Bacteria	Firmicutes	Clostridia	Clostridiales	Ruminococcaceae	Unknow	no	Clostridiales bacterium	69.69	Unknow	Unknow
SGBs0806	GX2.bin129	56	2.07576	2.31825	81135	26031	180345	48.79	20.36	89.54	0.67	86.19	Bacteria	Firmicutes	Clostridia	Clostridiales	Lachnospiraceae	Unknow	no	Dorea formicigenerans	68.73	Unknow	Unknow
SGBs0807	GX2.bin130	59	1.09905	1.38611	25333	10030	71897	40.45	15.61	79.29	1.34	72.59	Bacteria	Firmicutes	Clostridia	Monoglobales	UBA9506	Unknow	no	Clostridiales bacterium	68.04	Unknow	Unknow
SGBs0808	GX2.bin131	72	1.38505	1.52876	30269	10649	71867	35.1	34.53	90.6	0.67	87.25	Bacteria	Firmicutes	Clostridia	Monoglobales	Unknow	Unknow	no	Unknow	Unknow	Unknow	Unknow
SGBs0809	GX2.bin132	75	2.88959	2.99006	57808	26276	244259	36.3	39.73	96.64	0.96	91.84	Bacteria	Firmicutes	Clostridia	Clostridiales	Lachnospiraceae	Unknow	no	Butyrivibrio crossotus	78.97	Unknow	Unknow
SGBs0810	GX2.bin133	66	1.80978	1.80978	38877	14453	97634	48.94	17.67	100	0.42	97.9	Bacteria	Firmicutes	Clostridia	Clostridiales	Ruminococcaceae	Unknow	no	Clostridiales bacterium	71.84	Unknow	Unknow
SGBs0811	GX2.bin135	17	0.625358	0.74297	60994	20945	95935	44.41	40.35	84.17	1.72	75.57	Bacteria	Candidatus Saccharibacteria	Saccharimonadia	Saccharimonadales	Saccharimonadaceae	Unknow	no	TM7 phylum sp. oral taxon 351	63.49	Unknow	Unknow
SGBs0812	GX2.bin136	32	1.68137	1.81534	97564	33660	182181	37.8	27.52	92.62	0.34	90.92	Bacteria	Firmicutes	Clostridia	Clostridiales	Ruminococcaceae	Unknow	no	Ruminococcaceae bacterium	65.02	Unknow	Unknow
SGBs0813	AH2.bin052	148	1.73727	2.04602	17048	5213	104232	39.6	18.52	84.91	3.36	68.11	Bacteria	Firmicutes	Clostridia	Clostridiales	Ruminococcaceae	Unknow	no	Ruminococcaceae bacterium	68.96	Unknow	Unknow
SGBs0813	GX2.bin138	70	1.68839	1.85029	39388	10071	94156	39.82	22.07	91.25	0.34	89.55	Bacteria	Firmicutes	Clostridia	Clostridiales	Ruminococcaceae	Unknow	no	Ruminococcaceae bacterium	69.11	Unknow	Unknow
SGBs0813	JL5.bin130	92	1.78699	1.98953	29480	9614	123792	39.58	14.23	89.82	0.89	85.37	Bacteria	Firmicutes	Clostridia	Clostridiales	Ruminococcaceae	Unknow	no	Ruminococcaceae bacterium	69.49	Unknow	Unknow
SGBs0814	GX2.bin139	118	1.48482	1.92608	16955	5986	52385	56.75	14.48	77.09	1.01	72.04	Bacteria	Firmicutes	Clostridia	Clostridiales	Ruminococcaceae	Unknow	no	Ruminococcaceae bacterium	60.89	Unknow	Unknow
SGBs0815	GX2.bin142	139	2.33457	2.94212	29758	7989	77530	62.27	18.53	79.35	3.07	64	Bacteria	Verrucomicrobia	Kiritimatiellae	RFP12	UBA1067	Unknow	no	Verrucomicrobia bacterium	62.66	Unknow	Unknow
SGBs0816	GX2.bin145	247	2.23949	2.83839	12776	4614	39165	53.74	13.83	78.9	1.69	70.45	Bacteria	Verrucomicrobia	Kiritimatiellae	RFP12	UBA1067	Unknow	no	Verrucomicrobia bacterium	64.44	Unknow	Unknow
SGBs0817	GX2.bin146	198	1.49157	1.95462	9794	3680	30723	46.11	11.57	76.31	0.67	72.96	Bacteria	Firmicutes	Clostridia	Clostridiales	Ruminococcaceae	Unknow	no	Clostridiales bacterium	58.61	Unknow	Unknow
SGBs0818	GX2.bin147	63	2.60159	2.6574	98790	22356	265995	33.47	92.87	97.9	0.35	96.15	Bacteria	Spirochaetes	Spirochaetia	Spirochaetales	Spirochaetaceae	Treponema	no	Treponema brennaborense	71.62	Unknow	Unknow
SGBs0818	SD2.bin171	108	2.67339	2.85283	56138	9971	198628	33.68	32.15	93.71	0.35	91.96	Bacteria	Spirochaetes	Spirochaetia	Spirochaetales	Spirochaetaceae	Treponema	no	Treponema brennaborense	71.57	Unknow	Unknow
SGBs0818	XZ2.bin062	169	2.36147	2.5259	22545	6309	142884	33.77	14.83	93.49	0.39	91.54	Bacteria	Spirochaetes	Spirochaetia	Spirochaetales	Spirochaetaceae	Treponema	no	Treponema brennaborense	64.11	Unknow	Unknow
SGBs0819	GX2.bin148	47	1.71235	2.26231	52978	17193	138910	47.66	20.85	75.69	0.67	72.34	Bacteria	Firmicutes	Clostridia	Clostridiales	Ruminococcaceae	Unknow	no	Clostridiales bacterium	61.76	Unknow	Unknow
SGBs0820	GX2.bin149	220	2.01045	2.59111	13221	4104	99298	39.44	70.82	77.59	0	77.59	Bacteria	Proteobacteria	Gammaproteobacteria	Aeromonadales	Succinivibrionaceae	Succinivibrio	yes	Succinivibrio dextrinosolvens	97.07	GCF_900167015.1	96.26
SGBs0821	GX2.bin150	26	2.2747	2.35403	225214	49603	374292	46.71	92.17	96.63	0.96	91.83	Bacteria	Bacteroidetes	Bacteroidia	Bacteroidales	Rikenellaceae	Alistipes	no	unnamed Alistipes sp. HGB5	75.12	Unknow	Unknow
SGBs0821	JL1.bin136	32	2.08632	2.38491	87215	39846	212358	46.55	326.48	87.48	1.92	77.88	Bacteria	Bacteroidetes	Bacteroidia	Bacteroidales	Rikenellaceae	Alistipes	no	unnamed Alistipes sp. HGB5	74.58	Unknow	Unknow
SGBs0821	JL3.bin009	79	2.27079	2.41573	43189	14033	161969	46.47	55.33	94	2.08	83.6	Bacteria	Bacteroidetes	Bacteroidia	Bacteroidales	Rikenellaceae	Alistipes	no	Alistipes putredinis	73.49	Unknow	Unknow
SGBs0822	GX2.bin151	81	1.68184	1.77596	34795	10814	79132	43.51	14.92	94.7	2.13	84.05	Bacteria	Firmicutes	Clostridia	Clostridiales	Peptostreptococcaceae	Unknow	no	Unknow	Unknow	Unknow	Unknow
SGBs0823	GX2.bin152	136	2.40394	2.53153	27676	8432	97294	62.64	25.63	94.96	3.09	79.51	Bacteria	Actinobacteria	Coriobacteriia	Eggerthellales	Eggerthellaceae	Unknow	no	Eggerthella lenta	78.03	Unknow	Unknow
SGBs0824	GX2.bin153	51	1.90297	2.01565	59162	19560	142091	46.79	32.53	94.41	0.22	93.31	Bacteria	Firmicutes	Clostridia	Clostridiales	Ruminococcaceae	Unknow	no	Clostridiales bacterium	58.62	Unknow	Unknow
SGBs0825	GX2.bin155	233	2.01797	2.64895	12282	3966	45149	62.02	25.01	76.18	1.34	69.48	Bacteria	Actinobacteria	Coriobacteriia	Eggerthellales	Eggerthellaceae	Unknow	no	Unknow	Unknow	Unknow	Unknow
SGBs0826	GX2.bin156	166	2.18013	3.0534	22311	5380	64606	37.74	61.73	71.4	1.75	62.65	Bacteria	Firmicutes	Clostridia	Clostridiales	Lachnospiraceae	Unknow	no	Unknow	Unknow	Unknow	Unknow
SGBs0827	GX2.bin157	330	1.95111	2.37448	6926	3030	28503	57.98	11.12	82.17	2.85	67.92	Bacteria	Firmicutes	Clostridia	Clostridiales	Lachnospiraceae	Unknow	no	Lachnospiraceae bacterium	75.72	GCA_002371345.1	78.75
SGBs0828	GX2.bin158	270	2.93522	3.56736	15289	5493	47831	56.73	15.67	82.28	1.69	73.83	Bacteria	Lentisphaerae	Lentisphaeria	UBA1407	UBA1407	Unknow	no	Unknow	Unknow	Unknow	Unknow
SGBs0829	GX1.bin174	64	1.89994	2.22189	38550	15182	133479	37.28	43.53	85.51	0	85.51	Bacteria	Firmicutes	Clostridia	Unknow	Unknow	Unknow	no	Unknow	Unknow	Unknow	Unknow
SGBs0829	GX2.bin159	83	2.65569	2.73528	49329	16574	122204	36.74	71.59	97.09	2.01	87.04	Bacteria	Firmicutes	Clostridia	Unknow	Unknow	Unknow	no	Unknow	Unknow	Unknow	Unknow
SGBs0829	GX3.bin153	61	1.78758	2.24938	46232	14363	146468	37.41	55.02	79.47	2.01	69.42	Bacteria	Firmicutes	Clostridia	Unknow	Unknow	Unknow	no	Unknow	Unknow	Unknow	Unknow
SGBs0830	GX2.bin160	40	2.03293	2.60532	86185	23867	162027	47.55	65.68	78.03	0	78.03	Bacteria	Bacteroidetes	Bacteroidia	Bacteroidales	Rikenellaceae	Unknow	no	Unknow	Unknow	Unknow	Unknow
SGBs0830	JL5.bin119	34	1.95013	2.60643	98684	29710	151772	47.81	102.54	74.82	1.9	65.32	Bacteria	Bacteroidetes	Bacteroidia	Bacteroidales	Rikenellaceae	Unknow	no	Unknow	Unknow	Unknow	Unknow
SGBs0831	AH2.bin044	22	1.63738	1.92951	91147	36590	389769	50.22	74.05	84.86	0	84.86	Bacteria	Bacteroidetes	Bacteroidia	Bacteroidales	Rikenellaceae	Alistipes	no	unnamed Alistipes sp. HGB5	80.13	Unknow	Unknow
SGBs0831	GX2.bin164	33	2.06276	2.11869	137718	39184	397532	50.05	29.51	97.36	0	97.36	Bacteria	Bacteroidetes	Bacteroidia	Bacteroidales	Rikenellaceae	Alistipes	no	unnamed Alistipes sp. HGB5	79.7	Unknow	Unknow
SGBs0831	GX5.bin116	43	1.96643	2.07451	68687	25183	171851	50.2	46.86	94.79	0.48	92.39	Bacteria	Bacteroidetes	Bacteroidia	Bacteroidales	Rikenellaceae	Alistipes	no	unnamed Alistipes sp. HGB5	79.36	Unknow	Unknow
SGBs0831	JL1.bin157	231	1.44932	1.87517	7494	3337	38676	50.82	10.95	77.29	3.66	58.99	Bacteria	Bacteroidetes	Bacteroidia	Bacteroidales	Rikenellaceae	Alistipes	no	unnamed Alistipes sp. HGB5	73.19	Unknow	Unknow
SGBs0831	JL2.bin150	29	1.72634	2.06377	75548	39677	165715	50.45	26.72	83.65	0.16	82.85	Bacteria	Bacteroidetes	Bacteroidia	Bacteroidales	Rikenellaceae	Alistipes	no	unnamed Alistipes sp. HGB5	79.49	Unknow	Unknow
SGBs0831	SD4.bin072	38	1.79734	1.99041	53935	28919	205858	50.52	73.33	90.3	1.6	82.3	Bacteria	Bacteroidetes	Bacteroidia	Bacteroidales	Rikenellaceae	Alistipes	no	unnamed Alistipes sp. HGB5	77.96	Unknow	Unknow
SGBs0831	SX1.bin090	57	1.94134	2.04502	50787	13724	175676	50.35	118.77	94.93	2.08	84.53	Bacteria	Bacteroidetes	Bacteroidia	Bacteroidales	Rikenellaceae	Alistipes	no	unnamed Alistipes sp. HGB5	78.16	Unknow	Unknow
SGBs0831	SX2.bin114	72	1.89633	2.17619	38574	14272	162290	50.08	29.3	87.14	2.8	73.14	Bacteria	Bacteroidetes	Bacteroidia	Bacteroidales	Rikenellaceae	Alistipes	no	unnamed Alistipes sp. HGB5	77.37	Unknow	Unknow
SGBs0831	SX4.bin002	26	1.71925	2.04356	107962	39147	213009	50.36	22.86	84.13	0	84.13	Bacteria	Bacteroidetes	Bacteroidia	Bacteroidales	Rikenellaceae	Alistipes	no	unnamed Alistipes sp. HGB5	78.11	Unknow	Unknow
SGBs0832	GX2.bin165	244	1.7908	2.06361	9756	3646	33808	48.82	12.5	86.78	1.95	77.03	Bacteria	Firmicutes	Clostridia	Clostridiales	Peptostreptococcaceae	Unknow	no	Unknow	Unknow	Unknow	Unknow
SGBs0833	GX2.bin167	44	2.10534	2.35893	133798	25709	226013	38.05	46.9	89.25	0	89.25	Bacteria	Bacteroidetes	Bacteroidia	Bacteroidales	Paludibacteraceae	Unknow	no	Paludibacter propionicigenes	73	Unknow	Unknow
SGBs0834	GX2.bin168	126	1.84399	1.9815	22106	6392	77378	53.77	72.33	93.06	0	93.06	Bacteria	Firmicutes	Clostridia	Clostridiales	Ruminococcaceae	Ruminococcus	no	Ruminococcus bromii	78	Unknow	Unknow
SGBs0835	GX1.bin101	196	1.36439	1.763	8060	3458	41379	50.61	13.66	77.39	2.6	64.39	Bacteria	Firmicutes	Clostridia	Clostridiales	Peptostreptococcaceae	Unknow	no	Unknow	Unknow	GCA_900320285.1	79.61
SGBs0835	GX2.bin169	136	1.25852	1.68251	11498	4477	43121	50.44	49.58	74.8	0.86	70.5	Bacteria	Firmicutes	Clostridia	Clostridiales	Peptostreptococcaceae	Unknow	no	Unknow	Unknow	GCA_900320285.1	79.68
SGBs0835	SX3.bin002	206	1.54129	2.00611	10153	3646	45883	50.54	13.45	76.83	4.14	56.13	Bacteria	Firmicutes	Clostridia	Clostridiales	Peptostreptococcaceae	Unknow	no	Unknow	Unknow	GCA_900320285.1	79.63
SGBs0836	GX1.bin028	30	1.10157	1.43978	67938	19636	130902	41.32	71.46	76.51	0.34	74.81	Bacteria	Firmicutes	Clostridia	Monoglobales	Unknow	Unknow	no	Unknow	Unknow	Unknow	Unknow
SGBs0836	GX2.bin170	33	1.28181	1.42535	61975	23184	163421	41.05	22.76	89.93	1.45	82.68	Bacteria	Firmicutes	Clostridia	Monoglobales	Unknow	Unknow	no	Unknow	Unknow	Unknow	Unknow
SGBs0837	GX2.bin171	38	1.83304	1.86228	119397	22327	302677	44.74	22.15	98.43	1.34	91.73	Bacteria	Firmicutes	Clostridia	Clostridiales	Ruminococcaceae	Ruminococcus	no	Unknow	Unknow	Unknow	Unknow
SGBs0838	GX2.bin173	199	1.76642	2.21662	11956	4629	36782	42.65	73.57	79.69	4.09	59.24	Bacteria	Firmicutes	Clostridia	Clostridiales	Ruminococcaceae	Unknow	no	Unknow	Unknow	Unknow	Unknow
SGBs0839	GX2.bin174	507	2.20431	2.26594	4903	2431	23334	41.09	10.41	97.28	3.92	77.68	Bacteria	Firmicutes	Clostridia	Clostridiales	Ruminococcaceae	Unknow	no	Ruminococcaceae bacterium	67.26	Unknow	Unknow
SGBs0840	GX2.bin175	170	1.58373	1.73789	13310	4013	55050	55.32	14.24	91.13	1.3	84.63	Bacteria	Firmicutes	Clostridia	Clostridiales	Peptostreptococcaceae	Unknow	no	Unknow	Unknow	Unknow	Unknow
SGBs0841	GX1.bin046	23	1.096	1.24263	86115	31007	170675	31.77	18.53	88.2	2.25	76.95	Bacteria	Firmicutes	Clostridia	4C28d-15	UBA1242	Unknow	no	Unknow	Unknow	Unknow	Unknow
SGBs0841	GX3.bin002	33	1.02908	1.22817	37927	22289	88555	31.74	16.73	83.79	0.16	82.99	Bacteria	Firmicutes	Clostridia	4C28d-15	UBA1242	Unknow	no	Unknow	Unknow	Unknow	Unknow
SGBs0842	GX3.bin003	100	1.77927	1.99716	23589	9072	78259	44.18	72.93	89.09	1.34	82.39	Bacteria	Firmicutes	Clostridia	Clostridiales	Ruminococcaceae	Unknow	no	Unknow	Unknow	Unknow	Unknow
SGBs0843	GX3.bin004	39	1.4856	1.62769	76319	19558	166083	50.74	22.27	91.27	1.34	84.57	Bacteria	Firmicutes	Clostridia	Clostridiales	Ruminococcaceae	Unknow	no	Clostridiales bacterium	70.72	Unknow	Unknow
SGBs0843	GX5.bin106	79	1.57129	1.64498	33614	10086	80071	50.87	39.79	95.52	3.8	76.52	Bacteria	Firmicutes	Clostridia	Clostridiales	Ruminococcaceae	Unknow	no	Clostridiales bacterium	71.57	Unknow	Unknow
SGBs0844	GX3.bin006	50	1.30903	1.78148	35933	12404	119090	57.84	23.2	73.48	1.01	68.43	Bacteria	Firmicutes	Clostridia	Clostridiales	Ruminococcaceae	Unknow	no	unnamed Ruminococcaceae bacterium D16	76.77	Unknow	Unknow
SGBs0845	AH3.bin070	156	2.16752	2.74683	20536	6732	68031	49.16	13.01	78.91	0.93	74.26	Bacteria	Firmicutes	Clostridia	Clostridiales	Ruminococcaceae	Unknow	no	Clostridiales bacterium	56.4	Unknow	Unknow
SGBs0845	GX1.bin050	103	2.55264	2.75544	43487	11711	113348	48.59	16.37	92.64	1.45	85.39	Bacteria	Firmicutes	Clostridia	Clostridiales	Ruminococcaceae	Unknow	no	Clostridiales bacterium	55.89	Unknow	Unknow
SGBs0845	GX3.bin007	52	2.65015	2.74542	74737	27590	248944	48.52	19.94	96.53	1.12	90.93	Bacteria	Firmicutes	Clostridia	Clostridiales	Ruminococcaceae	Unknow	no	Clostridiales bacterium	56.1	Unknow	Unknow
SGBs0846	AH1.bin121	297	1.61756	2.24163	6409	2916	20624	41.93	9.31	72.16	2.01	62.11	Bacteria	Firmicutes	Clostridia	Clostridiales	Ruminococcaceae	Unknow	no	Unknow	Unknow	Unknow	Unknow
SGBs0846	GX1.bin105	198	1.81189	2.08216	11237	4184	67297	41.59	43.87	87.02	3.69	68.57	Bacteria	Firmicutes	Clostridia	Clostridiales	Ruminococcaceae	Unknow	no	Unknow	Unknow	Unknow	Unknow
SGBs0846	GX3.bin008	211	1.93845	2.15887	13206	3986	71308	41.56	56.58	89.79	1.92	80.19	Bacteria	Firmicutes	Clostridia	Clostridiales	Ruminococcaceae	Unknow	no	Unknow	Unknow	Unknow	Unknow
SGBs0846	JL5.bin163	40	2.00302	2.12838	84654	21574	165324	41.7	21.4	94.11	3.36	77.31	Bacteria	Firmicutes	Clostridia	Clostridiales	Ruminococcaceae	Unknow	no	Unknow	Unknow	Unknow	Unknow
SGBs0847	GX1.bin009	19	1.54903	1.75627	120123	52954	199435	39.55	62.52	88.2	2.68	74.8	Bacteria	Firmicutes	Clostridia	Monoglobales	UBA9506	Unknow	no	Clostridiales bacterium	65.89	Unknow	Unknow
SGBs0847	GX3.bin010	23	1.60966	1.68146	85583	49936	165480	39.67	73.37	95.73	0.89	91.28	Bacteria	Firmicutes	Clostridia	Monoglobales	UBA9506	Unknow	no	Clostridiales bacterium	66.3	Unknow	Unknow
SGBs0848	GX1.bin129	28	1.92346	1.94663	196642	37138	309621	27.57	128.22	98.81	0.87	94.46	Bacteria	Firmicutes	Bacilli	ML615J-28	CAG-313	Unknow	no	Acholeplasmatales bacterium	60.65	Unknow	Unknow
SGBs0848	GX3.bin012	27	1.89366	1.91938	197242	32105	440264	27.6	118	98.66	0	98.66	Bacteria	Firmicutes	Bacilli	ML615J-28	CAG-313	Unknow	no	Acholeplasmatales bacterium	60.87	Unknow	Unknow
SGBs0849	GX3.bin016	47	2.02292	2.26962	84879	17949	183704	39.13	31.53	89.13	0.67	85.78	Bacteria	Firmicutes	Clostridia	Clostridiales	Ruminococcaceae	Unknow	no	Ruminococcaceae bacterium	58.95	Unknow	Unknow
SGBs0850	GX3.bin017	121	1.15753	1.53438	13075	4689	33378	37.69	16.14	75.44	0	75.44	Bacteria	Firmicutes	Clostridia	Monoglobales	UBA9506	Unknow	no	Clostridiales bacterium	66.31	Unknow	Unknow
SGBs0851	GX3.bin018	57	1.35104	1.79278	40064	13795	76575	38.35	15.82	75.36	0.67	72.01	Bacteria	Firmicutes	Clostridia	Clostridiales	Ruminococcaceae	Unknow	no	Ruminococcaceae bacterium	69.44	Unknow	Unknow
SGBs0852	JL3.bin096	268	1.78377	2.40076	7063	3683	36687	42.91	11.32	74.3	1.34	67.6	Bacteria	Firmicutes	Clostridia	Monoglobales	Unknow	Unknow	no	Unknow	Unknow	Unknow	Unknow
SGBs0852	GX1.bin025	122	2.34899	2.45608	29049	8567	96815	42.58	24.91	95.64	0.81	91.59	Bacteria	Firmicutes	Clostridia	Unknow	Unknow	Unknow	no	Unknow	Unknow	Unknow	Unknow
SGBs0852	GX3.bin019	124	2.51495	2.63899	29957	9682	88450	42.47	32.43	95.3	0.67	91.95	Bacteria	Firmicutes	Clostridia	Unknow	Unknow	Unknow	no	Unknow	Unknow	Unknow	Unknow
SGBs0852	SD3.bin082	186	2.20758	2.49191	15085	5826	51823	42.78	21.34	88.59	1.34	81.89	Bacteria	Firmicutes	Clostridia	Unknow	Unknow	Unknow	no	Unknow	Unknow	Unknow	Unknow
SGBs0852	SX3.bin155	267	1.97921	2.3192	9132	3695	54479	43.18	12.37	85.34	0.71	81.79	Bacteria	Firmicutes	Clostridia	Unknow	Unknow	Unknow	no	Unknow	Unknow	Unknow	Unknow
SGBs0853	AH2.bin001	223	2.00142	2.69406	12579	4400	40219	45.42	10.97	74.29	2.87	59.94	Bacteria	Firmicutes	Clostridia	Clostridiales	Lachnospiraceae	Unknow	no	Unknow	Unknow	Unknow	Unknow
SGBs0853	GX1.bin072	63	2.09081	2.4174	47824	19609	164623	44.33	81.36	86.49	1.82	77.39	Bacteria	Firmicutes	Clostridia	Clostridiales	Lachnospiraceae	Unknow	no	unnamed Lachnospiraceae bacterium 3_1_57FAA_CT1	74.2	Unknow	Unknow
SGBs0853	GX3.bin020	84	2.58415	2.71701	52671	14207	128576	44.38	92.86	95.11	0.97	90.26	Bacteria	Firmicutes	Clostridia	Clostridiales	Lachnospiraceae	Unknow	no	unnamed Lachnospiraceae bacterium 3_1_57FAA_CT1	76.64	Unknow	Unknow
SGBs0853	SD1.bin016	101	2.66619	2.7354	47956	14526	126587	45.03	15.77	97.47	2.01	87.42	Bacteria	Firmicutes	Clostridia	Clostridiales	Lachnospiraceae	Unknow	no	unnamed Lachnospiraceae bacterium 3_1_57FAA_CT1	75.24	Unknow	Unknow
SGBs0854	GX1.bin081	207	2.25119	2.60827	14207	5519	57527	42.39	64.6	86.31	4.68	62.91	Bacteria	Firmicutes	Clostridia	Clostridiales	Lachnospiraceae	Unknow	no	Unknow	Unknow	Unknow	Unknow
SGBs0854	GX3.bin023	204	2.25967	2.70166	16581	5057	102980	42.55	77.05	83.64	3.18	67.74	Bacteria	Firmicutes	Clostridia	Clostridiales	Lachnospiraceae	Unknow	no	Unknow	Unknow	Unknow	Unknow
SGBs0855	GX1.bin122	75	2.37956	3.28895	52229	17070	167439	57.3	18.71	72.35	0.94	67.65	Bacteria	Firmicutes	Clostridia	Clostridiales	Ruminococcaceae	Unknow	no	Unknow	Unknow	Unknow	Unknow
SGBs0855	GX3.bin024	44	2.46808	3.09012	105538	34362	262206	57.17	22.96	79.87	0.67	76.52	Bacteria	Firmicutes	Clostridia	Clostridiales	Ruminococcaceae	Unknow	no	Unknow	Unknow	Unknow	Unknow
SGBs0856	GX1.bin147	68	1.44748	1.5945	38705	8148	118663	59.14	20.14	90.78	1.68	82.38	Bacteria	Actinobacteria	Coriobacteriia	Eggerthellales	Eggerthellaceae	Eggerthella	no	Eggerthella lenta	80.04	Unknow	Unknow
SGBs0856	GX3.bin027	86	1.66635	1.6722	31846	8294	104143	59.05	18.5	99.65	1.28	93.25	Bacteria	Actinobacteria	Coriobacteriia	Eggerthellales	Eggerthellaceae	Eggerthella	no	Eggerthella lenta	80.09	Unknow	Unknow
SGBs0856	GX4.bin082	31	1.63434	1.68889	111411	23215	239199	58.62	39.64	96.77	2.89	82.32	Bacteria	Actinobacteria	Coriobacteriia	Eggerthellales	Eggerthellaceae	Eggerthella	no	Eggerthella lenta	80.03	Unknow	Unknow
SGBs0856	GX5.bin057	60	1.51855	1.56165	62789	11992	98440	58.86	29.7	97.24	3.49	79.79	Bacteria	Actinobacteria	Coriobacteriia	Eggerthellales	Eggerthellaceae	Eggerthella	no	Eggerthella lenta	80.01	Unknow	Unknow
SGBs0856	XZ2.bin121	79	1.62542	1.66573	31351	10750	86298	58.85	70.06	97.58	2.08	87.18	Bacteria	Actinobacteria	Coriobacteriia	Eggerthellales	Eggerthellaceae	Eggerthella	no	Eggerthella lenta	80.1	Unknow	Unknow
SGBs0857	GX3.bin030	82	2.08094	2.52418	42367	13656	100735	46.88	17	82.44	1.01	77.39	Bacteria	Firmicutes	Clostridia	Clostridiales	Ruminococcaceae	Unknow	no	Unknow	Unknow	Unknow	Unknow
SGBs0858	GX1.bin139	237	1.95493	2.41349	9923	4334	49782	46.01	11.36	81	3.84	61.8	Bacteria	Firmicutes	Clostridia	Clostridiales	Ruminococcaceae	Unknow	no	Unknow	Unknow	Unknow	Unknow
SGBs0858	GX3.bin032	188	1.97357	2.48216	14031	4879	47163	45.72	11.98	79.51	2.33	67.86	Bacteria	Firmicutes	Clostridia	Clostridiales	Ruminococcaceae	Unknow	no	Unknow	Unknow	Unknow	Unknow
SGBs0859	GX3.bin033	232	1.59385	2.12456	7952	3756	25615	44.55	11.84	75.02	0.56	72.22	Bacteria	Firmicutes	Clostridia	Clostridiales	Ruminococcaceae	Unknow	no	Unknow	Unknow	Unknow	Unknow
SGBs0860	GX1.bin059	51	1.94167	2.08044	84779	19326	265088	29.3	65.57	93.33	4	73.33	Bacteria	Tenericutes	Mollicutes	Anaeroplasmatales	CAG-307	Unknow	no	Anaeroplasma bactoclasticum	66.35	GCA_002449755.1	77.8
SGBs0860	GX3.bin036	52	1.91408	2.02185	68849	18433	265088	29.31	62.69	94.67	0	94.67	Bacteria	Tenericutes	Mollicutes	Anaeroplasmatales	CAG-307	Unknow	no	Anaeroplasma bactoclasticum	66.54	GCA_002449755.1	77.66
SGBs0860	SX2.bin128	42	1.74263	2.06767	54831	22279	209011	28.99	190.12	84.28	0	84.28	Bacteria	Tenericutes	Mollicutes	Anaeroplasmatales	CAG-307	Unknow	no	Anaeroplasma bactoclasticum	67.75	GCA_002449755.1	78.04
SGBs0861	GX1.bin094	107	1.75611	2.06576	25730	7995	60778	35.82	16.53	85.01	0.79	81.06	Bacteria	Firmicutes	Clostridia	Clostridiales	Ruminococcaceae	Unknow	no	Ruminococcus flavefaciens	77.15	Unknow	Unknow
SGBs0861	GX3.bin038	98	1.85281	2.04505	29828	9448	104787	35.68	18.73	90.6	0.13	89.95	Bacteria	Firmicutes	Clostridia	Clostridiales	Ruminococcaceae	Ruminococcus	no	Ruminococcus flavefaciens	77.01	GCA_002438605.1	77.83
SGBs0862	GX1.bin064	156	1.94851	2.17686	19130	5019	70323	47.25	33.27	89.51	0.79	85.56	Bacteria	Firmicutes	Clostridia	Clostridiales	Eubacteriaceae	Eubacterium	no	unnamed Clostridium sp. SY8519	76.74	Unknow	Unknow
SGBs0862	GX2.bin134	136	1.65892	2.13393	18347	5134	76984	47.72	140.48	77.74	3.1	62.24	Bacteria	Firmicutes	Clostridia	Clostridiales	Eubacteriaceae	Eubacterium	no	unnamed Clostridium sp. SY8519	75.76	Unknow	Unknow
SGBs0862	GX3.bin039	182	2.02294	2.1759	17870	4807	65227	47.04	18.76	92.97	1.19	87.02	Bacteria	Firmicutes	Clostridia	Clostridiales	Eubacteriaceae	Eubacterium	no	unnamed Clostridium sp. SY8519	76.6	Unknow	Unknow
SGBs0862	GX4.bin022	256	1.86894	2.08308	10210	3416	34075	47.48	12.73	89.72	0.69	86.27	Bacteria	Firmicutes	Clostridia	Clostridiales	Eubacteriaceae	Eubacterium	no	unnamed Clostridium sp. SY8519	76.65	Unknow	Unknow
SGBs0863	GX3.bin040	45	2.91066	3.16169	119749	38695	324097	42.5	30.14	92.06	2.01	82.01	Bacteria	Firmicutes	Clostridia	Clostridiales	Ruminococcaceae	Unknow	no	Clostridiales bacterium	65.42	Unknow	Unknow
SGBs0864	GX1.bin067	62	1.66444	1.99813	44044	13963	80245	38.97	60.14	83.3	0.13	82.65	Bacteria	Firmicutes	Clostridia	Clostridiales	Ruminococcaceae	Unknow	no	Clostridiales bacterium	57.2	Unknow	Unknow
SGBs0864	GX3.bin042	56	1.7452	1.95497	58682	14371	126862	38.96	54.62	89.27	0.81	85.22	Bacteria	Firmicutes	Clostridia	Clostridiales	Ruminococcaceae	Unknow	no	Clostridiales bacterium	57.38	Unknow	Unknow
SGBs0864	JL1.bin058	203	1.69849	1.96358	11367	4021	81803	38.79	49.56	86.5	1.01	81.45	Bacteria	Firmicutes	Clostridia	Clostridiales	Ruminococcaceae	Unknow	no	Clostridiales bacterium	57.58	Unknow	Unknow
SGBs0865	GX1.bin158	197	1.54283	2.04864	9905	3951	28943	58.27	119.19	75.31	3.02	60.21	Bacteria	Firmicutes	Clostridia	Clostridiales	Ruminococcaceae	Unknow	no	unnamed Ruminococcaceae bacterium D16	72.97	Unknow	Unknow
SGBs0865	GX3.bin045	175	1.60244	2.02508	11527	4753	39530	58.17	139.61	79.13	3.69	60.68	Bacteria	Firmicutes	Clostridia	Clostridiales	Ruminococcaceae	Unknow	no	unnamed Ruminococcaceae bacterium D16	73.51	Unknow	Unknow
SGBs0866	GX1.bin110	250	1.76699	2.32468	9295	3346	29552	38.61	16.91	76.01	2.65	62.76	Bacteria	Firmicutes	Clostridia	Clostridiales	Lachnospiraceae	Unknow	no	Unknow	Unknow	Unknow	Unknow
SGBs0866	GX3.bin050	285	2.09134	2.51999	9515	3557	49784	38.23	25.77	82.99	3.3	66.49	Bacteria	Firmicutes	Clostridia	Clostridiales	Lachnospiraceae	Unknow	no	Roseburia intestinalis	70.77	Unknow	Unknow
SGBs0867	GX1.bin138	116	2.25144	2.75507	29946	9783	172671	45.99	14.24	81.72	3.75	62.97	Bacteria	Firmicutes	Clostridia	Clostridiales	Lachnospiraceae	Unknow	no	unnamed Lachnospiraceae bacterium 3_1_57FAA_CT1	72.49	Unknow	Unknow
SGBs0867	GX3.bin051	25	2.07483	2.671	113362	51296	176442	45.94	19.59	77.68	0	77.68	Bacteria	Firmicutes	Clostridia	Clostridiales	Lachnospiraceae	Unknow	no	unnamed Lachnospiraceae bacterium 3_1_57FAA_CT1	75.84	Unknow	Unknow
SGBs0868	GX1.bin135	190	1.19157	1.50205	7494	3248	24947	47.25	10.49	79.33	1.68	70.93	Bacteria	Firmicutes	Clostridia	Clostridiales	Ruminococcaceae	Unknow	no	Ruminococcaceae bacterium	62.25	Unknow	Unknow
SGBs0868	GX3.bin053	147	1.37566	1.57182	12285	4301	97350	46.84	11.95	87.52	1.34	80.82	Bacteria	Firmicutes	Clostridia	Clostridiales	Ruminococcaceae	Unknow	no	Ruminococcaceae bacterium	62	Unknow	Unknow
SGBs0869	AH5.bin028	55	1.87896	2.58241	50719	14475	109544	42.07	37.9	72.76	1.34	66.06	Bacteria	Firmicutes	Clostridia	Clostridiales	Ruminococcaceae	Unknow	no	Clostridiales bacterium	58.69	Unknow	Unknow
SGBs0869	GX3.bin054	37	2.29972	2.42025	83819	33961	256234	41.71	22.33	95.02	0	95.02	Bacteria	Firmicutes	Clostridia	Clostridiales	Ruminococcaceae	Unknow	no	Clostridiales bacterium	58.2	Unknow	Unknow
SGBs0869	GX4.bin091	71	1.66269	2.30929	35735	12046	95181	42.7	39.71	72	2.37	60.15	Bacteria	Firmicutes	Clostridia	Clostridiales	Ruminococcaceae	Unknow	no	Clostridiales bacterium	58.55	Unknow	Unknow
SGBs0869	GX5.bin098	106	2.31877	2.46468	33098	11080	112421	41.59	20.58	94.08	3.64	75.88	Bacteria	Firmicutes	Clostridia	Clostridiales	Ruminococcaceae	Unknow	no	Clostridiales bacterium	57.24	Unknow	Unknow
SGBs0869	JL1.bin115	44	1.54289	2.18943	90828	15002	159811	42.9	35.32	70.47	0.34	68.77	Bacteria	Firmicutes	Clostridia	Clostridiales	Ruminococcaceae	Unknow	no	Clostridiales bacterium	58.81	Unknow	Unknow
SGBs0869	JL5.bin085	242	1.81632	2.48914	10547	3300	49488	42.06	10.39	72.97	2.75	59.22	Bacteria	Firmicutes	Clostridia	Clostridiales	Ruminococcaceae	Unknow	no	Clostridiales bacterium	57.92	Unknow	Unknow
SGBs0869	SX4.bin032	284	2.38637	2.81545	11435	4084	33888	41.43	11.87	84.76	1.01	79.71	Bacteria	Firmicutes	Clostridia	Clostridiales	Ruminococcaceae	Unknow	no	Clostridiales bacterium	57.85	Unknow	Unknow
SGBs0869	SX5.bin085	228	1.77316	2.46478	10005	3809	29862	42.36	11.18	71.94	1.34	65.24	Bacteria	Firmicutes	Clostridia	Clostridiales	Ruminococcaceae	Unknow	no	Clostridiales bacterium	58.62	Unknow	Unknow
SGBs0870	GX3.bin055	228	2.1087	2.80972	12472	4362	53095	51.1	12.49	75.05	3.47	57.7	Bacteria	Firmicutes	Clostridia	Clostridiales	Ruminococcaceae	Unknow	no	Unknow	Unknow	Unknow	Unknow
SGBs0871	GX3.bin059	261	3.62472	3.62472	23057	5931	107031	54.78	54.65	100	2.46	87.7	Bacteria	Firmicutes	Clostridia	Clostridiales	Ruminococcaceae	Unknow	no	Clostridiales bacterium	75.56	Unknow	Unknow
SGBs0872	GX1.bin115	129	1.66269	2.09883	18867	5857	99390	47.09	30.54	79.22	0.34	77.52	Bacteria	Firmicutes	Clostridia	Clostridiales	Ruminococcaceae	Unknow	no	Ruminococcus flavefaciens	73.46	Unknow	Unknow
SGBs0872	GX3.bin060	138	2.19915	2.37874	22333	7623	102913	46.72	28.95	92.45	1.57	84.6	Bacteria	Firmicutes	Clostridia	Clostridiales	Ruminococcaceae	Unknow	no	Ruminococcus flavefaciens	74.31	Unknow	Unknow
SGBs0872	SD1.bin128	215	2.0835	2.39703	12634	4602	47840	46.84	12.49	86.92	0.8	82.92	Bacteria	Firmicutes	Clostridia	Clostridiales	Ruminococcaceae	Unknow	no	Ruminococcus champanellensis	76.07	Unknow	Unknow
SGBs0873	GX1.bin039	93	1.8725	2.57177	34393	9263	119308	39.92	41.39	72.81	3.51	55.26	Bacteria	Firmicutes	Clostridia	Clostridiales	Lachnospiraceae	Unknow	no	Unknow	Unknow	Unknow	Unknow
SGBs0873	GX3.bin061	126	2.07605	2.46708	26541	6982	100781	39.98	47.66	84.15	2.59	71.2	Bacteria	Firmicutes	Clostridia	Clostridiales	Lachnospiraceae	Unknow	no	Unknow	Unknow	Unknow	Unknow
SGBs0874	GX1.bin118	111	2.70168	2.84178	38679	12549	81833	41.34	37.01	95.07	1.23	88.92	Bacteria	Firmicutes	Clostridia	Monoglobales	Unknow	Unknow	no	Unknow	Unknow	Unknow	Unknow
SGBs0874	GX3.bin062	129	2.59678	2.70583	29289	10625	94894	41.58	44.51	95.97	0.34	94.27	Bacteria	Firmicutes	Clostridia	Monoglobales	Unknow	Unknow	no	Unknow	Unknow	Unknow	Unknow
SGBs0875	GX1.bin045	31	1.87287	2.03197	92283	31400	188254	43.27	38.04	92.17	0.04	91.97	Bacteria	Firmicutes	Clostridia	Clostridiales	Ruminococcaceae	Unknow	no	Clostridiales bacterium	59.67	Unknow	Unknow
SGBs0875	GX3.bin063	38	1.91026	2.06493	84477	27082	150838	43.29	35.69	92.51	0.04	92.31	Bacteria	Firmicutes	Clostridia	Clostridiales	Ruminococcaceae	Unknow	no	Unknow	Unknow	Unknow	Unknow
SGBs0876	AH1.bin173	18	1.34323	1.91289	84189	41772	260827	53.29	32.68	70.22	0	70.22	Bacteria	Firmicutes	Clostridia	Clostridiales	Ruminococcaceae	Unknow	no	Clostridiales bacterium	59.74	Unknow	Unknow
SGBs0876	GX3.bin065	43	1.58148	1.81031	60930	18153	152567	53.33	46.93	87.36	0.34	85.66	Bacteria	Firmicutes	Clostridia	Clostridiales	Ruminococcaceae	Unknow	no	Clostridiales bacterium	59.1	Unknow	Unknow
SGBs0877	GX3.bin067	71	2.39406	2.58985	52422	15502	220209	43.07	47.53	92.44	3.02	77.34	Bacteria	Firmicutes	Clostridia	Clostridiales	Ruminococcaceae	Unknow	no	Clostridiales bacterium	60.05	Unknow	Unknow
SGBs0878	GX1.bin016	100	2.61215	3.64215	49728	13157	123550	42.11	32.32	71.72	2.07	61.37	Bacteria	Bacteroidetes	Bacteroidia	Bacteroidales	Bacteroidaceae	Bacteroides	no	Bacteroides dorei/vulgatus	80.08	Unknow	Unknow
SGBs0878	GX3.bin069	135	3.19243	3.64308	43114	9287	121959	42.36	39.79	87.63	2.35	75.88	Bacteria	Bacteroidetes	Bacteroidia	Bacteroidales	Bacteroidaceae	Bacteroides	no	Bacteroides dorei/vulgatus	84.11	Unknow	Unknow
SGBs0879	GX3.bin071	83	2.73353	3.03389	68906	16993	191561	41.91	23.36	90.1	2.01	80.05	Bacteria	Firmicutes	Clostridia	Clostridiales	Ruminococcaceae	Unknow	no	Clostridiales bacterium	59.17	Unknow	Unknow
SGBs0880	GX1.bin073	211	1.83921	2.18849	11464	4267	56124	54.97	11.9	84.04	3.24	67.84	Bacteria	Firmicutes	Clostridia	Clostridiales	Ruminococcaceae	Unknow	no	Ruminococcaceae bacterium	73.19	GCA_003531055.1	78.54
SGBs0880	GX3.bin074	157	1.98959	2.16448	19706	5397	72822	54.87	13.02	91.92	2.3	80.42	Bacteria	Firmicutes	Clostridia	Clostridiales	Ruminococcaceae	Unknow	no	Ruminococcaceae bacterium	73.43	GCA_003531055.1	78.68
SGBs0881	GX3.bin075	93	2.22271	2.90741	40898	11138	96288	43.87	29.18	76.45	0.97	71.6	Bacteria	Firmicutes	Clostridia	Clostridiales	Hungateiclostridiaceae	Ruminiclostridium	no	Ruminococcaceae bacterium	64.02	Unknow	Unknow
SGBs0882	GX1.bin121	47	1.7118	1.82456	57030	18876	98832	46.91	37.38	93.82	0.81	89.77	Bacteria	Firmicutes	Clostridia	4C28d-15	CAG-727	Unknow	no	Clostridiales bacterium	67.23	Unknow	Unknow
SGBs0882	GX3.bin076	55	1.6973	1.88192	54497	16147	127305	46.89	29.99	90.19	0	90.19	Bacteria	Firmicutes	Clostridia	4C28d-15	CAG-727	Unknow	no	Clostridiales bacterium	66.97	Unknow	Unknow
SGBs0883	GX1.bin165	201	1.69923	2.15583	11344	3933	50322	43.91	12.17	78.82	3.91	59.27	Bacteria	Firmicutes	Clostridia	Clostridiales	Ruminococcaceae	Unknow	no	Ruminococcaceae bacterium	59.39	Unknow	Unknow
SGBs0883	GX3.bin077	208	1.94507	2.20905	12703	4199	57191	43.59	12.6	88.05	3.23	71.9	Bacteria	Firmicutes	Clostridia	Clostridiales	Ruminococcaceae	Unknow	no	Eubacterium siraeum	68.65	Unknow	Unknow
SGBs0884	GX1.bin068	148	2.21445	2.45695	25040	7025	125443	35.1	55.22	90.13	4.8	66.13	Archaea	Euryarchaeota	Methanobacteria	Methanobacteriales	Methanobacteriaceae	Methanobrevibacter	no	Methanobrevibacter ruminantium	79.59	GCA_900314635.1	87.37
SGBs0884	GX2.bin126	247	1.86958	2.13154	9741	3567	29401	35.07	132.46	87.71	4	67.71	Archaea	Euryarchaeota	Methanobacteria	Methanobacteriales	Methanobacteriaceae	Methanobrevibacter	no	Methanobrevibacter ruminantium	80.32	GCA_900314635.1	87.4
SGBs0884	GX3.bin079	138	2.25022	2.41104	25326	7941	91214	35	35.55	93.33	3.2	77.33	Archaea	Euryarchaeota	Methanobacteria	Methanobacteriales	Methanobacteriaceae	Methanobrevibacter	no	Methanobrevibacter ruminantium	79.56	GCA_900314635.1	87.57
SGBs0885	GX1.bin041	129	1.18197	1.34148	11429	4791	44195	47.37	28.01	88.11	1.08	82.71	Bacteria	Firmicutes	Clostridia	4C28d-15	CAG-727	Unknow	no	Clostridiales bacterium	69.87	Unknow	Unknow
SGBs0885	GX3.bin082	127	1.12519	1.29675	11087	4351	37946	47.42	25.27	86.77	0	86.77	Bacteria	Firmicutes	Clostridia	4C28d-15	CAG-727	Unknow	no	Clostridiales bacterium	69.37	Unknow	Unknow
SGBs0886	GX3.bin083	99	1.50471	1.64845	23779	6197	124052	41.67	13.08	91.28	0.67	87.93	Bacteria	Firmicutes	Clostridia	Clostridiales	Ruminococcaceae	Unknow	no	Ruminococcaceae bacterium	67.93	Unknow	Unknow
SGBs0887	GX1.bin032	61	2.02747	2.33472	75137	20429	203017	31.6	31.22	86.84	1.71	78.29	Bacteria	Candidatus Melainabacteria	Vampirovibrionia	Candidatus Gastranaerophilales	Gastranaerophilaceae	Unknow	no	Candidatus Gastranaerophilales bacterium HUM_10	73.65	GCA_002309875.1	<76.5
SGBs0887	GX3.bin085	59	1.96079	2.24526	83676	19393	198367	31.64	29.91	87.33	0.95	82.58	Bacteria	Candidatus Melainabacteria	Vampirovibrionia	Candidatus Gastranaerophilales	Gastranaerophilaceae	Unknow	no	Candidatus Gastranaerophilales bacterium HUM_10	73.59	GCA_002309875.1	<76.5
SGBs0888	GX1.bin100	119	1.25837	1.45442	15237	5240	44105	38.73	53.98	86.52	0.34	84.82	Bacteria	Firmicutes	Clostridia	Clostridiales	Ruminococcaceae	Unknow	no	Ruminococcaceae bacterium	67.66	Unknow	Unknow
SGBs0888	GX3.bin086	156	1.62873	1.72718	16770	4262	46499	38.26	62.01	94.3	1.68	85.9	Bacteria	Firmicutes	Clostridia	Clostridiales	Ruminococcaceae	Unknow	no	Ruminococcaceae bacterium	67.66	Unknow	Unknow
SGBs0888	GX5.bin135	137	1.18445	1.46718	12481	4208	40976	38.73	24.76	80.73	1.79	71.78	Bacteria	Firmicutes	Clostridia	Clostridiales	Ruminococcaceae	Unknow	no	Ruminococcaceae bacterium	67.06	Unknow	Unknow
SGBs0889	GX3.bin087	466	2.39378	2.47752	5554	2922	55887	51.98	10.67	96.62	0.23	95.47	Bacteria	Firmicutes	Clostridia	Clostridiales	Ruminococcaceae	Unknow	no	Clostridiales bacterium	65.47	Unknow	Unknow
SGBs0890	GX1.bin084	107	1.60946	2.00556	21414	7178	62266	49.69	15.58	80.25	2.16	69.45	Bacteria	Firmicutes	Clostridia	4C28d-15	CAG-727	Unknow	no	Clostridiales bacterium	67.25	Unknow	Unknow
SGBs0890	GX3.bin088	113	1.58995	1.72035	23007	6311	84682	49.95	14.62	92.42	2.62	79.32	Bacteria	Firmicutes	Clostridia	4C28d-15	CAG-727	Unknow	no	Clostridiales bacterium	67.42	Unknow	Unknow
SGBs0891	GX3.bin089	83	2.08835	2.19942	48200	12157	141270	52.6	71.55	94.95	4.36	73.15	Bacteria	Firmicutes	Clostridia	Clostridiales	Ruminococcaceae	Unknow	no	Clostridiales bacterium	69.98	Unknow	Unknow
SGBs0892	GX1.bin037	17	1.72391	2.31896	129279	48206	300598	38.8	193.77	74.34	0	74.34	Bacteria	Bacteroidetes	Bacteroidia	Bacteroidales	Muribaculaceae	Unknow	no	Unknow	Unknow	Unknow	Unknow
SGBs0892	GX3.bin090	20	2.19331	2.23124	144881	63014	300598	38.26	246.8	98.3	0.38	96.4	Bacteria	Bacteroidetes	Bacteroidia	Bacteroidales	Muribaculaceae	Unknow	no	Unknow	Unknow	Unknow	Unknow
SGBs0892	XZ1.bin149	14	1.5961	2.05815	211357	53488	372979	38.99	71.85	77.55	0	77.55	Bacteria	Bacteroidetes	Bacteroidia	Bacteroidales	Muribaculaceae	Unknow	no	Unknow	Unknow	Unknow	Unknow
SGBs0893	GX1.bin171	239	3.36311	3.70509	21390	6344	58795	31.82	20.05	90.77	2.29	79.32	Bacteria	Firmicutes	Clostridia	Clostridiales	Lachnospiraceae	Unknow	no	Eubacterium ventriosum	74.86	Unknow	Unknow
SGBs0893	GX3.bin091	266	3.56187	3.66863	19230	6081	72748	31.77	21.31	97.09	2.13	86.44	Bacteria	Firmicutes	Clostridia	Clostridiales	Lachnospiraceae	Unknow	no	Eubacterium ventriosum	73.9	Unknow	Unknow
SGBs0894	GX1.bin120	31	1.24272	1.58328	77414	22042	147767	35.32	22.33	78.49	0	78.49	Bacteria	Proteobacteria	Alphaproteobacteria	Rhodospirillales	Acetobacteraceae	Unknow	no	Azospirillum sp. 51_20	67.65	Unknow	Unknow
SGBs0894	GX3.bin094	36	1.59742	1.6692	96644	31464	188373	35.33	25.18	95.7	0	95.7	Bacteria	Proteobacteria	Alphaproteobacteria	Rhodospirillales	Acetobacteraceae	Unknow	no	Azospirillum sp. 51_20	67.15	Unknow	Unknow
SGBs0894	SX3.bin004	48	1.48218	1.60288	46705	16483	241798	35.54	16.31	92.47	0	92.47	Bacteria	Proteobacteria	Alphaproteobacteria	Rhodospirillales	Acetobacteraceae	Unknow	no	Azospirillum sp. 51_20	67.31	Unknow	Unknow
SGBs0895	GX3.bin097	45	1.7664	1.95875	65744	20454	153609	46.49	79.59	90.18	1.91	80.63	Bacteria	Firmicutes	Clostridia	Clostridiales	Ruminococcaceae	Unknow	no	Clostridiales bacterium	61.47	Unknow	Unknow
SGBs0895	SD4.bin136	65	1.76326	1.99532	43394	13116	128866	46.73	29.41	88.37	3.54	70.67	Bacteria	Firmicutes	Clostridia	Clostridiales	Ruminococcaceae	Unknow	no	Clostridiales bacterium	61.17	Unknow	Unknow
SGBs0896	GX1.bin002	88	1.66646	1.82565	31603	8628	72379	36.19	17.67	91.28	3.02	76.18	Bacteria	Firmicutes	Clostridia	Clostridiales	Ruminococcaceae	Unknow	no	Ruminococcaceae bacterium	62.11	Unknow	Unknow
SGBs0896	GX3.bin100	84	1.56316	1.80296	27411	9485	61015	36.12	18.15	86.7	2.04	76.5	Bacteria	Firmicutes	Clostridia	Clostridiales	Ruminococcaceae	Unknow	no	Ruminococcaceae bacterium	62.28	Unknow	Unknow
SGBs0897	GX3.bin101	270	3.10532	3.7105	16204	5500	57052	54.08	18.31	83.69	3.36	66.89	Bacteria	Firmicutes	Clostridia	Clostridiales	Ruminococcaceae	Unknow	no	Unknow	Unknow	Unknow	Unknow
SGBs0898	GX1.bin117	84	2.26317	2.57412	62844	13609	216931	41.3	20.94	87.92	1.81	78.87	Bacteria	Firmicutes	Clostridia	Clostridiales	Ruminococcaceae	Ruminococcus	no	Ruminococcus flavefaciens	82.14	GCA_002362135.1	77.93
SGBs0898	GX3.bin103	109	2.55969	2.61219	37537	10754	217848	40.86	17.85	97.99	0.69	94.54	Bacteria	Firmicutes	Clostridia	Clostridiales	Ruminococcaceae	Ruminococcus	no	Ruminococcus flavefaciens	82.8	GCA_002362135.1	78.05
SGBs0899	GX1.bin160	25	1.57859	1.72807	124689	21565	235824	48.46	22.66	91.35	0.48	88.95	Bacteria	Bacteroidetes	Bacteroidia	Bacteroidales	Rikenellaceae	Unknow	no	Unknow	Unknow	Unknow	Unknow
SGBs0899	GX2.bin047	38	1.32655	1.70903	49215	18957	108579	49.03	16.77	77.62	0	77.62	Bacteria	Bacteroidetes	Bacteroidia	Bacteroidales	Rikenellaceae	Unknow	no	Unknow	Unknow	Unknow	Unknow
SGBs0899	GX3.bin107	34	1.67264	1.73528	69516	20489	358823	48.35	20.18	96.39	0.96	91.59	Bacteria	Bacteroidetes	Bacteroidia	Bacteroidales	Rikenellaceae	Unknow	no	Unknow	Unknow	Unknow	Unknow
SGBs0899	GX4.bin120	150	1.47086	1.82738	11826	4753	80775	48.63	12.53	80.49	0	80.49	Bacteria	Bacteroidetes	Bacteroidia	Bacteroidales	Rikenellaceae	Unknow	no	Unknow	Unknow	Unknow	Unknow
SGBs0899	SD2.bin170	137	1.56682	1.69258	16477	5546	42184	48.47	11.59	92.57	1.44	85.37	Bacteria	Bacteroidetes	Bacteroidia	Bacteroidales	Rikenellaceae	Unknow	no	Unknow	Unknow	Unknow	Unknow
SGBs0899	SX4.bin096	154	1.30536	1.57958	10477	4369	48405	48.98	11.27	82.64	0.64	79.44	Bacteria	Bacteroidetes	Bacteroidia	Bacteroidales	Rikenellaceae	Unknow	no	Unknow	Unknow	Unknow	Unknow
SGBs0900	GX1.bin153	24	1.79723	2.17136	144696	36424	322664	35.75	79.28	82.77	1.63	74.62	Bacteria	Firmicutes	Clostridia	Clostridiales	Lachnospiraceae	Unknow	no	unnamed Lachnospiraceae bacterium 2_1_46FAA	73.11	Unknow	Unknow
SGBs0900	GX3.bin108	48	2.16312	2.42829	156002	31900	281334	35.84	95.68	89.08	1.92	79.48	Bacteria	Firmicutes	Clostridia	Clostridiales	Lachnospiraceae	Unknow	no	Roseburia inulinivorans	74.67	Unknow	Unknow
SGBs0901	GX1.bin128	173	1.89972	2.62103	15685	5402	58549	40.63	16.01	72.48	1.73	63.83	Bacteria	Firmicutes	Clostridia	Monoglobales	Unknow	Unknow	no	Unknow	Unknow	Unknow	Unknow
SGBs0901	GX3.bin109	142	1.92315	2.56214	18071	6793	68674	40.63	19.87	75.06	1.51	67.51	Bacteria	Firmicutes	Clostridia	Monoglobales	Unknow	Unknow	no	Unknow	Unknow	Unknow	Unknow
SGBs0902	GX1.bin092	122	1.67299	1.8063	18535	6761	46697	55.99	15.72	92.62	1.79	83.67	Bacteria	Firmicutes	Clostridia	Clostridiales	Ruminococcaceae	Unknow	no	Ruminococcaceae bacterium	59.92	Unknow	Unknow
SGBs0902	GX3.bin110	85	1.81478	1.86917	32047	10897	75007	55.53	20.12	97.09	2.24	85.89	Bacteria	Firmicutes	Clostridia	Clostridiales	Ruminococcaceae	Unknow	no	Ruminococcaceae bacterium	59.67	Unknow	Unknow
SGBs0902	JL2.bin037	72	1.87754	1.99589	38650	12662	102713	55.42	17.38	94.07	2.24	82.87	Bacteria	Firmicutes	Clostridia	Clostridiales	Ruminococcaceae	Unknow	no	Ruminococcaceae bacterium	59.42	Unknow	Unknow
SGBs0903	GX1.bin070	43	2.7692	3.00968	147125	36438	285713	41.69	69.87	92.01	0.37	90.16	Bacteria	Bacteroidetes	Bacteroidia	Bacteroidales	Bacteroidaceae	Unknow	no	Bacteroides dorei/vulgatus	78.65	Unknow	Unknow
SGBs0903	GX3.bin112	38	2.82412	3.02078	150969	40746	432975	41.61	92.59	93.49	0.19	92.54	Bacteria	Bacteroidetes	Bacteroidia	Bacteroidales	Bacteroidaceae	Unknow	no	Bacteroides dorei/vulgatus	78.66	Unknow	Unknow
SGBs0904	GX1.bin071	56	2.54492	3.27068	74588	22409	176509	50.41	95.83	77.81	2.36	66.01	Bacteria	Firmicutes	Clostridia	Clostridiales	Ruminococcaceae	Unknow	no	Clostridiales bacterium	59.75	Unknow	Unknow
SGBs0904	GX3.bin118	54	2.34022	3.08776	61868	23376	166516	50.64	125.85	75.79	1.34	69.09	Bacteria	Firmicutes	Clostridia	Clostridiales	Ruminococcaceae	Unknow	no	Clostridiales bacterium	59.76	Unknow	Unknow
SGBs0905	GX3.bin119	322	3.18213	3.18213	15109	4224	80373	50.28	19.01	100	0.65	96.75	Bacteria	Firmicutes	Clostridia	Clostridiales	Ruminococcaceae	Unknow	no	Clostridiales bacterium	60.41	Unknow	Unknow
SGBs0906	GX1.bin079	152	1.59666	1.97167	15674	4638	55913	59.68	16.46	80.98	3.24	64.78	Bacteria	Firmicutes	Clostridia	Clostridiales	Ruminococcaceae	Unknow	no	Unknow	Unknow	Unknow	Unknow
SGBs0906	GX2.bin021	139	1.57441	1.90469	16406	4806	68547	59.11	216.43	82.66	1.68	74.26	Bacteria	Firmicutes	Clostridia	Clostridiales	Ruminococcaceae	Unknow	no	Unknow	Unknow	Unknow	Unknow
SGBs0906	GX3.bin120	179	1.61163	1.91292	11969	4432	42817	59.6	16.05	84.25	1.01	79.2	Bacteria	Firmicutes	Clostridia	Clostridiales	Ruminococcaceae	Unknow	no	Unknow	Unknow	Unknow	Unknow
SGBs0907	GX1.bin063	214	2.94622	3.48459	21407	6351	60423	38.92	49.65	84.55	2.65	71.3	Bacteria	Firmicutes	Clostridia	Clostridiales	Lachnospiraceae	Unknow	no	Roseburia inulinivorans	73.65	Unknow	Unknow
SGBs0907	GX3.bin121	225	3.12907	3.56021	21951	6316	81700	38.79	62.04	87.89	1.56	80.09	Bacteria	Firmicutes	Clostridia	Clostridiales	Lachnospiraceae	Unknow	no	Eubacterium rectale	72.88	Unknow	Unknow
SGBs0908	GX3.bin124	92	1.82274	2.08147	32852	9215	98767	53.53	111.53	87.57	4.97	62.72	Bacteria	Firmicutes	Clostridia	Clostridiales	Ruminococcaceae	Unknow	no	Clostridiales bacterium	70.7	Unknow	Unknow
SGBs0909	GX1.bin036	45	2.44476	2.47071	128811	38934	251000	30.53	65.89	98.95	1.4	91.95	Bacteria	Spirochaetes	Spirochaetia	Spirochaetales	Spirochaetaceae	Treponema	no	Treponema brennaborense	71.34	Unknow	Unknow
SGBs0909	GX3.bin129	47	2.49403	2.53845	129064	34081	250998	30.49	73.41	98.25	0.35	96.5	Bacteria	Spirochaetes	Spirochaetia	Spirochaetales	Spirochaetaceae	Treponema	no	Treponema brennaborense	71.34	Unknow	Unknow
SGBs0909	JL1.bin045	167	2.04667	2.17592	21358	5497	58305	30.68	57.07	94.06	0.7	90.56	Bacteria	Spirochaetes	Spirochaetia	Spirochaetales	Spirochaetaceae	Treponema	no	Treponema brennaborense	71.55	Unknow	Unknow
SGBs0909	JL3.bin055	33	2.48996	2.51639	129416	39539	240860	30.58	78.9	98.95	2.1	88.45	Bacteria	Spirochaetes	Spirochaetia	Spirochaetales	Spirochaetaceae	Treponema	no	Treponema brennaborense	71.32	Unknow	Unknow
SGBs0909	SD2.bin095	23	1.65481	2.06671	105443	42836	434995	30.62	143.14	80.07	0	80.07	Bacteria	Spirochaetes	Spirochaetia	Spirochaetales	Spirochaetaceae	Treponema	no	Treponema brennaborense	65.77	Unknow	Unknow
SGBs0909	SD4.bin024	64	2.35597	2.48625	74070	22493	183256	30.78	175.03	94.76	1.75	86.01	Bacteria	Spirochaetes	Spirochaetia	Spirochaetales	Spirochaetaceae	Treponema	no	Treponema brennaborense	71.41	Unknow	Unknow
SGBs0909	SX3.bin121	43	2.06248	2.20917	88462	28370	240136	30.5	142.23	93.36	0.7	89.86	Bacteria	Spirochaetes	Spirochaetia	Spirochaetales	Spirochaetaceae	Treponema	no	Treponema brennaborense	65.85	Unknow	Unknow
SGBs0909	XZ2.bin005	64	2.41805	2.46112	69394	24178	158795	30.5	27.23	98.25	2.45	86	Bacteria	Spirochaetes	Spirochaetia	Spirochaetales	Spirochaetaceae	Treponema	no	Treponema brennaborense	71.34	Unknow	Unknow
SGBs0910	GX3.bin131	214	1.95962	2.41482	11847	4762	40200	50.13	13.15	81.15	0.77	77.3	Bacteria	Firmicutes	Clostridia	Clostridiales	Ruminococcaceae	Unknow	no	Firmicutes bacterium CAG:272	65.83	Unknow	Unknow
SGBs0911	GX1.bin114	66	2.40948	2.42646	66434	19380	156752	32.64	68.77	99.3	0.7	95.8	Bacteria	Spirochaetes	Spirochaetia	Spirochaetales	Spirochaetaceae	Treponema	no	Treponema brennaborense	65.23	Unknow	Unknow
SGBs0911	GX3.bin133	58	2.37255	2.37255	65824	21500	125709	32.66	76.21	100	0	100	Bacteria	Spirochaetes	Spirochaetia	Spirochaetales	Spirochaetaceae	Treponema	no	Treponema brennaborense	65.69	Unknow	Unknow
SGBs0911	GX4.bin112	84	2.36676	2.38345	53919	13927	94969	32.62	21.06	99.3	0.52	96.7	Bacteria	Spirochaetes	Spirochaetia	Spirochaetales	Spirochaetaceae	Treponema	no	Treponema brennaborense	71.46	Unknow	Unknow
SGBs0911	JL1.bin061	61	1.95965	2.2241	53832	14969	198793	32.71	21.25	88.11	0.35	86.36	Bacteria	Spirochaetes	Spirochaetia	Spirochaetales	Spirochaetaceae	Treponema	no	Treponema brennaborense	64.88	Unknow	Unknow
SGBs0912	GX1.bin053	100	1.38724	1.51017	20471	6606	64014	43.92	12.86	91.86	1.68	83.46	Bacteria	Firmicutes	Clostridia	Monoglobales	Monoglobaceae	Unknow	no	Clostridiales bacterium	63.43	Unknow	Unknow
SGBs0912	GX3.bin136	50	1.34434	1.4595	42626	15522	124023	43.78	16.07	92.11	0	92.11	Bacteria	Firmicutes	Clostridia	Monoglobales	Monoglobaceae	Unknow	no	Clostridiales bacterium	63.24	Unknow	Unknow
SGBs0913	GX3.bin140	206	1.53967	2.04962	8987	3869	28266	50.4	10.88	75.12	2.68	61.72	Bacteria	Firmicutes	Clostridia	Clostridiales	Ruminococcaceae	Unknow	no	Unknow	Unknow	Unknow	Unknow
SGBs0914	AH2.bin078	71	1.52234	1.70896	29311	14209	76259	54.04	24.02	89.08	4.07	68.73	Bacteria	Firmicutes	Clostridia	Clostridiales	Ruminococcaceae	Unknow	no	Clostridiales bacterium	69.92	Unknow	Unknow
SGBs0914	GX3.bin141	67	1.49987	1.69937	35431	10899	111417	54.24	17.66	88.26	3.1	72.76	Bacteria	Firmicutes	Clostridia	Clostridiales	Ruminococcaceae	Unknow	no	Clostridiales bacterium	70.59	Unknow	Unknow
SGBs0915	AH3.bin205	150	1.35176	1.54399	11913	4089	63337	40.19	11.85	87.55	1.4	80.55	Bacteria	Firmicutes	Clostridia	Christensenellales	QALW01	Unknow	no	Unknow	Unknow	Unknow	Unknow
SGBs0915	AH4.bin181	21	1.23294	1.53983	92209	30882	174193	39.73	21.51	80.07	0.7	76.57	Bacteria	Firmicutes	Clostridia	Christensenellales	QALW01	Unknow	no	Selenomonadales bacterium	56.81	Unknow	Unknow
SGBs0915	AH5.bin030	146	1.44311	1.65305	16626	4280	79705	39.66	13.23	87.3	1.44	80.1	Bacteria	Firmicutes	Clostridia	Christensenellales	QALW01	Unknow	no	Unknow	Unknow	Unknow	Unknow
SGBs0915	GX1.bin030	87	1.51037	1.60099	24992	8994	53148	40.04	14.22	94.34	2.1	83.84	Bacteria	Firmicutes	Clostridia	Christensenellales	QALW01	Unknow	no	Unknow	Unknow	Unknow	Unknow
SGBs0915	GX3.bin144	46	1.53192	1.62867	55125	18326	131932	39.96	17.57	94.06	0.7	90.56	Bacteria	Firmicutes	Clostridia	Christensenellales	QALW01	Unknow	no	Unknow	Unknow	Unknow	Unknow
SGBs0916	GX1.bin024	54	2.41651	2.51353	67708	22433	363187	38.37	16.84	96.14	0.67	92.79	Bacteria	Firmicutes	Clostridia	Clostridiales	Lachnospiraceae	Unknow	no	Coprococcus eutactus	75.01	Unknow	Unknow
SGBs0916	GX3.bin145	30	2.55203	2.58669	133884	54265	228444	38.31	19.97	98.66	0.02	98.56	Bacteria	Firmicutes	Clostridia	Clostridiales	Lachnospiraceae	Unknow	no	Coprococcus eutactus	76.15	Unknow	Unknow
SGBs0917	GX3.bin146	166	1.15543	1.44936	8108	3523	31438	52.69	10.61	79.72	0.67	76.37	Bacteria	Firmicutes	Clostridia	Clostridiales	Ruminococcaceae	Unknow	no	Ruminococcaceae bacterium	61.15	Unknow	Unknow
SGBs0918	GX1.bin029	151	2.3415	2.50911	24223	7195	115703	40.06	20.4	93.32	4.03	73.17	Bacteria	Firmicutes	Clostridia	Clostridiales	Ruminococcaceae	Unknow	no	Ruminococcaceae bacterium	61	Unknow	Unknow
SGBs0918	GX3.bin149	125	2.31018	2.42997	29232	9191	100116	40.08	22.1	95.07	2.01	85.02	Bacteria	Firmicutes	Clostridia	Clostridiales	Ruminococcaceae	Unknow	no	Ruminococcaceae bacterium	60.16	Unknow	Unknow
SGBs0919	GX1.bin034	52	1.42479	1.90048	49083	13267	175485	38.43	15.1	74.97	0	74.97	Bacteria	Firmicutes	Clostridia	Monoglobales	Unknow	Unknow	no	Unknow	Unknow	Unknow	Unknow
SGBs0919	GX3.bin150	25	1.42676	1.82217	109330	27691	256247	38.43	18.3	78.3	0	78.3	Bacteria	Firmicutes	Clostridia	Monoglobales	Unknow	Unknow	no	Unknow	Unknow	Unknow	Unknow
SGBs0920	GX1.bin140	118	1.97906	2.62894	25009	7124	133482	46.53	16.24	75.28	2.07	64.93	Bacteria	Firmicutes	Clostridia	Clostridiales	Ruminococcaceae	Unknow	no	Unknow	Unknow	Unknow	Unknow
SGBs0920	GX3.bin155	95	1.92891	2.45283	29169	9210	112732	46.4	19.29	78.64	1.34	71.94	Bacteria	Firmicutes	Clostridia	Clostridiales	Ruminococcaceae	Unknow	no	Unknow	Unknow	Unknow	Unknow
SGBs0920	GX4.bin116	172	1.85014	2.41628	14823	5021	36123	46.66	16.32	76.57	1.52	68.97	Bacteria	Firmicutes	Clostridia	Clostridiales	Ruminococcaceae	Unknow	no	Unknow	Unknow	Unknow	Unknow
SGBs0921	GX3.bin157	96	2.0257	2.26614	35253	9535	123492	43.13	18.06	89.39	1.85	80.14	Bacteria	Firmicutes	Clostridia	Clostridiales	Ruminococcaceae	Unknow	no	Clostridium sp. CAG:413	72.63	GCA_000431775.1	<76.5
SGBs0922	GX1.bin104	167	2.05179	2.28714	16896	5881	60530	35.37	97.08	89.71	0.67	86.36	Bacteria	Firmicutes	Clostridia	Clostridiales	Ruminococcaceae	Unknow	no	Clostridium sp. CAG:964	74.71	GCA_000435335.1	78.27
SGBs0922	GX3.bin159	160	2.1419	2.28494	20785	6504	59258	35.33	71.84	93.74	0.67	90.39	Bacteria	Firmicutes	Clostridia	Clostridiales	Ruminococcaceae	Unknow	no	Clostridium sp. CAG:964	74.52	GCA_000435335.1	78.21
SGBs0923	AH1.bin014	52	1.66747	2.30281	55291	17979	103470	49.71	119.02	72.41	0.86	68.11	Bacteria	Bacteroidetes	Bacteroidia	Bacteroidales	Rikenellaceae	Alistipes	no	Unknow	Unknow	Unknow	Unknow
SGBs0923	AH2.bin149	33	1.64159	1.93995	73620	23946	157078	49.69	146.82	84.62	0	84.62	Bacteria	Bacteroidetes	Bacteroidia	Bacteroidales	Rikenellaceae	Alistipes	no	Alistipes shahii	75.78	Unknow	Unknow
SGBs0923	AH3.bin042	33	1.62862	2.04063	73913	23799	148484	49.57	71.37	79.81	0	79.81	Bacteria	Bacteroidetes	Bacteroidia	Bacteroidales	Rikenellaceae	Alistipes	no	Unknow	Unknow	Unknow	Unknow
SGBs0923	GX3.bin161	42	1.9531	2.06393	76755	25736	162539	49.5	108.76	94.63	0	94.63	Bacteria	Bacteroidetes	Bacteroidia	Bacteroidales	Rikenellaceae	Alistipes	no	unnamed Alistipes sp. HGB5	76.36	Unknow	Unknow
SGBs0923	JL1.bin181	35	1.78242	1.94375	99655	30808	166171	49.53	301.2	91.7	1.72	83.1	Bacteria	Bacteroidetes	Bacteroidia	Bacteroidales	Rikenellaceae	Alistipes	no	unnamed Alistipes sp. HGB5	76.37	Unknow	Unknow
SGBs0923	SD3.bin190	67	1.69758	1.93126	37729	12757	94440	50.21	16.5	87.9	0.48	85.5	Bacteria	Bacteroidetes	Bacteroidia	Bacteroidales	Rikenellaceae	Alistipes	no	Alistipes shahii	76.78	Unknow	Unknow
SGBs0923	SD4.bin080	139	1.70364	1.94746	18401	5801	63123	50.1	14.01	87.48	2.4	75.48	Bacteria	Bacteroidetes	Bacteroidia	Bacteroidales	Rikenellaceae	Alistipes	no	Unknow	Unknow	Unknow	Unknow
SGBs0923	SX3.bin123	114	1.64971	1.93583	20665	7341	59570	49.97	167.1	85.22	1.44	78.02	Bacteria	Bacteroidetes	Bacteroidia	Bacteroidales	Rikenellaceae	Alistipes	no	unnamed Alistipes sp. HGB5	75.45	Unknow	Unknow
SGBs0923	SX5.bin091	48	1.87779	1.93009	57616	20950	107504	49.79	52.74	97.29	2.4	85.29	Bacteria	Bacteroidetes	Bacteroidia	Bacteroidales	Rikenellaceae	Alistipes	no	Alistipes shahii	76.43	Unknow	Unknow
SGBs0924	GX3.bin162	176	1.91822	2.19979	14521	5015	55141	43.38	14.53	87.2	3.94	67.5	Bacteria	Firmicutes	Clostridia	Clostridiales	Ruminococcaceae	Unknow	no	Clostridiales bacterium	56.09	Unknow	Unknow
SGBs0925	GX1.bin148	24	1.43887	1.8099	71643	24149	272196	49.01	57.61	79.5	0.48	77.1	Bacteria	Bacteroidetes	Bacteroidia	Bacteroidales	Rikenellaceae	Alistipes	no	unnamed Alistipes sp. HGB5	76.5	Unknow	Unknow
SGBs0925	GX2.bin079	25	1.91833	2.0665	124155	37047	448375	49.25	210.23	92.83	0.84	88.63	Bacteria	Bacteroidetes	Bacteroidia	Bacteroidales	Rikenellaceae	Alistipes	no	Alistipes putredinis	76.54	Unknow	Unknow
SGBs0925	GX3.bin164	38	1.90019	1.90019	83806	23619	272155	49.07	75.17	100	0.64	96.8	Bacteria	Bacteroidetes	Bacteroidia	Bacteroidales	Rikenellaceae	Alistipes	no	Alistipes putredinis	77.14	Unknow	Unknow
SGBs0925	GX4.bin047	33	1.80217	1.96251	101337	26330	276982	49.38	76.53	91.83	0.72	88.23	Bacteria	Bacteroidetes	Bacteroidia	Bacteroidales	Rikenellaceae	Alistipes	no	Alistipes putredinis	76.8	Unknow	Unknow
SGBs0925	JL5.bin097	19	1.71704	1.97316	227386	48022	524176	48.8	93.23	87.02	0.24	85.82	Bacteria	Bacteroidetes	Bacteroidia	Bacteroidales	Rikenellaceae	Alistipes	no	Alistipes putredinis	77.1	Unknow	Unknow
SGBs0925	SD1.bin008	19	1.87264	1.93295	160410	35192	238030	49.18	62.38	96.88	0.02	96.78	Bacteria	Bacteroidetes	Bacteroidia	Bacteroidales	Rikenellaceae	Alistipes	no	Alistipes putredinis	79	Unknow	Unknow
SGBs0925	SD4.bin176	155	1.35387	1.7693	10841	4292	71627	49.43	15.95	76.52	1.68	68.12	Bacteria	Bacteroidetes	Bacteroidia	Bacteroidales	Rikenellaceae	Alistipes	no	Alistipes putredinis	75.5	Unknow	Unknow
SGBs0925	SX2.bin016	32	1.7417	1.94516	81923	40174	114297	48.89	26.8	89.54	1.44	82.34	Bacteria	Bacteroidetes	Bacteroidia	Bacteroidales	Rikenellaceae	Alistipes	no	unnamed Alistipes sp. HGB5	76.14	Unknow	Unknow
SGBs0925	XZ1.bin024	18	1.64552	1.8806	199887	38441	471057	49.04	94.42	87.5	0.24	86.3	Bacteria	Bacteroidetes	Bacteroidia	Bacteroidales	Rikenellaceae	Alistipes	no	Alistipes putredinis	77.08	Unknow	Unknow
SGBs0926	GX3.bin166	64	1.67959	1.85713	34294	14828	73586	46.3	21.08	90.44	0.21	89.39	Bacteria	Firmicutes	Clostridia	Clostridiales	Ruminococcaceae	Unknow	no	Clostridiales bacterium	61.95	Unknow	Unknow
SGBs0927	GX1.bin085	158	1.6114	1.86808	13108	4983	59864	58.87	46.03	86.26	4.14	65.56	Bacteria	Firmicutes	Clostridia	Clostridiales	Ruminococcaceae	Unknow	no	Pseudoflavonifractor capillosus	77.59	Unknow	Unknow
SGBs0927	GX3.bin170	294	2.34892	2.57303	9821	4127	51008	59.47	48.97	91.29	1.1	85.79	Bacteria	Firmicutes	Clostridia	Clostridiales	Ruminococcaceae	Pseudoflavonifractor	no	Pseudoflavonifractor capillosus	81.98	Unknow	Unknow
SGBs0928	GX3.bin172	280	1.59974	2.24117	6977	2867	31452	32.37	11.08	71.38	1.51	63.83	Bacteria	Firmicutes	Erysipelotrichia	Erysipelotrichales	Erysipelotrichaceae	Unknow	no	Unknow	Unknow	Unknow	Unknow
SGBs0929	GX3.bin173	261	1.56383	2.113	6825	3391	32520	45.61	10.25	74.01	0	74.01	Bacteria	Firmicutes	Clostridia	Clostridiales	Peptostreptococcaceae	Unknow	no	Firmicutes bacterium CAG:238	72.46	Unknow	Unknow
SGBs0929	SD3.bin185	320	1.70829	2.25695	5949	3039	25795	45.46	10.73	75.69	3.43	58.54	Bacteria	Firmicutes	Clostridia	Clostridiales	Peptostreptococcaceae	Unknow	no	Firmicutes bacterium CAG:238	70.74	Unknow	Unknow
SGBs0930	GX3.bin175	192	1.57826	2.07448	9262	4434	28509	53.15	13.69	76.08	1.34	69.38	Bacteria	Firmicutes	Clostridia	Clostridiales	Ruminococcaceae	Unknow	no	Clostridiales bacterium	68.95	Unknow	Unknow
SGBs0931	GX3.bin176	139	1.68274	1.97737	18214	6171	52569	39.44	13.65	85.1	0.6	82.1	Bacteria	Firmicutes	Clostridia	Clostridiales	Ruminococcaceae	Unknow	no	Ruminococcaceae bacterium	68.84	Unknow	Unknow
SGBs0932	AH1.bin011	15	1.84994	2.60042	213553	45682	415866	49.77	26.08	71.14	0.84	66.94	Bacteria	Firmicutes	Clostridia	Clostridiales	Ruminococcaceae	Unknow	no	Unknow	Unknow	Unknow	Unknow
SGBs0932	AH2.bin161	125	1.84813	2.38407	19725	7299	59202	49.81	12.57	77.52	1.4	70.52	Bacteria	Firmicutes	Clostridia	Clostridiales	Ruminococcaceae	Unknow	no	Unknow	Unknow	Unknow	Unknow
SGBs0932	GX1.bin020	37	1.74128	2.38042	63143	24077	204060	50.22	28.9	73.15	0.67	69.8	Bacteria	Firmicutes	Clostridia	Clostridiales	Ruminococcaceae	Unknow	no	Ruminococcaceae bacterium	64.68	Unknow	Unknow
SGBs0932	GX3.bin180	47	2.1585	2.20277	64951	23630	209530	49.48	30.01	97.99	1.34	91.29	Bacteria	Firmicutes	Clostridia	Clostridiales	Ruminococcaceae	Unknow	no	Ruminococcaceae bacterium	64.99	Unknow	Unknow
SGBs0932	GX4.bin086	111	2.00189	2.15373	26196	8682	90663	49.71	23.33	92.95	1.51	85.4	Bacteria	Firmicutes	Clostridia	Clostridiales	Ruminococcaceae	Unknow	no	Ruminococcaceae bacterium	65.99	Unknow	Unknow
SGBs0933	GX3.bin182	195	1.29502	1.60493	8249	3210	47755	45.65	10.6	80.69	1.96	70.89	Bacteria	Elusimicrobia	Elusimicrobia	Elusimicrobiales	Elusimicrobiaceae	Unknow	no	Elusimicrobium sp. An273	71.45	Unknow	Unknow
SGBs0934	AH5.bin081	222	2.38586	2.69254	15200	5368	56844	40.5	13.39	88.61	1.17	82.76	Bacteria	Firmicutes	Clostridia	Monoglobales	Unknow	Unknow	no	Unknow	Unknow	Unknow	Unknow
SGBs0934	GX1.bin066	225	2.28857	2.60866	15271	4728	49909	40.56	12.22	87.73	1.12	82.13	Bacteria	Firmicutes	Clostridia	Unknow	Unknow	Unknow	no	Unknow	Unknow	Unknow	Unknow
SGBs0934	GX3.bin183	109	2.44428	2.57077	33231	11242	110905	40.4	15.74	95.08	0.67	91.73	Bacteria	Firmicutes	Clostridia	Unknow	Unknow	Unknow	no	Unknow	Unknow	Unknow	Unknow
SGBs0934	JL1.bin133	233	2.03177	2.47475	11498	4403	44057	40.92	14.96	82.1	0.34	80.4	Bacteria	Firmicutes	Clostridia	Unknow	Unknow	Unknow	no	Unknow	Unknow	Unknow	Unknow
SGBs0935	GX3.bin185	42	1.56227	1.92849	58236	15962	138682	56.01	20.82	81.01	1.68	72.61	Bacteria	Firmicutes	Clostridia	Clostridiales	Ruminococcaceae	Unknow	no	Ruminococcaceae bacterium	61.86	Unknow	Unknow
SGBs0936	AH1.bin108	49	2.42312	2.68758	101561	25864	280716	40.48	33.1	90.16	2.01	80.11	Bacteria	Firmicutes	Clostridia	Clostridiales	Ruminococcaceae	Unknow	no	Clostridiales bacterium	57.98	Unknow	Unknow
SGBs0936	GX4.bin001	114	2.29054	2.51873	33428	10461	91538	40.51	23.04	90.94	1.34	84.24	Bacteria	Firmicutes	Clostridia	Clostridiales	Ruminococcaceae	Unknow	no	Clostridiales bacterium	57.71	Unknow	Unknow
SGBs0936	GX5.bin078	203	2.03304	2.40426	14170	4964	62512	41.22	17.38	84.56	3.52	66.96	Bacteria	Firmicutes	Clostridia	Clostridiales	Ruminococcaceae	Unknow	no	Clostridiales bacterium	58.33	Unknow	Unknow
SGBs0936	JL1.bin163	80	1.86099	2.27145	33442	12519	73466	41.12	16.74	81.93	3.52	64.33	Bacteria	Firmicutes	Clostridia	Clostridiales	Ruminococcaceae	Unknow	no	Clostridiales bacterium	56.83	Unknow	Unknow
SGBs0937	GX4.bin002	25	1.42223	1.9387	121291	39949	206984	43.57	21.79	73.36	0	73.36	Bacteria	Firmicutes	Clostridia	Clostridiales	Ruminococcaceae	Unknow	no	Clostridiales bacterium	59.46	Unknow	Unknow
SGBs0937	GX5.bin075	145	1.18076	1.6796	10737	4096	34790	43.68	13.36	70.3	2.35	58.55	Bacteria	Firmicutes	Clostridia	Clostridiales	Ruminococcaceae	Unknow	no	Clostridiales bacterium	58.69	Unknow	Unknow
SGBs0938	GX4.bin003	39	2.64907	2.7994	136832	40618	473490	35.91	42.19	94.63	0.04	94.43	Bacteria	Firmicutes	Clostridia	Clostridiales	Lachnospiraceae	Unknow	no	Eubacterium eligens	75.46	Unknow	Unknow
SGBs0939	GX3.bin098	199	1.69883	2.05495	10649	4408	39002	47.92	11.7	82.67	4.03	62.52	Bacteria	Firmicutes	Clostridia	Clostridiales	Ruminococcaceae	Unknow	no	Clostridiales bacterium	58.15	Unknow	Unknow
SGBs0939	GX4.bin005	52	1.84559	2.24497	58955	17458	192567	47.85	28.72	82.21	1.01	77.16	Bacteria	Firmicutes	Clostridia	Clostridiales	Ruminococcaceae	Unknow	no	Clostridiales bacterium	57.54	Unknow	Unknow
SGBs0939	SX1.bin070	181	1.59863	2.04063	11017	4388	56845	48.08	11.87	78.34	0.67	74.99	Bacteria	Firmicutes	Clostridia	Clostridiales	Ruminococcaceae	Unknow	no	Clostridiales bacterium	57.19	Unknow	Unknow
SGBs0940	GX1.bin007	154	2.18403	2.57793	20036	6672	59366	38.27	115.21	84.72	0	84.72	Bacteria	Bacteroidetes	Bacteroidia	Bacteroidales	Muribaculaceae	Unknow	no	Unknow	Unknow	Unknow	Unknow
SGBs0940	GX2.bin140	32	2.469	2.65427	172273	44308	567062	38.26	156.63	93.02	0	93.02	Bacteria	Bacteroidetes	Bacteroidia	Bacteroidales	Muribaculaceae	Unknow	no	Unknow	Unknow	Unknow	Unknow
SGBs0940	GX4.bin006	40	2.55762	2.60186	93457	38044	398073	38.44	64.92	98.3	0	98.3	Bacteria	Bacteroidetes	Bacteroidia	Bacteroidales	Muribaculaceae	Unknow	no	Unknow	Unknow	Unknow	Unknow
SGBs0940	JL3.bin006	163	2.05391	2.63999	18553	5544	46105	39.17	12.29	77.8	2	67.8	Bacteria	Bacteroidetes	Bacteroidia	Bacteroidales	Muribaculaceae	Unknow	no	Unknow	Unknow	Unknow	Unknow
SGBs0940	SD1.bin149	125	1.88291	2.51827	22050	6984	62479	39.11	52.17	74.77	2.77	60.92	Bacteria	Bacteroidetes	Bacteroidia	Bacteroidales	Muribaculaceae	Unknow	no	Unknow	Unknow	Unknow	Unknow
SGBs0940	SX3.bin057	37	2.11228	2.63409	107197	26467	231388	39.16	32.04	80.19	0	80.19	Bacteria	Bacteroidetes	Bacteroidia	Bacteroidales	Muribaculaceae	Unknow	no	Unknow	Unknow	Unknow	Unknow
SGBs0941	GX4.bin007	75	2.07004	2.19261	51838	13667	104394	53.78	26.05	94.41	0.67	91.06	Bacteria	Firmicutes	Clostridia	Clostridiales	Ruminococcaceae	Unknow	no	Ruminococcaceae bacterium	61.21	Unknow	Unknow
SGBs0942	GX4.bin008	32	2.03861	2.15134	94536	31539	262918	43.02	33.27	94.76	0	94.76	Bacteria	Firmicutes	Clostridia	UBA1212	UBA1212	Unknow	no	Clostridiales bacterium	57.54	Unknow	Unknow
SGBs0942	SD1.bin090	33	2.12038	2.17364	93274	52432	288444	42.93	29.68	97.55	1.4	90.55	Bacteria	Firmicutes	Clostridia	UBA1212	UBA1212	Unknow	no	Clostridiales bacterium	57.27	Unknow	Unknow
SGBs0942	SD2.bin177	29	1.9504	2.15371	93605	55616	285792	42.96	26.47	90.56	0	90.56	Bacteria	Firmicutes	Clostridia	UBA1212	UBA1212	Unknow	no	Clostridiales bacterium	56.97	Unknow	Unknow
SGBs0943	GX4.bin009	477	3.26737	4.0007	8822	3392	46153	51.26	11.51	81.67	1.69	73.22	Bacteria	Lentisphaerae	Lentisphaeria	Victivallales	Victivallaceae	Unknow	no	Victivallis vadensis	72.14	Unknow	Unknow
SGBs0943	SX2.bin023	436	3.27743	3.90356	9790	3655	34658	51.4	27.24	83.96	3.04	68.76	Bacteria	Lentisphaerae	Lentisphaeria	Victivallales	Victivallaceae	Unknow	no	Unknow	Unknow	Unknow	Unknow
SGBs0944	GX4.bin011	70	1.90986	2.24373	54186	11767	123719	31.28	39.49	85.12	1.57	77.27	Bacteria	Candidatus Melainabacteria	Vampirovibrionia	Candidatus Gastranaerophilales	Gastranaerophilaceae	Unknow	no	Candidatus Gastranaerophilales bacterium HUM_10	74.17	GCA_002309875.1	<76.5
SGBs0945	GX4.bin013	50	1.95396	2.68586	71032	17901	109120	52.19	120.99	72.75	0.17	71.9	Bacteria	Firmicutes	Clostridia	Clostridiales	Ruminococcaceae	Unknow	no	Clostridiales bacterium	60.67	Unknow	Unknow
SGBs0945	GX5.bin066	50	1.88812	2.64406	63376	20136	191722	52.3	55.1	71.41	2.01	61.36	Bacteria	Firmicutes	Clostridia	Clostridiales	Ruminococcaceae	Unknow	no	Clostridiales bacterium	60.92	Unknow	Unknow
SGBs0946	GX4.bin014	21	1.59437	1.62046	113105	65133	204936	34.84	30.75	98.39	0	98.39	Bacteria	Proteobacteria	Alphaproteobacteria	Rhodospirillales	Rhodospirillaceae	Unknow	no	Proteobacteria bacterium CAG:495	67.88	Unknow	Unknow
SGBs0946	GX5.bin136	23	1.4989	1.53465	97187	56511	204812	34.77	18.94	97.67	0	97.67	Bacteria	Proteobacteria	Alphaproteobacteria	Rhodospirillales	Rhodospirillaceae	Unknow	no	Proteobacteria bacterium CAG:495	67.93	Unknow	Unknow
SGBs0946	SD4.bin114	14	1.01915	1.31538	284805	32072	287225	35.31	43.72	77.48	1.08	72.08	Bacteria	Proteobacteria	Alphaproteobacteria	Rhodospirillales	Rhodospirillaceae	Unknow	no	Proteobacteria bacterium CAG:495	68.94	Unknow	Unknow
SGBs0947	GX4.bin015	255	1.99076	2.3936	9900	3934	48196	53.26	13.07	83.17	3.36	66.37	Bacteria	Firmicutes	Clostridia	Clostridiales	Ruminococcaceae	Unknow	no	Clostridiales bacterium	56.73	Unknow	Unknow
SGBs0948	GX4.bin017	40	1.70043	2.38323	76822	21587	242314	46.72	29.64	71.35	1.34	64.65	Bacteria	Firmicutes	Clostridia	Clostridiales	Ruminococcaceae	Unknow	no	Clostridiales bacterium	58.58	Unknow	Unknow
SGBs0949	GX4.bin018	9	0.97642	1.07287	257629	44232	269565	31.3	32.13	91.01	0	91.01	Bacteria	Firmicutes	Clostridia	4C28d-15	UBA1242	Unknow	no	Unknow	Unknow	Unknow	Unknow
SGBs0949	JL2.bin166	5	0.918625	1.02194	606811	62031	606811	31.47	119.62	89.89	0	89.89	Bacteria	Firmicutes	Clostridia	4C28d-15	UBA1242	Unknow	no	Unknow	Unknow	Unknow	Unknow
SGBs0950	GX4.bin023	65	1.68257	1.77711	38254	12872	91335	48.74	23.57	94.68	0.5	92.18	Bacteria	Firmicutes	Clostridia	Clostridiales	Ruminococcaceae	Unknow	no	Unknow	Unknow	Unknow	Unknow
SGBs0951	GX4.bin024	91	2.71271	2.82662	54510	13533	303044	40.3	17.68	95.97	1.34	89.27	Bacteria	Firmicutes	Clostridia	Clostridiales	Ruminococcaceae	Unknow	no	Unknow	Unknow	Unknow	Unknow
SGBs0952	GX4.bin027	43	1.34001	1.52603	66680	17939	142569	42.64	17.21	87.81	0.67	84.46	Bacteria	Firmicutes	Clostridia	Monoglobales	Monoglobaceae	Unknow	no	Clostridiales bacterium	64.76	Unknow	Unknow
SGBs0953	GX4.bin028	96	1.72998	1.94292	28590	9879	58293	40.52	21.01	89.04	4.7	65.54	Bacteria	Firmicutes	Clostridia	Clostridiales	Ruminococcaceae	Unknow	no	Ruminococcaceae bacterium	66.63	Unknow	Unknow
SGBs0954	GX4.bin029	163	2.65608	3.52873	26218	7381	86394	47.29	15.47	75.27	2.01	65.22	Bacteria	Firmicutes	Clostridia	Clostridiales	Lachnospiraceae	Unknow	no	Unknow	Unknow	Unknow	Unknow
SGBs0955	GX4.bin030	56	1.87921	2.13838	71239	16753	144455	41.39	21.09	87.88	0.7	84.38	Bacteria	Firmicutes	Clostridia	UBA1212	UBA1212	Unknow	no	Clostridiales bacterium	57.95	Unknow	Unknow
SGBs0956	GX4.bin032	130	2.40271	2.65904	24318	8730	147856	53.6	18.06	90.36	0.02	90.26	Bacteria	Firmicutes	Clostridia	Clostridiales	Ruminococcaceae	Unknow	no	Unknow	Unknow	Unknow	Unknow
SGBs0957	AH2.bin196	16	1.55874	1.56641	187484	56990	433341	32.16	68.91	99.51	0	99.51	Bacteria	Proteobacteria	Epsilonproteobacteria	Campylobacterales	Campylobacteraceae	Campylobacter	yes	Campylobacter fetus	80.48	GCF_002139875.1	97.62
SGBs0957	AH3.bin132	16	1.55768	1.56535	187484	56990	433474	32.16	48.02	99.51	0	99.51	Bacteria	Proteobacteria	Epsilonproteobacteria	Campylobacterales	Campylobacteraceae	Campylobacter	yes	Campylobacter fetus	80.48	GCF_002139875.1	97.6
SGBs0957	AH4.bin147	16	1.53695	1.54452	187507	56990	433476	32.23	75.25	99.51	0	99.51	Bacteria	Proteobacteria	Epsilonproteobacteria	Campylobacterales	Campylobacteraceae	Campylobacter	yes	Campylobacter fetus	80.48	GCF_002139875.1	97.63
SGBs0957	GX4.bin033	9	1.51756	1.51939	266989	66144	710857	32.26	150.09	99.88	0	99.88	Bacteria	Proteobacteria	Epsilonproteobacteria	Campylobacterales	Campylobacteraceae	Campylobacter	yes	Campylobacter fetus	82.34	GCF_002139875.1	97.57
SGBs0957	JL2.bin008	14	1.51748	1.51931	204227	51708	391801	32.52	98.08	99.88	0	99.88	Bacteria	Proteobacteria	Epsilonproteobacteria	Campylobacterales	Campylobacteraceae	Campylobacter	yes	Campylobacter fetus	80.48	GCF_002139875.1	97.49
SGBs0957	JL3.bin088	15	1.42557	1.44332	232147	43657	504786	32.64	109.56	98.77	0	98.77	Bacteria	Proteobacteria	Epsilonproteobacteria	Campylobacterales	Campylobacteraceae	Campylobacter	yes	Campylobacter fetus	80.57	GCF_002139875.1	97.25
SGBs0957	JL5.bin088	12	1.47996	1.48174	224474	55773	524072	32.64	30.94	99.88	0	99.88	Bacteria	Proteobacteria	Epsilonproteobacteria	Campylobacterales	Campylobacteraceae	Campylobacter	yes	Campylobacter fetus	80.42	GCF_002139875.1	97.51
SGBs0957	SD1.bin066	7	1.09452	1.50822	221892	102405	533038	32.36	327.61	72.57	0	72.57	Bacteria	Proteobacteria	Epsilonproteobacteria	Campylobacterales	Campylobacteraceae	Campylobacter	yes	Campylobacter fetus	78.54	GCF_002139875.1	97.53
SGBs0957	SD3.bin172	8	1.15564	1.43879	279604	86022	303731	32.47	55.74	80.32	0	80.32	Bacteria	Proteobacteria	Epsilonproteobacteria	Campylobacterales	Campylobacteraceae	Campylobacter	yes	Campylobacter fetus	78.16	GCF_002139875.1	97.57
SGBs0957	SX1.bin113	26	1.50882	1.51063	107486	27179	222583	32.48	22.01	99.88	0	99.88	Bacteria	Proteobacteria	Epsilonproteobacteria	Campylobacterales	Campylobacteraceae	Campylobacter	yes	Campylobacter fetus	80.45	GCF_002139875.1	97.54
SGBs0957	SX3.bin097	40	1.44373	1.49811	62328	20273	213932	32.8	131.13	96.37	0	96.37	Bacteria	Proteobacteria	Epsilonproteobacteria	Campylobacterales	Campylobacteraceae	Campylobacter	yes	Campylobacter fetus	82.1	GCF_002139875.1	97.43
SGBs0958	GX4.bin034	40	1.25245	1.73976	49685	17814	150168	52.29	48.49	71.99	2.68	58.59	Bacteria	Firmicutes	Clostridia	Clostridiales	Ruminococcaceae	Unknow	no	Clostridiales bacterium	70.61	Unknow	Unknow
SGBs0959	GX4.bin035	156	1.91847	2.66159	20187	4908	102570	50.23	79.64	72.08	2.52	59.48	Bacteria	Firmicutes	Clostridia	Clostridiales	Ruminococcaceae	Unknow	no	Pseudoflavonifractor capillosus	75.08	Unknow	Unknow
SGBs0960	GX4.bin036	299	2.4355	3.47929	10737	4047	59614	41.14	11.08	70	0	70	Bacteria	Bacteroidetes	Bacteroidia	Bacteroidales	Paludibacteraceae	Unknow	no	Unknow	Unknow	Unknow	Unknow
SGBs0961	GX4.bin038	305	1.79651	2.2781	6822	3293	21068	59.02	13.22	78.86	0.71	75.31	Bacteria	Verrucomicrobia	Kiritimatiellae	RFP12	UBA1067	Unknow	no	Verrucomicrobia bacterium	61.49	Unknow	Unknow
SGBs0962	GX2.bin091	90	1.80146	2.23839	35770	6976	193733	46.69	20.53	80.48	3.08	65.08	Bacteria	Firmicutes	Clostridia	Clostridiales	Lachnospiraceae	Unknow	no	Unknow	Unknow	Unknow	Unknow
SGBs0962	GX4.bin039	109	2.25223	2.50526	43921	8682	153608	46.97	16.9	89.9	4.83	65.75	Bacteria	Firmicutes	Clostridia	Clostridiales	Lachnospiraceae	Unknow	no	Unknow	Unknow	Unknow	Unknow
SGBs0963	GX4.bin041	33	1.91101	1.975	96158	27301	199817	51.99	22.93	96.76	0	96.76	Bacteria	Firmicutes	Clostridia	Clostridiales	Ruminococcaceae	Unknow	no	Clostridiales bacterium	57.24	Unknow	Unknow
SGBs0963	GX5.bin052	222	1.66757	1.98307	8936	3837	48611	52.43	11.89	84.09	2.35	72.34	Bacteria	Firmicutes	Clostridia	Clostridiales	Ruminococcaceae	Unknow	no	Clostridiales bacterium	56.03	Unknow	Unknow
SGBs0964	GX4.bin043	10	2.00842	2.18568	309376	104886	440481	53.1	43.18	91.89	0.71	88.34	Bacteria	Verrucomicrobia	Kiritimatiellae	RFP12	Unknow	Unknow	no	Verrucomicrobia bacterium ADurb.Bin070	56	Unknow	Unknow
SGBs0965	GX4.bin044	187	1.4488	1.71843	9746	3962	33736	42.39	12.08	84.31	2.68	70.91	Bacteria	Firmicutes	Clostridia	Clostridiales	Ruminococcaceae	Unknow	no	Ruminococcaceae bacterium	61.31	Unknow	Unknow
SGBs0966	GX4.bin045	210	2.39528	2.39528	31293	3860	119918	57.93	24.14	100	2.8	86	Bacteria	Firmicutes	Clostridia	Clostridiales	Ruminococcaceae	Unknow	no	unnamed Ruminococcaceae bacterium D16	84.68	Unknow	Unknow
SGBs0967	GX4.bin046	26	1.34204	1.7272	107265	26692	172315	39.7	141.73	77.7	0.67	74.35	Bacteria	Firmicutes	Clostridia	Clostridiales	Ruminococcaceae	Unknow	no	Ruminococcaceae bacterium	64.88	Unknow	Unknow
SGBs0968	GX4.bin052	83	1.77844	2.0409	32305	11390	114457	39.08	16.45	87.14	0	87.14	Bacteria	Firmicutes	Clostridia	Clostridiales	Ruminococcaceae	Unknow	no	Clostridiales bacterium	56.18	Unknow	Unknow
SGBs0969	GX2.bin004	134	2.83327	3.41275	29620	10145	107476	48.29	16.1	83.02	1.12	77.42	Bacteria	Bacteroidetes	Bacteroidia	Bacteroidales	Bacteroidaceae	Unknow	no	Bacteroides plebeius	77.19	Unknow	Unknow
SGBs0969	GX4.bin057	138	3.18763	3.48986	39635	8904	148097	48.26	42.37	91.34	1.8	82.34	Bacteria	Bacteroidetes	Bacteroidia	Bacteroidales	Bacteroidaceae	Unknow	no	Bacteroides plebeius	78.06	Unknow	Unknow
SGBs0969	GX5.bin097	215	2.39801	2.94741	14154	5069	45673	48.81	58.3	81.36	0.56	78.56	Bacteria	Bacteroidetes	Bacteroidia	Bacteroidales	Bacteroidaceae	Unknow	no	Bacteroides uniformis	76.73	Unknow	Unknow
SGBs0970	GX4.bin059	43	0.942354	1.05491	33817	10636	95120	34.72	32.99	89.33	3.37	72.48	Bacteria	Firmicutes	Clostridia	4C28d-15	UBA1242	Unknow	no	Clostridiales bacterium	57.65	Unknow	Unknow
SGBs0971	GX4.bin060	225	1.90206	2.14389	10875	4186	34278	47.34	12.29	88.72	1.34	82.02	Bacteria	Firmicutes	Clostridia	Clostridiales	Ruminococcaceae	Unknow	no	Ruminococcaceae bacterium	58.23	Unknow	Unknow
SGBs0971	JL1.bin159	131	1.70714	2.20817	19232	6309	68562	46.15	228.66	77.31	2.57	64.46	Bacteria	Firmicutes	Clostridia	Clostridiales	Ruminococcaceae	Unknow	no	Ruminococcaceae bacterium	58.71	Unknow	Unknow
SGBs0972	GX4.bin062	253	1.49822	1.95922	6772	3353	28817	59.01	11.78	76.47	1.6	68.47	Bacteria	Firmicutes	Clostridia	Clostridiales	Ruminococcaceae	Unknow	no	Unknow	Unknow	Unknow	Unknow
SGBs0973	GX4.bin063	155	1.76322	2.20403	16238	5380	42723	32.39	15.07	80	1.28	73.6	Archaea	Euryarchaeota	Methanobacteria	Methanobacteriales	Methanobacteriaceae	Methanobrevibacter	no	Methanobrevibacter ruminantium	86.05	Unknow	Unknow
SGBs0974	GX4.bin065	116	1.49021	2.11318	18239	5597	63981	47.22	18.21	70.52	1.01	65.47	Bacteria	Firmicutes	Clostridia	Clostridiales	Ruminococcaceae	Unknow	no	Unknow	Unknow	Unknow	Unknow
SGBs0974	SX3.bin064	151	1.60619	2.10786	16217	4585	88767	47	13.69	76.2	3.15	60.45	Bacteria	Firmicutes	Clostridia	Clostridiales	Ruminococcaceae	Unknow	no	Unknow	Unknow	Unknow	Unknow
SGBs0974	XZ5.bin137	188	1.36314	1.94179	8182	3917	40343	47.34	10.62	70.2	2.68	56.8	Bacteria	Firmicutes	Clostridia	Clostridiales	Ruminococcaceae	Unknow	no	Unknow	Unknow	Unknow	Unknow
SGBs0975	GX4.bin069	13	1.29174	1.40544	141478	54788	264834	38.95	59.79	91.91	0.81	87.86	Bacteria	Firmicutes	Clostridia	4C28d-15	CAG-314	Unknow	no	Clostridiales bacterium	61.02	Unknow	Unknow
SGBs0976	GX4.bin070	15	1.76457	1.93442	218866	73971	252052	53.03	290.5	91.22	0	91.22	Bacteria	Verrucomicrobia	Opitutae	Opitutales	UBA953	Unknow	no	Opitutae bacterium	57.29	Unknow	Unknow
SGBs0977	GX4.bin072	10	1.00347	1.12737	174211	52213	229724	42.45	75.44	89.01	0	89.01	Bacteria	Proteobacteria	Alphaproteobacteria	Rs-D84	Rs-D84	Unknow	no	Alphaproteobacteria bacterium	70.03	GCA_002437665.1	79.04
SGBs0977	JL2.bin056	17	0.971064	1.09096	81518	28907	174942	42.43	309.97	89.01	1.1	83.51	Bacteria	Proteobacteria	Alphaproteobacteria	Rs-D84	Rs-D84	Unknow	no	Alphaproteobacteria bacterium	70.23	GCA_002437665.1	78.78
SGBs0977	SD1.bin136	15	0.979692	1.10065	84466	38804	161862	42.44	114.66	89.01	1.1	83.51	Bacteria	Proteobacteria	Alphaproteobacteria	Rs-D84	Rs-D84	Unknow	no	Alphaproteobacteria bacterium	70.07	GCA_002437665.1	78.38
SGBs0977	SD2.bin122	18	1.02904	1.15609	84466	28975	148545	42.58	233.38	89.01	2.39	77.06	Bacteria	Proteobacteria	Alphaproteobacteria	Rs-D84	Rs-D84	Unknow	no	Alphaproteobacteria bacterium	70.11	GCA_002437665.1	78.52
SGBs0977	XZ1.bin108	38	0.836988	1.04597	29770	10689	114381	42.82	16.39	80.02	1.49	72.57	Bacteria	Proteobacteria	Alphaproteobacteria	Rs-D84	Rs-D84	Unknow	no	Alphaproteobacteria bacterium	70.12	GCA_002437665.1	77.94
SGBs0977	XZ4.bin134	20	0.944224	1.06081	81895	21426	141480	42.69	59.43	89.01	0	89.01	Bacteria	Proteobacteria	Alphaproteobacteria	Rs-D84	Rs-D84	Unknow	no	Alphaproteobacteria bacterium	70.19	GCA_002437665.1	78.69
SGBs0978	GX4.bin077	394	2.78184	3.49039	10050	3012	46940	62.99	14.41	79.7	3.11	64.15	Bacteria	Verrucomicrobia	Kiritimatiellae	RFP12	UBA1067	Unknow	no	Verrucomicrobia bacterium	64.36	GCA_002392765.1	<76.5
SGBs0979	GX1.bin001	84	2.20486	2.55281	42860	13123	109118	32.28	27.34	86.37	0	86.37	Archaea	Euryarchaeota	Methanobacteria	Methanobacteriales	Methanobacteriaceae	Methanosphaera	no	Methanosphaera stadtmanae	80.14	GCA_003266105.1	81.56
SGBs0979	GX4.bin078	83	1.80339	1.96021	37338	9573	145451	32.08	31.28	92	0.8	88	Archaea	Euryarchaeota	Methanobacteria	Methanobacteriales	Methanobacteriaceae	Methanosphaera	no	Methanosphaera stadtmanae	81.54	GCA_003266105.1	81.57
SGBs0980	GX4.bin083	145	1.5529	1.73936	15658	4950	41196	52.65	14.59	89.28	4.25	68.03	Bacteria	Firmicutes	Clostridia	Clostridiales	Ruminococcaceae	Unknow	no	Clostridiales bacterium	58.97	Unknow	Unknow
SGBs0981	GX4.bin084	33	2.28001	2.6201	147439	33254	418087	58.01	30.48	87.02	0.81	82.97	Bacteria	Actinobacteria	Coriobacteriia	Eggerthellales	Eggerthellaceae	Unknow	no	Eggerthella lenta	77.22	Unknow	Unknow
SGBs0982	GX2.bin137	215	2.44739	2.70281	18148	5091	55936	62.19	18.83	90.55	2.58	77.65	Bacteria	Actinobacteria	Coriobacteriia	Coriobacteriales	Atopobiaceae	Olsenella	no	Olsenella uli	80.56	GCA_002305995.1	80.34
SGBs0982	GX4.bin085	193	2.55644	2.79393	19087	6420	101744	62.52	32.1	91.5	2.02	81.4	Bacteria	Actinobacteria	Coriobacteriia	Coriobacteriales	Atopobiaceae	Olsenella	no	Olsenella uli	81	GCA_002305995.1	80.46
SGBs0983	GX4.bin087	57	1.575	1.7283	43618	13194	206691	41.38	17.59	91.13	0.46	88.83	Bacteria	Firmicutes	Clostridia	4C28d-15	CAG-727	Unknow	no	Clostridiales bacterium	59.06	Unknow	Unknow
SGBs0984	GX4.bin088	134	1.91477	2.12846	23231	6352	70256	45.14	22.33	89.96	1.68	81.56	Bacteria	Firmicutes	Clostridia	Clostridiales	Ruminococcaceae	Unknow	no	Clostridiales bacterium	59.61	Unknow	Unknow
SGBs0985	GX4.bin089	83	0.845254	1.00673	14747	4835	50467	49.62	13.67	83.96	3.55	66.21	Bacteria	Candidatus Saccharibacteria	Saccharimonadia	Saccharimonadales	Saccharimonadaceae	Unknow	no	TM7 phylum sp. oral taxon 351	62.08	Unknow	Unknow
SGBs0986	GX2.bin154	188	1.8358	2.00393	13646	4741	68261	50.77	21.05	91.61	1.83	82.46	Bacteria	Firmicutes	Clostridia	Clostridiales	Peptostreptococcaceae	Unknow	no	Unknow	Unknow	Unknow	Unknow
SGBs0986	GX4.bin090	178	2.08467	2.20181	18840	5268	64881	50.55	16.83	94.68	0.71	91.13	Bacteria	Firmicutes	Clostridia	Clostridiales	Peptostreptococcaceae	Unknow	no	Unknow	Unknow	Unknow	Unknow
SGBs0986	GX5.bin124	243	1.92583	2.24038	10038	3967	41778	50.69	13.31	85.96	4.02	65.86	Bacteria	Firmicutes	Clostridia	Clostridiales	Peptostreptococcaceae	Unknow	no	Unknow	Unknow	Unknow	Unknow
SGBs0987	GX4.bin092	180	1.591	2.06973	11660	4254	40055	41.31	12.36	76.87	1.01	71.82	Bacteria	Firmicutes	Clostridia	Clostridiales	Ruminococcaceae	Unknow	no	Ruminococcaceae bacterium	61.66	Unknow	Unknow
SGBs0988	GX4.bin093	74	1.92288	2.18733	47099	16875	114861	39.41	20.82	87.91	1.01	82.86	Bacteria	Firmicutes	Clostridia	Clostridiales	Ruminococcaceae	Unknow	no	Firmicutes bacterium ADurb.Bin300	56.94	Unknow	Unknow
SGBs0989	GX4.bin098	226	1.67157	2.10658	9380	3720	32930	50.08	22.77	79.35	2.85	65.1	Bacteria	Firmicutes	Clostridia	Clostridiales	Oscillospiraceae	Unknow	no	Unknow	Unknow	Unknow	Unknow
SGBs0990	GX3.bin168	111	1.621	2.12813	24443	6441	55612	56.9	20.66	76.17	0.73	72.52	Bacteria	Firmicutes	Clostridia	Clostridiales	Clostridiaceae	Unknow	no	Unknow	Unknow	Unknow	Unknow
SGBs0990	GX4.bin099	87	1.61247	2.05383	32018	8338	146290	56.52	37.44	78.51	1.01	73.46	Bacteria	Firmicutes	Clostridia	Clostridiales	Clostridiaceae	Unknow	no	Unknow	Unknow	Unknow	Unknow
SGBs0990	SD5.bin138	158	1.77877	2.26856	14225	5121	109076	56.48	12.92	78.41	1.07	73.06	Bacteria	Firmicutes	Clostridia	Clostridiales	Clostridiaceae	Unknow	no	Unknow	Unknow	Unknow	Unknow
SGBs0990	AH1.bin020	24	1.43243	2.01354	119035	34356	208220	55.76	18.55	71.14	0	71.14	Bacteria	Firmicutes	Clostridia	Clostridiales	Ruminococcaceae	Unknow	no	Unknow	Unknow	Unknow	Unknow
SGBs0991	GX4.bin100	49	2.15655	2.21685	69094	19746	172628	43.74	16.78	97.28	0	97.28	Bacteria	Verrucomicrobia	Verrucomicrobiae	Verrucomicrobiales	Akkermansiaceae	Akkermansia	no	Akkermansia muciniphila	76.72	Unknow	Unknow
SGBs0991	SD4.bin126	167	1.95094	2.13124	16075	6053	65876	43.82	11.78	91.54	0	91.54	Bacteria	Verrucomicrobia	Verrucomicrobiae	Verrucomicrobiales	Akkermansiaceae	Akkermansia	no	Akkermansia muciniphila	76.31	Unknow	Unknow
SGBs0991	SX3.bin020	37	2.03049	2.17072	72715	25854	249117	43.82	17.86	93.54	0	93.54	Bacteria	Verrucomicrobia	Verrucomicrobiae	Verrucomicrobiales	Akkermansiaceae	Akkermansia	no	Akkermansia muciniphila	76.56	Unknow	Unknow
SGBs0992	GX4.bin102	68	1.82637	1.98518	55418	12893	123531	26.69	84.06	92	1.33	85.35	Bacteria	Firmicutes	Bacilli	ML615J-28	CAG-313	Unknow	no	Acholeplasmatales bacterium	62.36	Unknow	Unknow
SGBs0993	AH1.bin044	70	2.15543	2.70273	42444	16681	138359	54.45	17.95	79.75	2.01	69.7	Bacteria	Firmicutes	Clostridia	Clostridiales	Ruminococcaceae	Unknow	no	Clostridiales bacterium	56	Unknow	Unknow
SGBs0993	GX4.bin104	259	1.79569	2.42956	8451	3623	39529	55.25	12.07	73.91	0.67	70.56	Bacteria	Firmicutes	Clostridia	Clostridiales	Ruminococcaceae	Unknow	no	Clostridiales bacterium	55.21	Unknow	Unknow
SGBs0994	GX4.bin105	147	1.23264	1.4219	10769	4239	45546	45.41	12.62	86.69	0.45	84.44	Bacteria	Firmicutes	Clostridia	Clostridiales	Ruminococcaceae	Unknow	no	Ruminococcaceae bacterium	64.09	Unknow	Unknow
SGBs0995	GX4.bin106	102	1.29309	1.62531	18477	6475	48453	33.55	13.4	79.56	1.14	73.86	Bacteria	Proteobacteria	Alphaproteobacteria	Rhodospirillales	Acetobacteraceae	Unknow	no	Alphaproteobacteria bacterium	64.17	Unknow	Unknow
SGBs0996	GX1.bin103	44	1.88504	2.39006	65673	23763	190346	40.82	30.5	78.87	0	78.87	Bacteria	Bacteroidetes	Bacteroidia	Bacteroidales	Muribaculaceae	Unknow	no	Unknow	Unknow	Unknow	Unknow
SGBs0996	GX3.bin177	49	2.16967	2.39082	66312	23763	190338	40.23	34.77	90.75	0	90.75	Bacteria	Bacteroidetes	Bacteroidia	Bacteroidales	Muribaculaceae	Unknow	no	Unknow	Unknow	Unknow	Unknow
SGBs0996	GX4.bin108	62	2.22903	2.34857	60626	19289	190170	40.35	19.83	94.91	0.02	94.81	Bacteria	Bacteroidetes	Bacteroidia	Bacteroidales	Muribaculaceae	Unknow	no	Unknow	Unknow	Unknow	Unknow
SGBs0996	JL1.bin090	55	2.35995	2.53703	72590	24303	310139	40.08	41.22	93.02	1.51	85.47	Bacteria	Bacteroidetes	Bacteroidia	Bacteroidales	Muribaculaceae	Unknow	no	Unknow	Unknow	Unknow	Unknow
SGBs0997	GX4.bin117	484	2.81759	2.81759	6862	3031	41853	48.24	11.77	100	3.35	83.25	Bacteria	Firmicutes	Clostridia	Clostridiales	Ruminococcaceae	Unknow	no	Clostridiales bacterium	61.18	Unknow	Unknow
SGBs0998	GX1.bin043	131	1.57471	1.94169	18259	5470	55783	38.73	97.95	81.1	3.36	64.3	Bacteria	Firmicutes	Clostridia	Clostridiales	Lachnospiraceae	Unknow	no	Blautia hansenii	72.92	Unknow	Unknow
SGBs0998	GX4.bin121	150	1.4685	1.86215	14881	4225	48006	38.96	32.03	78.86	2.24	67.66	Bacteria	Firmicutes	Clostridia	Clostridiales	Lachnospiraceae	Unknow	no	butyrate-producing bacterium	74.95	Unknow	Unknow
SGBs0999	GX4.bin122	30	0.950807	1.15138	66211	16214	141637	25.48	91.7	82.58	2.25	71.33	Bacteria	Firmicutes	Bacilli	RF39	CAG-1000	Unknow	no	Mycoplasma sp. CAG:776	69.74	GCA_000438195.1	78.64
SGBs1000	GX4.bin126	41	1.13952	1.6258	47113	13681	96805	56.87	17.38	70.09	0.67	66.74	Bacteria	Firmicutes	Clostridia	Clostridiales	Ruminococcaceae	Unknow	no	Clostridiales bacterium	55.63	Unknow	Unknow
SGBs1001	GX4.bin127	169	1.21427	1.4497	9309	3236	52098	38.65	11.55	83.76	4.19	62.81	Bacteria	Firmicutes	Clostridia	4C28d-15	CAG-727	Unknow	no	Clostridiales bacterium	65.09	Unknow	Unknow
SGBs1002	GX4.bin131	23	1.45945	1.57574	105347	30651	217765	41.47	22.19	92.62	0	92.62	Bacteria	Firmicutes	Clostridia	Clostridiales	Ruminococcaceae	Unknow	no	Ruminococcaceae bacterium	61.3	Unknow	Unknow
SGBs1003	GX4.bin132	53	2.05051	2.23928	58798	18070	134728	39.61	21.5	91.57	0.94	86.87	Bacteria	Firmicutes	Clostridia	Clostridiales	Ruminococcaceae	Unknow	no	Firmicutes bacterium ADurb.Bin300	57.21	Unknow	Unknow
SGBs1003	SD2.bin019	221	1.89316	2.21968	11266	3829	38053	39.61	11.62	85.29	2.01	75.24	Bacteria	Firmicutes	Clostridia	Clostridiales	Ruminococcaceae	Unknow	no	Unknow	Unknow	Unknow	Unknow
SGBs1004	GX4.bin134	57	2.61202	2.6475	69525	21644	280739	43.08	25	98.66	0	98.66	Bacteria	Firmicutes	Clostridia	Clostridiales	Ruminococcaceae	Ruminococcus	no	Ruminococcus flavefaciens	82.87	Unknow	Unknow
SGBs1004	GX5.bin090	91	1.73554	2.19605	28198	8887	108820	44.32	14.63	79.03	0.67	75.68	Bacteria	Firmicutes	Clostridia	Clostridiales	Ruminococcaceae	Ruminococcus	no	Ruminococcus flavefaciens	82.65	Unknow	Unknow
SGBs1005	GX4.bin135	253	2.90809	2.90809	21205	4207	110170	52.16	36.6	100	1.17	94.15	Bacteria	Firmicutes	Clostridia	Clostridiales	Ruminococcaceae	Unknow	no	Clostridiales bacterium	71.41	Unknow	Unknow
SGBs1006	GX4.bin136	28	0.445985	0.562899	19864	9137	45723	23.5	14.76	79.23	0.77	75.38	Bacteria	Tenericutes	Mollicutes	Mycoplasmatales	Mycoplasmataceae	Unknow	no	Unknow	Unknow	Unknow	Unknow
SGBs1007	GX4.bin137	172	2.94159	3.32534	26901	7341	122879	60.41	15.31	88.46	2.58	75.56	Bacteria	Actinobacteria	Coriobacteriia	Coriobacteriales	Atopobiaceae	Olsenella	no	Olsenella uli	79.37	Unknow	Unknow
SGBs1008	GX4.bin139	59	1.54835	1.66221	37138	13693	163825	48.97	24.26	93.15	0.71	89.6	Bacteria	Firmicutes	Clostridia	Clostridiales	Ruminococcaceae	Unknow	no	Clostridiales bacterium	68.88	Unknow	Unknow
SGBs1008	GX5.bin103	45	1.33931	1.88132	56804	15001	104080	49.71	18.58	71.19	2.01	61.14	Bacteria	Firmicutes	Clostridia	Clostridiales	Ruminococcaceae	Unknow	no	Clostridiales bacterium	69.57	Unknow	Unknow
SGBs1009	GX4.bin144	37	2.15359	2.32043	91640	27720	227412	45.14	62.85	92.81	1.12	87.21	Bacteria	Bacteroidetes	Bacteroidia	Bacteroidales	Bacteroidaceae	Unknow	no	Unknow	Unknow	Unknow	Unknow
SGBs1009	SD1.bin024	21	1.89792	2.19184	123085	53649	290503	45.27	26.51	86.59	0.74	82.89	Bacteria	Bacteroidetes	Bacteroidia	Bacteroidales	Bacteroidaceae	Unknow	no	Unknow	Unknow	Unknow	Unknow
SGBs1009	SD2.bin002	23	2.06671	2.25132	105451	57486	439468	45.08	21.73	91.8	1.14	86.1	Bacteria	Bacteroidetes	Bacteroidia	Bacteroidales	Bacteroidaceae	Unknow	no	Unknow	Unknow	Unknow	Unknow
SGBs1009	SX4.bin102	29	2.06046	2.24012	101127	38089	209865	45.1	64.09	91.98	1.12	86.38	Bacteria	Bacteroidetes	Bacteroidia	Bacteroidales	Bacteroidaceae	Unknow	no	Unknow	Unknow	Unknow	Unknow
SGBs1009	SX5.bin051	25	1.78591	2.26869	110503	36569	223678	45.26	307.59	78.72	3.04	63.52	Bacteria	Bacteroidetes	Bacteroidia	Bacteroidales	Bacteroidaceae	Unknow	no	Unknow	Unknow	Unknow	Unknow
SGBs1010	GX4.bin145	155	2.99032	3.1378	38657	9581	114587	31.18	23.94	95.3	1.3	88.8	Bacteria	Firmicutes	Clostridia	Clostridiales	Lachnospiraceae	Unknow	no	Clostridium phytofermentans	75.03	Unknow	Unknow
SGBs1011	GX1.bin062	100	1.99305	2.16166	33561	8352	121415	58.85	25.16	92.2	3.02	77.1	Bacteria	Firmicutes	Clostridia	Christensenellales	CAG-74	Unknow	no	Clostridiales bacterium	66.97	GCA_000437595.1	77.45
SGBs1011	GX2.bin067	207	1.89465	2.28519	13194	4209	36187	58.88	30.37	82.91	1.23	76.76	Bacteria	Firmicutes	Clostridia	Christensenellales	CAG-74	Unknow	no	Clostridiales bacterium	66.4	GCA_000437595.1	77.05
SGBs1011	GX3.bin037	90	1.8969	2.13711	35517	8888	124624	58.77	28.07	88.76	1.01	83.71	Bacteria	Firmicutes	Clostridia	Christensenellales	CAG-74	Unknow	no	Clostridiales bacterium	67.09	GCA_000437595.1	77.57
SGBs1011	GX4.bin146	116	2.0269	2.15421	29410	7269	125932	58.84	23.91	94.09	1.4	87.09	Bacteria	Firmicutes	Clostridia	Christensenellales	CAG-74	Unknow	no	Clostridiales bacterium	67.29	GCA_000437595.1	77.72
SGBs1011	GX5.bin044	186	1.94897	2.20422	14744	4717	53740	58.85	50.36	88.42	3.66	70.12	Bacteria	Firmicutes	Clostridia	Christensenellales	CAG-74	Unknow	no	Clostridiales bacterium	66.12	GCA_000437595.1	77.14
SGBs1012	GX4.bin147	194	1.40119	1.71002	8980	3649	40080	39.65	11.5	81.94	2.68	68.54	Bacteria	Firmicutes	Clostridia	Clostridiales	Ruminococcaceae	Unknow	no	Unknow	Unknow	Unknow	Unknow
SGBs1013	GX4.bin149	213	2.13332	2.46998	14395	4759	51649	48.51	12.79	86.37	2.36	74.57	Bacteria	Lentisphaerae	Lentisphaeria	Victivallales	Victivallaceae	Unknow	no	Victivallis vadensis	72.8	Unknow	Unknow
SGBs1014	GX4.bin152	105	2.08843	2.37781	33253	8322	110840	46.77	17.42	87.83	1.63	79.68	Bacteria	Bacteroidetes	Bacteroidia	Bacteroidales	Bacteroidaceae	Unknow	no	Unknow	Unknow	Unknow	Unknow
SGBs1014	GX5.bin073	51	1.98213	2.49262	58710	17937	164626	46.55	80.45	79.52	1.12	73.92	Bacteria	Bacteroidetes	Bacteroidia	Bacteroidales	Bacteroidaceae	Unknow	no	Unknow	Unknow	Unknow	Unknow
SGBs1015	GX5.bin002	185	1.24311	1.51765	8647	3384	32121	44.47	11	81.91	3.64	63.71	Bacteria	Firmicutes	Clostridia	Clostridiales	Ruminococcaceae	Unknow	no	Clostridiales bacterium	59.62	Unknow	Unknow
SGBs1016	GX5.bin003	44	1.28769	1.52137	46134	14969	113312	50.47	28.42	84.64	1.47	77.29	Archaea	Euryarchaeota	Methanomicrobia	Methanomicrobiales	Methanocorpusculaceae	Methanocorpusculum	no	Methanocorpusculum labreanum	70.76	Unknow	Unknow
SGBs1017	GX5.bin004	21	1.71924	1.82142	335218	53476	416035	36.88	20.59	94.39	0.7	90.89	Bacteria	Proteobacteria	Betaproteobacteria	Burkholderiales	Oxalobacteraceae	Unknow	no	Oxalobacter formigenes	69.46	Unknow	Unknow
SGBs1018	GX5.bin005	130	1.12687	1.38726	11610	4331	33088	51.13	12.22	81.23	0.67	77.88	Bacteria	Firmicutes	Clostridia	Clostridiales	Ruminococcaceae	Unknow	no	Ruminococcaceae bacterium	61.34	Unknow	Unknow
SGBs1019	GX5.bin007	52	1.50113	1.74084	54838	14953	165332	26.58	61.75	86.23	0	86.23	Bacteria	Firmicutes	Bacilli	RF39	CAG-1000	Unknow	no	Clostridium sp. CAG:524	66.95	Unknow	Unknow
SGBs1019	SX3.bin059	21	1.3321	1.65725	100899	60869	204267	26.56	55.07	80.38	0.05	80.13	Bacteria	Firmicutes	Bacilli	RF39	CAG-1000	Unknow	no	Clostridium sp. CAG:524	68.06	GCA_000434555.1	78.89
SGBs1020	GX5.bin008	97	1.33554	1.50755	18532	7014	48782	43.21	59.77	88.59	2.35	76.84	Bacteria	Firmicutes	Clostridia	Clostridiales	Ruminococcaceae	Unknow	no	Ruminococcus albus	71.05	Unknow	Unknow
SGBs1021	GX5.bin009	134	2.01968	2.26067	22045	7761	75390	45.46	21.1	89.34	0.5	86.84	Bacteria	Firmicutes	Clostridia	Clostridiales	Ruminococcaceae	Unknow	no	Clostridium sp. CAG:413	71.82	GCA_000431775.1	77.29
SGBs1022	GX5.bin010	505	1.90481	1.90481	3824	2409	18586	42.71	8.63	100	2.22	88.9	Bacteria	Firmicutes	Clostridia	Clostridiales	Ruminococcaceae	Unknow	no	Ruminococcaceae bacterium	70.34	Unknow	Unknow
SGBs1023	GX2.bin163	44	1.70707	1.97509	60903	20658	170244	49.56	98.57	86.43	1.19	80.48	Bacteria	Bacteroidetes	Bacteroidia	Bacteroidales	Rikenellaceae	Unknow	no	Unknow	Unknow	Unknow	Unknow
SGBs1023	GX5.bin011	38	1.78437	2.10694	57847	22957	194076	49.2	75.56	84.69	0.36	82.89	Bacteria	Bacteroidetes	Bacteroidia	Bacteroidales	Rikenellaceae	Unknow	no	Unknow	Unknow	Unknow	Unknow
SGBs1024	GX5.bin012	172	4.20867	4.41762	43785	12830	124787	57.98	30.55	95.27	0.23	94.12	Bacteria	Planctomycetes	Planctomycetia	Pirellulales	Thermoguttaceae	Unknow	no	Unknow	Unknow	Unknow	Unknow
SGBs1025	GX2.bin092	179	1.14392	1.45574	7954	3135	26998	40.71	11.24	78.58	1.69	70.13	Bacteria	Firmicutes	Clostridia	Clostridiales	Ruminococcaceae	Unknow	no	Ruminococcaceae bacterium	61.74	Unknow	Unknow
SGBs1025	GX5.bin013	31	1.48368	1.57905	72112	27838	127973	40.17	61.27	93.96	0.22	92.86	Bacteria	Firmicutes	Clostridia	Clostridiales	Ruminococcaceae	Unknow	no	Ruminococcaceae bacterium	62.16	Unknow	Unknow
SGBs1026	GX4.bin140	122	1.97534	2.16263	27612	8133	84448	47.35	18.38	91.34	0.69	87.89	Bacteria	Firmicutes	Clostridia	Clostridiales	Lachnospiraceae	Unknow	no	Unknow	Unknow	Unknow	Unknow
SGBs1026	GX5.bin014	67	2.47311	2.59236	60163	22477	199785	46.3	91.08	95.4	0.88	91	Bacteria	Firmicutes	Clostridia	Clostridiales	Lachnospiraceae	Unknow	no	unnamed Lachnospiraceae bacterium 3_1_57FAA_CT1	75.98	Unknow	Unknow
SGBs1027	GX5.bin020	56	1.84181	2.37745	54897	17839	180437	43.68	68.07	77.47	3.02	62.37	Bacteria	Firmicutes	Clostridia	Clostridiales	Ruminococcaceae	Unknow	no	Clostridium sp. CAG:413	72.33	GCA_000431775.1	77.37
SGBs1028	GX4.bin064	127	1.65219	2.07718	23058	6160	59754	38.77	25.32	79.54	1.6	71.54	Bacteria	Firmicutes	Clostridia	Clostridiales	Peptostreptococcaceae	Unknow	no	Unknow	Unknow	Unknow	Unknow
SGBs1028	GX5.bin023	94	1.65171	1.8383	26507	8841	108072	38.77	25.16	89.85	1.12	84.25	Bacteria	Firmicutes	Clostridia	Clostridiales	Peptostreptococcaceae	Unknow	no	Unknow	Unknow	Unknow	Unknow
SGBs1029	GX5.bin024	119	1.79392	1.9209	23569	6561	100322	43.72	15.57	93.39	3.63	75.24	Bacteria	Firmicutes	Clostridia	4C28d-15	CAG-727	Unknow	no	Clostridiales bacterium	68.01	Unknow	Unknow
SGBs1030	GX5.bin025	26	2.07396	2.08396	121092	36623	269088	51.63	222.29	99.52	2.43	87.37	Bacteria	Bacteroidetes	Bacteroidia	Bacteroidales	Rikenellaceae	Alistipes	no	Alistipes shahii	78.06	Unknow	Unknow
SGBs1031	GX5.bin026	52	2.45952	3.46118	83630	21831	197005	47.7	349.8	71.06	0.16	70.26	Bacteria	Bacteroidetes	Bacteroidia	Bacteroidales	Rikenellaceae	Unknow	no	Unknow	Unknow	Unknow	Unknow
SGBs1032	GX1.bin069	46	2.09774	2.41703	88252	15139	267742	46.24	272.93	86.79	0.48	84.39	Bacteria	Bacteroidetes	Bacteroidia	Bacteroidales	Rikenellaceae	Alistipes	no	unnamed Alistipes sp. HGB5	73.43	Unknow	Unknow
SGBs1032	GX3.bin015	44	2.18173	2.44643	93275	24445	176048	46.29	327.68	89.18	1.07	83.83	Bacteria	Bacteroidetes	Bacteroidia	Bacteroidales	Rikenellaceae	Alistipes	no	unnamed Alistipes sp. HGB5	74.74	Unknow	Unknow
SGBs1032	GX4.bin016	43	2.1626	2.2757	85474	24775	216615	46.34	70.68	95.03	0.64	91.83	Bacteria	Bacteroidetes	Bacteroidia	Bacteroidales	Rikenellaceae	Alistipes	no	unnamed Alistipes sp. HGB5	74.73	Unknow	Unknow
SGBs1032	GX5.bin028	41	2.20906	2.26896	96210	27806	194957	46.35	70.66	97.36	0.88	92.96	Bacteria	Bacteroidetes	Bacteroidia	Bacteroidales	Rikenellaceae	Alistipes	no	unnamed Alistipes sp. HGB5	74.96	Unknow	Unknow
SGBs1032	SX2.bin056	153	2.07425	2.2804	18487	6853	73391	46.38	52.76	90.96	1.52	83.36	Bacteria	Bacteroidetes	Bacteroidia	Bacteroidales	Rikenellaceae	Alistipes	no	unnamed Alistipes sp. HGB5	73.44	Unknow	Unknow
SGBs1032	XZ4.bin054	46	2.19499	2.3559	71716	27148	135622	46.2	58.25	93.17	0.96	88.37	Bacteria	Bacteroidetes	Bacteroidia	Bacteroidales	Rikenellaceae	Alistipes	no	unnamed Alistipes sp. HGB5	73.8	Unknow	Unknow
SGBs1033	GX5.bin034	171	2.06536	2.29842	16009	6188	54518	37.87	12.4	89.86	0.68	86.46	Bacteria	Lentisphaerae	Lentisphaeria	Victivallales	Victivallaceae	Unknow	no	Lentisphaeria bacterium	57.49	Unknow	Unknow
SGBs1034	GX1.bin077	80	2.12211	2.57726	39732	13226	153083	48.07	25.82	82.34	1.12	76.74	Bacteria	Bacteroidetes	Bacteroidia	Bacteroidales	Bacteroidaceae	Unknow	no	Prevotella melaninogenica	70.94	Unknow	Unknow
SGBs1034	GX4.bin101	83	2.30012	2.6628	55525	11895	184424	48.15	87.89	86.38	1.21	80.33	Bacteria	Bacteroidetes	Bacteroidia	Bacteroidales	Bacteroidaceae	Unknow	no	Prevotella ruminicola	72.86	Unknow	Unknow
SGBs1034	GX5.bin035	93	2.42205	2.73184	44678	11833	183670	47.89	57.35	88.66	1.58	80.76	Bacteria	Bacteroidetes	Bacteroidia	Bacteroidales	Bacteroidaceae	Unknow	no	Unknow	Unknow	Unknow	Unknow
SGBs1035	GX5.bin036	83	2.22497	2.36775	43453	14457	185347	42.58	19.37	93.97	2.01	83.92	Bacteria	Firmicutes	Clostridia	Clostridiales	Ruminococcaceae	Unknow	no	Clostridium sp. CAG:413	72.08	GCA_000431775.1	<76.5
SGBs1036	GX4.bin061	156	1.63911	2.05815	13835	5576	39145	42.65	30.14	79.64	4.05	59.39	Bacteria	Firmicutes	Clostridia	Clostridiales	Ruminococcaceae	Unknow	no	Unknow	Unknow	Unknow	Unknow
SGBs1036	GX5.bin037	23	1.49394	1.71068	120229	41111	176896	42.06	40.23	87.33	1.61	79.28	Bacteria	Firmicutes	Clostridia	Clostridiales	Ruminococcaceae	Unknow	no	Unknow	Unknow	Unknow	Unknow
SGBs1037	GX5.bin038	122	1.51194	1.73666	17891	6219	53559	60.55	15.86	87.06	3.49	69.61	Bacteria	Firmicutes	Clostridia	Clostridiales	Oscillospiraceae	Unknow	no	Oscillibacter valericigenes	77.89	Unknow	Unknow
SGBs1038	GX5.bin039	44	1.05383	1.44737	40943	11698	106306	27.4	30.81	72.81	0	72.81	Bacteria	Firmicutes	Bacilli	RF39	CAG-611	Unknow	no	Mycoplasma sp. CAG:877	66.45	GCA_000433455.1	78.22
SGBs1039	GX5.bin040	335	1.827	2.55561	6118	3170	19396	49.43	10.59	71.49	2.68	58.09	Bacteria	Firmicutes	Clostridia	Clostridiales	Oscillospiraceae	Unknow	no	Unknow	Unknow	Unknow	Unknow
SGBs1040	GX5.bin041	29	1.30099	1.51843	63695	30769	128554	41.17	21.99	85.68	0	85.68	Bacteria	Firmicutes	Clostridia	Clostridiales	Ruminococcaceae	Unknow	no	Ruminococcaceae bacterium	63.96	Unknow	Unknow
SGBs1041	GX5.bin042	24	0.858745	1.10677	56459	18679	108850	32.35	17.5	77.59	0	77.59	Bacteria	Firmicutes	Clostridia	4C28d-15	UBA1242	Unknow	no	Unknow	Unknow	Unknow	Unknow
SGBs1042	GX5.bin046	67	1.74593	2.33413	49172	14536	86200	49.37	45.41	74.8	2.15	64.05	Bacteria	Firmicutes	Clostridia	Clostridiales	Ruminococcaceae	Unknow	no	Clostridiales bacterium	67.63	Unknow	Unknow
SGBs1043	GX1.bin102	18	1.42348	1.81012	101970	61242	160797	46.42	44.08	78.64	0.48	76.24	Bacteria	Firmicutes	Clostridia	4C28d-15	CAG-727	Unknow	no	Clostridiales bacterium	67.58	Unknow	Unknow
SGBs1043	GX5.bin047	31	1.49862	1.85818	66079	28237	122757	46.17	22.8	80.65	0.81	76.6	Bacteria	Firmicutes	Clostridia	4C28d-15	CAG-727	Unknow	no	Clostridiales bacterium	67.92	Unknow	Unknow
SGBs1043	JL4.bin169	120	1.18413	1.65844	13518	4825	44660	46.59	12.69	71.4	1.85	62.15	Bacteria	Firmicutes	Clostridia	4C28d-15	CAG-727	Unknow	no	Clostridiales bacterium	67.17	Unknow	Unknow
SGBs1044	GX5.bin048	45	1.98889	2.47098	61406	29609	144660	49.71	715.87	80.49	0.48	78.09	Bacteria	Bacteroidetes	Bacteroidia	Bacteroidales	Rikenellaceae	Unknow	no	Unknow	Unknow	Unknow	Unknow
SGBs1045	GX5.bin049	93	2.9905	3.04284	47929	16597	114948	41.94	22.76	98.28	1.15	92.53	Bacteria	Firmicutes	Clostridia	Clostridiales	Lachnospiraceae	Kineothrix	no	unnamed Lachnospiraceae bacterium 3_1_57FAA_CT1	76.12	Unknow	Unknow
SGBs1046	GX5.bin050	41	2.13664	2.29845	79204	29642	315352	41.28	23.04	92.96	0.17	92.11	Bacteria	Firmicutes	Clostridia	Clostridiales	Ruminococcaceae	Unknow	no	Unknow	Unknow	Unknow	Unknow
SGBs1047	GX4.bin129	199	1.57593	1.8712	10453	3643	68347	46.27	12.16	84.22	3.08	68.82	Bacteria	Firmicutes	Clostridia	Clostridiales	Ruminococcaceae	Unknow	no	Unknow	Unknow	Unknow	Unknow
SGBs1047	GX5.bin051	138	2.04462	2.25129	26194	6522	77050	45.85	14.93	90.82	2.8	76.82	Bacteria	Firmicutes	Clostridia	Clostridiales	Ruminococcaceae	Unknow	no	Unknow	Unknow	Unknow	Unknow
SGBs1048	GX5.bin054	29	1.49875	1.51665	108031	26384	311274	45.2	73.78	98.82	0.67	95.47	Bacteria	Firmicutes	Clostridia	Monoglobales	Unknow	Unknow	no	Unknow	Unknow	Unknow	Unknow
SGBs1049	GX2.bin162	195	1.86127	2.43685	11888	4971	42519	55.53	92.44	76.38	1.38	69.48	Bacteria	Verrucomicrobia	Kiritimatiellae	RFP12	UBA1067	Unknow	no	Verrucomicrobia bacterium	65.79	GCA_002371135.1	77.44
SGBs1049	GX4.bin124	229	1.89547	2.46806	10576	4183	34926	55.47	37.66	76.8	1.04	71.6	Bacteria	Verrucomicrobia	Kiritimatiellae	RFP12	UBA1067	Unknow	no	Verrucomicrobia bacterium	65.96	GCA_002371135.1	77.4
SGBs1049	GX5.bin055	227	1.86283	2.46146	10318	4235	36690	55.41	23.26	75.68	0.71	72.13	Bacteria	Verrucomicrobia	Kiritimatiellae	RFP12	UBA1067	Unknow	no	Verrucomicrobia bacterium	65.47	GCA_002371135.1	77.84
SGBs1050	GX5.bin056	70	1.78564	2.15111	39755	13046	133155	41.55	15.79	83.01	0.34	81.31	Bacteria	Firmicutes	Clostridia	Clostridiales	Ruminococcaceae	Unknow	no	Firmicutes bacterium ADurb.Bin300	57.57	Unknow	Unknow
SGBs1051	GX5.bin058	173	2.19924	2.29183	18889	5037	165169	52.23	29.44	95.96	0	95.96	Bacteria	Firmicutes	Clostridia	Clostridiales	Oscillospiraceae	Unknow	no	Clostridiales bacterium	64.16	Unknow	Unknow
SGBs1052	GX5.bin059	113	2.38352	2.56706	35671	9653	113427	29.75	34.43	92.85	3.35	76.1	Bacteria	Firmicutes	Erysipelotrichia	Erysipelotrichales	Erysipelotrichaceae	Unknow	no	Dielma fastidiosa	64.9	Unknow	Unknow
SGBs1053	GX5.bin061	38	2.05847	2.12388	88439	30918	224545	36.44	23.41	96.92	0.38	95.02	Bacteria	Bacteroidetes	Bacteroidia	Bacteroidales	Unknow	Unknow	no	Unknow	Unknow	Unknow	Unknow
SGBs1053	JL1.bin110	29	1.65258	2.13787	118678	27925	166350	37.23	62.32	77.3	0	77.3	Bacteria	Bacteroidetes	Bacteroidia	Bacteroidales	Unknow	Unknow	no	Unknow	Unknow	Unknow	Unknow
SGBs1054	GX5.bin062	67	1.98597	2.10111	40586	16821	113069	44.67	15.97	94.52	2.1	84.02	Bacteria	Firmicutes	Clostridia	UBA1212	UBA1255	Unknow	no	Clostridiales bacterium	59.84	Unknow	Unknow
SGBs1055	GX5.bin063	136	1.53805	1.64304	15234	5672	67213	40.13	76.95	93.61	1.85	84.36	Bacteria	Firmicutes	Clostridia	Clostridiales	Ruminococcaceae	Unknow	no	Ruminococcaceae bacterium	62.56	Unknow	Unknow
SGBs1056	GX5.bin064	104	2.36133	2.47856	34352	12605	117762	43.55	16.03	95.27	0	95.27	Bacteria	Firmicutes	Clostridia	Clostridiales	Ruminococcaceae	Unknow	no	Unknow	Unknow	Unknow	Unknow
SGBs1057	GX5.bin065	109	2.66903	2.819	54484	10518	153430	60.83	19.81	94.68	3.43	77.53	Bacteria	Actinobacteria	Coriobacteriia	Eggerthellales	Eggerthellaceae	Eggerthella	no	Eggerthella lenta	80.88	Unknow	Unknow
SGBs1058	GX5.bin068	172	1.39412	1.59675	10258	4192	40702	43.26	11.42	87.31	0.34	85.61	Bacteria	Firmicutes	Clostridia	Clostridiales	Ruminococcaceae	Unknow	no	Unknow	Unknow	Unknow	Unknow
SGBs1059	GX5.bin071	38	1.37903	1.79187	59864	18407	204857	52.79	18.55	76.96	1.05	71.71	Bacteria	Firmicutes	Clostridia	Clostridiales	Ruminococcaceae	Unknow	no	Clostridiales bacterium	62.63	Unknow	Unknow
SGBs1060	GX5.bin074	58	2.22843	2.43838	63649	20667	131247	50.31	20.75	91.39	3.36	74.59	Bacteria	Firmicutes	Clostridia	Clostridiales	Ruminococcaceae	Unknow	no	Clostridiales bacterium	55.62	Unknow	Unknow
SGBs1060	SD4.bin094	272	1.88385	2.32231	8851	3657	54493	50.78	10.77	81.12	4.81	57.07	Bacteria	Firmicutes	Clostridia	Clostridiales	Ruminococcaceae	Unknow	no	Unknow	Unknow	Unknow	Unknow
SGBs1061	GX5.bin076	32	1.95386	2.07306	87703	22910	310523	52.55	29.71	94.25	0	94.25	Bacteria	Firmicutes	Clostridia	Clostridiales	Ruminococcaceae	Unknow	no	Clostridiales bacterium	58.53	Unknow	Unknow
SGBs1062	GX5.bin077	285	2.46887	2.96028	11171	4184	61051	49.91	12.08	83.4	2.03	73.25	Bacteria	Lentisphaerae	Lentisphaeria	Victivallales	Victivallaceae	Unknow	no	Victivallis vadensis	73.73	Unknow	Unknow
SGBs1062	JL1.bin014	292	2.27945	2.75263	10398	3655	27196	50.22	12.03	82.81	2.79	68.86	Bacteria	Lentisphaerae	Lentisphaeria	Victivallales	Victivallaceae	Unknow	no	Victivallis vadensis	74.03	Unknow	Unknow
SGBs1062	SD1.bin129	177	2.2986	2.89424	18586	6650	54953	50.38	14.32	79.42	4.05	59.17	Bacteria	Lentisphaerae	Lentisphaeria	Victivallales	Victivallaceae	Unknow	no	Lentisphaeria bacterium	56.81	Unknow	Unknow
SGBs1063	GX4.bin068	241	1.86027	2.42348	10540	3287	47238	37.51	15.57	76.76	3.63	58.61	Bacteria	Firmicutes	Clostridia	Clostridiales	Lachnospiraceae	Unknow	no	unclassified Lachnospiraceae	72	Unknow	Unknow
SGBs1063	GX5.bin080	134	2.54909	2.93844	31066	10178	99223	37.37	32.09	86.75	1.41	79.7	Bacteria	Firmicutes	Clostridia	Clostridiales	Lachnospiraceae	Unknow	no	unnamed Lachnospiraceae bacterium 2_1_46FAA	73.05	Unknow	Unknow
SGBs1064	GX5.bin082	175	1.66594	2.01443	12619	4591	49707	56.64	13.88	82.7	0.67	79.35	Bacteria	Firmicutes	Clostridia	Clostridiales	Ruminococcaceae	Unknow	no	Clostridiales bacterium	57.91	Unknow	Unknow
SGBs1065	GX5.bin083	134	1.55208	1.71519	16248	5415	62311	52.59	13.43	90.49	1.34	83.79	Bacteria	Firmicutes	Clostridia	Clostridiales	Ruminococcaceae	Unknow	no	Ruminococcaceae bacterium	61.75	Unknow	Unknow
SGBs1066	GX5.bin089	44	1.30984	1.72734	62059	17118	181856	25.4	27.4	75.83	1.69	67.38	Bacteria	Firmicutes	Bacilli	RF39	CAG-1000	Unknow	no	Clostridium sp. CAG:524	66.51	Unknow	Unknow
SGBs1067	GX2.bin088	132	2.53026	3.12378	27283	9562	73052	50.38	70.06	81	1.3	74.5	Bacteria	Bacteroidetes	Bacteroidia	Bacteroidales	Bacteroidaceae	Unknow	no	Unknow	Unknow	Unknow	Unknow
SGBs1067	GX5.bin091	144	2.82248	3.28119	28033	9350	134844	50.47	227.73	86.02	1.43	78.87	Bacteria	Bacteroidetes	Bacteroidia	Bacteroidales	Bacteroidaceae	Unknow	no	Bacteroides salanitronis	75.27	Unknow	Unknow
SGBs1068	GX1.bin008	33	2.05098	2.65053	99786	30965	231208	38.99	128.46	77.38	0	77.38	Bacteria	Bacteroidetes	Bacteroidia	Bacteroidales	Muribaculaceae	Unknow	no	Porphyromonadaceae bacterium	62.62	Unknow	Unknow
SGBs1068	GX2.bin120	37	2.26855	2.61896	97840	31587	230023	38.73	32.91	86.62	0	86.62	Bacteria	Bacteroidetes	Bacteroidia	Bacteroidales	Muribaculaceae	Unknow	no	Porphyromonadaceae bacterium	63.64	Unknow	Unknow
SGBs1068	GX3.bin048	36	2.19812	2.8547	93988	31732	230074	38.77	161.22	77	0	77	Bacteria	Bacteroidetes	Bacteroidia	Bacteroidales	Muribaculaceae	Unknow	no	Porphyromonadaceae bacterium	64.02	Unknow	Unknow
SGBs1068	GX4.bin154	44	1.994	2.42196	89700	27443	301459	38.37	31.69	82.33	0	82.33	Bacteria	Bacteroidetes	Bacteroidia	Bacteroidales	Muribaculaceae	Unknow	no	Porphyromonadaceae bacterium	63.36	Unknow	Unknow
SGBs1068	GX5.bin092	50	2.31524	2.58051	91046	28853	301461	38.61	83.78	89.72	0	89.72	Bacteria	Bacteroidetes	Bacteroidia	Bacteroidales	Muribaculaceae	Unknow	no	Porphyromonadaceae bacterium	63.55	Unknow	Unknow
SGBs1069	GX5.bin094	119	2.09551	2.33691	30714	7859	90087	48.76	16.53	89.67	0.88	85.27	Bacteria	Firmicutes	Clostridia	Clostridiales	Lachnospiraceae	Unknow	no	unnamed Lachnospiraceae bacterium 3_1_57FAA_CT1	75.32	Unknow	Unknow
SGBs1070	GX1.bin106	113	1.28107	1.78946	17401	4842	70683	40.56	12.67	71.59	1.01	66.54	Bacteria	Firmicutes	Clostridia	Clostridiales	Lachnospiraceae	Unknow	no	Unknow	Unknow	Unknow	Unknow
SGBs1070	GX3.bin113	109	1.48204	1.71176	18883	6312	80463	40.31	13.66	86.58	1.23	80.43	Bacteria	Firmicutes	Clostridia	Clostridiales	Lachnospiraceae	Unknow	no	Unknow	Unknow	Unknow	Unknow
SGBs1070	GX5.bin095	34	1.64	2.00293	91144	32693	221066	39.98	24.55	81.88	0	81.88	Bacteria	Firmicutes	Clostridia	Clostridiales	Lachnospiraceae	Unknow	no	butyrate-producing bacterium	74.75	Unknow	Unknow
SGBs1071	GX5.bin099	449	2.55838	3.25411	6537	3030	34237	59.76	11.83	78.62	2.07	68.27	Bacteria	Firmicutes	Clostridia	Clostridiales	Ruminococcaceae	Unknow	no	Ruminococcaceae bacterium	62.35	Unknow	Unknow
SGBs1072	GX5.bin100	168	1.42416	1.78533	12040	3854	60136	40.51	11.67	79.77	3.49	62.32	Bacteria	Firmicutes	Clostridia	Monoglobales	Unknow	Unknow	no	Unknow	Unknow	Unknow	Unknow
SGBs1073	GX4.bin142	124	1.17947	1.29428	12315	5023	37490	45.38	11.84	91.13	1.61	83.08	Archaea	Euryarchaeota	Thermoplasmata	Methanomassiliicoccales	Candidatus Methanomethylophilaceae	Unknow	no	Methanomassiliicoccales archaeon RumEn M2	62.97	Unknow	Unknow
SGBs1073	GX5.bin104	45	1.31898	1.40391	41981	15622	114675	45.32	17.26	93.95	0	93.95	Archaea	Euryarchaeota	Thermoplasmata	Methanomassiliicoccales	Candidatus Methanomethylophilaceae	Unknow	no	Methanomassiliicoccales archaeon RumEn M2	62.72	Unknow	Unknow
SGBs1073	SD3.bin088	12	1.03693	1.34631	130334	54344	305544	45.76	20.26	77.02	0	77.02	Archaea	Euryarchaeota	Thermoplasmata	Methanomassiliicoccales	Candidatus Methanomethylophilaceae	Unknow	no	Methanomassiliicoccales archaeon RumEn M2	63.32	Unknow	Unknow
SGBs1073	SD4.bin008	110	0.965673	1.15691	11517	4038	36756	45.79	25.98	83.47	0.81	79.42	Archaea	Euryarchaeota	Thermoplasmata	Methanomassiliicoccales	Candidatus Methanomethylophilaceae	Unknow	no	Methanomassiliicoccales archaeon RumEn M2	63.55	Unknow	Unknow
SGBs1074	GX5.bin105	44	1.78294	1.92272	70740	24063	149749	34.05	54.12	92.73	0.67	89.38	Bacteria	Firmicutes	Clostridia	Monoglobales	Unknow	Unknow	no	Unknow	Unknow	Unknow	Unknow
SGBs1075	GX5.bin107	56	1.70904	2.05092	41369	19084	85852	30.96	15.96	83.33	0.6	80.33	Bacteria	Candidatus Melainabacteria	Vampirovibrionia	Candidatus Gastranaerophilales	Gastranaerophilaceae	Unknow	no	Clostridium sp. CAG:306	60.45	Unknow	Unknow
SGBs1076	GX2.bin127	43	1.33028	1.84352	47590	18322	101853	39.12	20	72.16	1.95	62.41	Bacteria	Firmicutes	Clostridia	Clostridiales	Peptostreptococcaceae	Unknow	no	Firmicutes bacterium CAG:145	71.68	Unknow	Unknow
SGBs1076	GX5.bin108	82	1.51291	1.6997	37235	9650	98096	38.95	16.41	89.01	0.73	85.36	Bacteria	Firmicutes	Clostridia	Clostridiales	Peptostreptococcaceae	Unknow	no	Firmicutes bacterium CAG:145	72.15	Unknow	Unknow
SGBs1077	GX5.bin109	98	2.21921	2.74995	46688	9534	126522	39.65	38.11	80.7	3.53	63.05	Bacteria	Firmicutes	Clostridia	Clostridiales	Lachnospiraceae	Tyzzerella	no	unnamed Lachnospiraceae bacterium 2_1_46FAA	77.92	GCA_900316755.1	77.73
SGBs1078	GX4.bin107	61	2.10618	2.34306	61189	17329	138861	38.74	16.39	89.89	0.37	88.04	Bacteria	Firmicutes	Clostridia	Clostridiales	Lachnospiraceae	Unknow	no	Blautia hansenii	73.41	Unknow	Unknow
SGBs1078	GX5.bin110	49	2.48743	2.59162	82554	42727	161845	38.47	100.56	95.98	0.15	95.23	Bacteria	Firmicutes	Clostridia	Clostridiales	Lachnospiraceae	Unknow	no	unnamed Lachnospiraceae bacterium 3_1_57FAA_CT1	75.01	Unknow	Unknow
SGBs1079	GX5.bin111	66	1.10897	1.54195	25195	8058	93016	40.97	14.2	71.92	0.06	71.62	Bacteria	Firmicutes	Clostridia	Clostridiales	Ruminococcaceae	Unknow	no	Ruminococcaceae bacterium	64.03	Unknow	Unknow
SGBs1079	JL1.bin033	194	1.00775	1.37371	6427	2654	26016	40.73	10.65	73.36	2.46	61.06	Bacteria	Firmicutes	Clostridia	Clostridiales	Ruminococcaceae	Unknow	no	Ruminococcaceae bacterium	62.83	Unknow	Unknow
SGBs1080	GX5.bin112	50	1.58518	1.74234	59027	14188	141125	50.57	114.23	90.98	1.36	84.18	Archaea	Euryarchaeota	Methanomicrobia	Methanomicrobiales	Methanocorpusculaceae	Methanocorpusculum	no	Methanocorpusculum labreanum	79.23	Unknow	Unknow
SGBs1081	GX5.bin113	71	1.80092	2.03654	33636	14243	96010	42.52	23.89	88.43	2.35	76.68	Bacteria	Firmicutes	Clostridia	Monoglobales	Unknow	Unknow	no	Unknow	Unknow	Unknow	Unknow
SGBs1082	GX5.bin117	200	1.676	1.80622	10550	4221	41996	45.43	17.13	92.79	1.68	84.39	Bacteria	Firmicutes	Clostridia	Monoglobales	UBA9506	Unknow	no	Clostridiales bacterium	60.99	Unknow	Unknow
SGBs1083	GX5.bin118	199	4.10178	4.30272	29781	9497	102610	53.39	16.22	95.33	1.53	87.68	Bacteria	Planctomycetes	Planctomycetia	Pirellulales	Thermoguttaceae	Unknow	no	Unknow	Unknow	Unknow	Unknow
SGBs1084	GX5.bin119	56	1.59892	1.68166	36802	14505	188510	55.62	17.8	95.08	2.44	82.88	Bacteria	Firmicutes	Clostridia	Clostridiales	Ruminococcaceae	Unknow	no	Ruminococcaceae bacterium	59.37	Unknow	Unknow
SGBs1085	GX5.bin120	156	2.67136	2.67136	35898	7560	86650	52.71	67.77	100	1.08	94.6	Bacteria	Firmicutes	Clostridia	Clostridiales	Ruminococcaceae	Unknow	no	Clostridiales bacterium	69.6	Unknow	Unknow
SGBs1086	GX5.bin125	64	1.37185	1.81702	27234	9954	91048	53.25	91.67	75.5	0.13	74.85	Bacteria	Firmicutes	Clostridia	Clostridiales	Oscillospiraceae	Unknow	no	Unknow	Unknow	Unknow	Unknow
SGBs1087	GX5.bin127	45	1.93464	2.15655	61727	23094	200876	40.63	19.98	89.71	0	89.71	Bacteria	Firmicutes	Clostridia	Clostridiales	Ruminococcaceae	Unknow	no	Firmicutes bacterium ADurb.Bin300	56.92	Unknow	Unknow
SGBs1088	GX4.bin110	61	1.41606	1.87707	33996	12082	104487	27.68	25.56	75.44	1.75	66.69	Bacteria	Firmicutes	Erysipelotrichia	Erysipelotrichales	Erysipelotrichaceae	Coprobacillus	no	unnamed Coprobacillus sp. 29_1	81.73	Unknow	Unknow
SGBs1088	GX5.bin128	103	1.76915	1.99498	23675	8831	83229	27.8	19.19	88.68	0.94	83.98	Bacteria	Firmicutes	Erysipelotrichia	Erysipelotrichales	Erysipelotrichaceae	Coprobacillus	no	unnamed Coprobacillus sp. 29_1	82.58	Unknow	Unknow
SGBs1088	GX2.bin144	97	1.9311	2.36655	31459	9358	78405	27.66	72.54	81.6	1.98	71.7	Bacteria	Firmicutes	Erysipelotrichia	Erysipelotrichales	Erysipelotrichaceae	Unknow	no	unnamed Coprobacillus sp. 29_1	77.97	Unknow	Unknow
SGBs1089	GX5.bin129	135	1.61778	1.89547	17714	5476	57009	57.16	13.67	85.35	3.47	68	Bacteria	Firmicutes	Clostridia	Clostridiales	Oscillospiraceae	Unknow	no	Unknow	Unknow	GCF_000403435.2	79.19
SGBs1090	GX5.bin130	66	1.8765	2.31781	44940	15096	108950	54.59	56.22	80.96	4.31	59.41	Bacteria	Firmicutes	Clostridia	Clostridiales	Ruminococcaceae	Unknow	no	Clostridiales bacterium	70.22	Unknow	Unknow
SGBs1091	AH1.bin094	245	2.23688	2.344	11907	4299	41534	64.49	13.61	95.43	0.61	92.38	Bacteria	Proteobacteria	Deltaproteobacteria	Desulfovibrionales	Desulfovibrionaceae	Desulfovibrio	yes	Desulfovibrio piger	97.63	GCF_000156375.1	95.5
SGBs1091	AH2.bin168	50	2.34194	3.30782	82395	20269	234113	63.95	19.11	70.8	0.44	68.6	Bacteria	Proteobacteria	Deltaproteobacteria	Desulfovibrionales	Desulfovibrionaceae	Desulfovibrio	yes	Desulfovibrio piger	99.45	GCF_000156375.1	98.36
SGBs1091	AH4.bin102	222	2.3612	2.57436	13954	5170	61479	64.11	19.81	91.72	1.97	81.87	Bacteria	Proteobacteria	Deltaproteobacteria	Desulfovibrionales	Desulfovibrionaceae	Desulfovibrio	yes	Desulfovibrio piger	97.84	GCF_000156375.1	95.49
SGBs1091	GX5.bin131	46	2.58305	2.6363	79432	28958	328091	63.58	33.56	97.98	0	97.98	Bacteria	Proteobacteria	Deltaproteobacteria	Desulfovibrionales	Desulfovibrionaceae	Desulfovibrio	yes	Desulfovibrio piger	98.96	GCF_000156375.1	95.22
SGBs1091	SD3.bin121	120	2.17981	2.59718	30150	9354	123429	64.22	30.19	83.93	0.8	79.93	Bacteria	Proteobacteria	Deltaproteobacteria	Desulfovibrionales	Desulfovibrionaceae	Desulfovibrio	yes	Desulfovibrio piger	98.08	GCF_000156375.1	95.3
SGBs1092	GX5.bin132	251	2.2031	2.48377	11333	4506	48828	48.03	14.85	88.7	3.14	73	Bacteria	Firmicutes	Clostridia	Clostridiales	Ruminococcaceae	Unknow	no	Unknow	Unknow	Unknow	Unknow
SGBs1093	GX5.bin133	88	1.80564	1.88186	34427	10148	123074	58.36	28.34	95.95	2.42	83.85	Bacteria	Firmicutes	Clostridia	Clostridiales	Ruminococcaceae	Pseudoflavonifractor	no	Pseudoflavonifractor capillosus	86.48	Unknow	Unknow
SGBs1094	SD5.bin051	141	1.21034	1.62724	10285	4818	36174	57.7	11.58	74.38	0.47	72.03	Bacteria	Firmicutes	Clostridia	Clostridiales	Oscillospiraceae	Unknow	no	Firmicutes bacterium CAG:129	74.01	Unknow	Unknow
SGBs1094	GX5.bin137	89	1.65707	1.81537	27042	10424	103114	57.46	16.76	91.28	1.48	83.88	Bacteria	Firmicutes	Clostridia	Clostridiales	Ruminococcaceae	Unknow	no	Pseudoflavonifractor capillosus	76.91	Unknow	Unknow
SGBs1094	JL1.bin111	245	1.33866	1.74395	6041	3000	23722	57.67	12.67	76.76	4.3	55.26	Bacteria	Firmicutes	Clostridia	Clostridiales	Ruminococcaceae	Unknow	no	Firmicutes bacterium CAG:129	74.08	Unknow	Unknow
SGBs1095	GX3.bin117	169	1.47737	1.75085	11755	4640	32201	45.09	11.51	84.38	0.67	81.03	Bacteria	Firmicutes	Clostridia	Clostridiales	Ruminococcaceae	Unknow	no	Ruminococcaceae bacterium	59.47	Unknow	Unknow
SGBs1095	GX5.bin139	42	1.805	1.87047	74438	22079	145845	44.96	29.6	96.5	1.34	89.8	Bacteria	Firmicutes	Clostridia	Clostridiales	Ruminococcaceae	Unknow	no	Ruminococcaceae bacterium	60.51	Unknow	Unknow
SGBs1096	GX4.bin143	82	2.28625	2.59919	45415	12837	89522	48.46	248.67	87.96	1.93	78.31	Bacteria	Bacteroidetes	Bacteroidia	Bacteroidales	Bacteroidaceae	Unknow	no	Unknow	Unknow	Unknow	Unknow
SGBs1096	GX5.bin140	85	2.341	2.71767	38836	13387	139926	48.35	100.28	86.14	0.93	81.49	Bacteria	Bacteroidetes	Bacteroidia	Bacteroidales	Bacteroidaceae	Unknow	no	Unknow	Unknow	Unknow	Unknow
SGBs1096	SD4.bin016	102	2.21086	2.56035	25658	12805	79872	48.79	85.86	86.35	1.56	78.55	Bacteria	Bacteroidetes	Bacteroidia	Bacteroidales	Bacteroidaceae	Unknow	no	Prevotella oris	68.61	Unknow	Unknow
SGBs1097	JL1.bin002	182	1.96742	2.78988	13953	5276	53429	52.81	21.45	70.52	1.34	63.82	Bacteria	Firmicutes	Clostridia	Clostridiales	Ruminococcaceae	Unknow	no	Clostridiales bacterium	60.9	Unknow	Unknow
SGBs1098	JL1.bin003	223	2.7761	3.05671	18634	5952	71441	55.41	14.69	90.82	4.81	66.77	Bacteria	Firmicutes	Clostridia	Christensenellales	CAG-74	Unknow	no	Unknow	Unknow	Unknow	Unknow
SGBs1099	JL1.bin004	28	1.05883	1.21245	55075	22375	128151	24.85	22.88	87.33	1.33	80.68	Bacteria	Firmicutes	Bacilli	RF39	CAG-302	Unknow	no	Unknow	Unknow	Unknow	Unknow
SGBs1100	JL1.bin005	74	1.97115	2.63417	40439	12614	109048	52.66	62.71	74.83	1.52	67.23	Bacteria	Firmicutes	Clostridia	Clostridiales	Ruminococcaceae	Unknow	no	Clostridiales bacterium	58.06	Unknow	Unknow
SGBs1101	JL1.bin006	44	1.72798	1.81415	58728	16799	167459	42.73	17.75	95.25	0.79	91.3	Bacteria	Proteobacteria	Epsilonproteobacteria	Campylobacterales	Helicobacteraceae	Helicobacter	no	Helicobacter canis	91.31	GCF_000507865.1	89.75
SGBs1101	JL4.bin001	23	1.7277	2.39294	120563	37646	300141	42.7	1082.89	72.2	0.06	71.9	Bacteria	Proteobacteria	Epsilonproteobacteria	Campylobacterales	Helicobacteraceae	Helicobacter	no	Helicobacter canis	91.63	GCF_000507865.1	89.7
SGBs1101	SD4.bin135	93	1.66236	1.78498	28453	9197	80373	42.7	13.72	93.13	0.82	89.03	Bacteria	Proteobacteria	Epsilonproteobacteria	Campylobacterales	Helicobacteraceae	Helicobacter	no	Helicobacter canis	91.59	GCF_000507865.1	89.75
SGBs1102	AH5.bin033	53	1.74148	1.98053	50887	16795	138795	52.59	137.03	87.93	0	87.93	Bacteria	Firmicutes	Clostridia	Clostridiales	Ruminococcaceae	Ruminococcus	yes	Ruminococcaceae bacterium	90.87	GCA_002394725.1	96.48
SGBs1102	JL1.bin007	98	2.14133	2.20143	33858	11071	95187	52.33	28.85	97.27	0.67	93.92	Bacteria	Firmicutes	Clostridia	Clostridiales	Ruminococcaceae	Ruminococcus	yes	Ruminococcaceae bacterium	90.64	GCA_002394725.1	96.83
SGBs1103	AH2.bin049	126	1.59645	1.67765	17028	5983	51543	57.39	13.28	95.16	2.4	83.16	Bacteria	Firmicutes	Clostridia	Clostridiales	Oscillospiraceae	Unknow	no	Unknow	Unknow	Unknow	Unknow
SGBs1103	JL1.bin009	150	1.45326	1.5385	14621	4410	48982	58	16.68	94.46	1.34	87.76	Bacteria	Firmicutes	Clostridia	Clostridiales	Oscillospiraceae	Unknow	no	Unknow	Unknow	Unknow	Unknow
SGBs1104	JL1.bin010	63	1.17501	1.48868	29606	8531	81015	46.93	37.64	78.93	0.34	77.23	Bacteria	Firmicutes	Clostridia	Clostridiales	Ruminococcaceae	Unknow	no	Clostridiales bacterium	58.4	Unknow	Unknow
SGBs1105	JL1.bin012	76	2.29493	2.4991	39984	18688	142545	41.88	47.1	91.83	0	91.83	Bacteria	Firmicutes	Clostridia	Clostridiales	Ruminococcaceae	Unknow	no	Clostridiales bacterium	58.42	Unknow	Unknow
SGBs1105	JL2.bin023	189	2.03879	2.4277	12415	5647	51510	41.97	12.74	83.98	0.17	83.13	Bacteria	Firmicutes	Clostridia	Clostridiales	Ruminococcaceae	Unknow	no	Clostridiales bacterium	57.5	Unknow	Unknow
[truncated: 3,090 more rows]

## Sheet: ST3
Table S3 Basic taxonomic information of 3,306 SGBs.
Domain	Phylum	Class	Order	Family	Genus	Number of SGBs
[truncated: 188 more rows]

## Sheet: ST4
Table S4 Distribution of SGBs in samples
[truncated: 126 more rows]

[truncated: 5 more sheets: ST5, ST6, ST7, ST8, ST9]
