# Supplementary material for: A Catalog of over 5,000 Metagenome-Assembled Microbial Genomes from the Caprinae Gut Microbiota
Source: Microbiol Spectr. 2022 Nov 2;10(6):e02211-22. doi: 10.1128/spectrum.02211-22 (PMC9769736; doi:10.1128/spectrum.02211-22)
Supplement: Supplemental file 2 — Tables S10-S18. Download spectrum.02211-22-s0002.xlsx, XLSX file, 0.7 MB [file spectrum.02211-22-s0002.xlsx]

## Sheet: ST10
Table S10 5,586 secondary metabolite biosynthesis gene cluster (BGCs) from the gut microbial
Phylum	Family	arylpolyene	bacteriocin	betalactone	butyrolactone	CDPS	ectoine	hglE-KS	hserlactone	hypothetical protein	ladderane	lanthidin	lanthipeptide	LAP	lassopeptide	linaridin	NRPS	NRPS-like	nucleoside	phenazine	proteusin	RaS-RiPP	sactipeptide	siderophore	T1PKS	T3PKS	terpene	TfuA-related	thioamide-NRP	thiopeptide	transAT-PKS	transAT-PKS-like	other
Actinobacteria	Actinomycetaceae	0	1	0	1	0	0	0	0	0	0	0	0	0	0	1	1	0	0	0	0	0	0	0	0	0	0	0	0	0	0	0	0
Actinobacteria	Atopobiaceae	0	17	1	0	0	0	0	0	0	0	0	0	0	0	0	17	3	0	0	0	0	0	0	0	0	0	0	0	0	0	0	0
Actinobacteria	Bifidobacteriaceae	0	5	0	0	0	0	0	0	0	0	0	1	4	0	0	0	0	0	0	0	0	0	0	0	1	0	0	0	0	0	0	0
Actinobacteria	Eggerthellaceae	0	53	6	0	0	0	0	0	3	0	0	0	0	0	0	4	11	0	0	1	0	0	0	0	0	0	0	0	0	0	0	0
Actinobacteria	Gordoniaceae	0	1	1	0	0	1	0	0	0	0	0	0	0	0	0	3	2	0	0	0	0	0	0	0	1	1	0	0	0	0	0	0
Actinobacteria	Nocardioidaceae	0	1	0	0	0	0	0	0	0	0	0	0	0	0	0	0	0	0	0	0	0	0	0	0	0	1	0	0	0	0	0	1
Actinobacteria	QAMH01	0	20	4	0	0	0	0	0	0	0	0	0	0	0	0	2	4	0	0	0	0	0	0	0	0	0	0	0	0	0	0	0
Actinobacteria	Unknow	2	4	65	0	0	1	0	0	1	0	1	0	0	0	0	16	8	0	0	1	0	72	0	0	1	0	0	0	2	0	0	0
Bacteroidetes	Bacteroidaceae	32	3	85	0	0	0	0	0	0	0	0	1	2	1	0	0	1	0	0	0	0	0	0	0	0	0	0	0	1	0	0	0
Bacteroidetes	Barnesiellaceae	26	0	0	0	0	0	0	0	0	0	0	0	0	0	0	0	0	0	0	0	0	0	0	0	0	0	0	0	0	0	0	0
Bacteroidetes	F082	7	1	0	0	0	0	0	0	0	0	0	0	0	0	0	14	22	0	0	0	0	0	0	0	0	0	0	0	0	0	0	0
Bacteroidetes	ML635J-15	1	0	0	0	0	0	0	0	0	0	0	0	0	0	0	0	0	0	0	0	0	0	0	0	0	0	0	0	0	0	0	0
Bacteroidetes	Muribaculaceae	1	0	0	0	0	0	0	0	0	0	0	0	0	0	0	0	0	0	0	0	0	0	0	0	0	0	0	0	0	0	0	0
Bacteroidetes	Odoribacteraceae	1	0	0	0	0	0	0	0	0	0	0	0	0	0	0	0	0	0	0	0	0	0	0	0	0	0	0	0	0	0	0	0
Bacteroidetes	P3	3	0	0	0	0	0	0	0	0	0	0	0	0	0	0	0	6	0	0	0	0	0	0	0	0	0	0	0	0	0	0	0
Bacteroidetes	Paludibacteraceae	19	0	3	0	0	0	0	0	0	0	0	0	0	0	0	7	1	0	0	0	0	0	0	0	0	0	0	0	0	0	0	0
Bacteroidetes	Prevotellaceae	20	0	3	0	0	0	0	0	3	0	0	0	0	0	0	3	14	0	0	0	0	0	0	0	0	0	0	0	0	0	0	0
Bacteroidetes	Rikenellaceae	109	1	17	0	0	0	0	3	0	0	0	0	0	0	0	32	4	0	0	0	0	0	0	0	0	29	0	0	0	0	0	0
Bacteroidetes	Tannerellaceae	6	0	1	0	1	0	0	0	0	0	0	0	0	0	0	9	0	0	0	0	0	0	0	0	0	0	0	0	0	0	0	0
Bacteroidetes	UBA1402	0	0	0	0	0	0	0	0	0	0	0	0	2	0	0	0	0	0	0	0	0	0	0	0	0	0	0	0	0	0	0	0
Bacteroidetes	UBA1715	2	0	2	0	0	0	0	0	0	0	0	0	0	0	0	0	0	0	0	0	0	0	0	0	0	0	0	0	0	0	0	0
Bacteroidetes	UBA3663	6	0	0	0	0	0	0	0	0	0	0	0	0	0	0	0	2	0	0	0	0	0	0	0	0	0	0	0	0	0	0	0
Bacteroidetes	UBA3824	3	0	0	0	0	0	0	0	0	0	0	0	0	0	0	0	0	0	0	0	0	0	0	0	0	0	0	0	0	0	0	0
Bacteroidetes	WCHB1-69	6	1	0	0	0	0	0	0	0	0	0	0	0	0	0	0	6	0	0	0	0	0	0	0	0	0	0	0	0	0	0	0
Candidatus Eremiobacteraeota	UBA4705	0	0	0	0	0	0	1	0	0	0	0	0	0	0	0	0	1	0	0	0	0	0	0	0	1	3	0	0	0	0	0	0
Candidatus Saccharibacteria	Saccharimonadaceae	0	0	0	0	0	0	0	0	0	0	0	0	1	0	0	0	0	0	0	0	0	0	0	0	0	0	0	0	0	0	0	0
Elusimicrobia	Elusimicrobiaceae	6	0	0	0	0	0	0	0	2	0	0	0	0	0	0	9	0	0	0	0	0	0	0	8	0	34	0	0	0	0	0	0
Euryarchaeota	Candidatus Methanomethylophilaceae	0	0	4	0	0	0	0	0	0	0	0	0	0	0	0	0	0	0	0	0	0	0	0	0	0	0	0	0	2	0	0	0
Euryarchaeota	Methanobacteriaceae	0	0	0	0	0	0	0	0	0	0	0	0	0	0	0	20	2	0	0	0	0	0	0	0	0	0	16	0	0	0	0	0
Euryarchaeota	Methanocorpusculaceae	0	0	2	0	0	0	0	0	0	0	0	0	0	0	0	0	0	0	0	0	0	0	0	0	0	0	2	0	2	0	0	0
Fibrobacteres	Fibrobacteraceae	4	0	0	0	0	0	0	0	0	0	0	0	0	0	0	2	0	0	0	0	0	0	0	0	0	6	0	0	0	0	0	0
Firmicutes	Acidaminococcaceae	0	0	0	0	0	0	0	0	0	0	0	0	0	0	0	0	0	0	0	0	0	5	0	0	0	0	0	0	0	0	0	0
Firmicutes	Anaerofustaceae	0	0	6	0	0	0	0	0	0	0	0	0	0	0	0	0	0	0	0	0	0	4	0	0	0	0	0	0	0	0	0	0
Firmicutes	Anaerotignaceae	0	0	0	0	0	0	0	0	0	0	0	0	0	0	0	0	0	0	0	0	0	7	0	0	0	0	0	0	0	0	0	0
Firmicutes	Bacillaceae	0	0	1	0	0	0	0	0	0	0	0	0	0	0	0	0	0	0	0	0	0	0	0	0	1	2	0	0	0	0	0	0
Firmicutes	CAG-1000	0	0	0	0	0	0	0	0	0	0	0	0	0	0	0	0	1	0	0	0	0	0	1	0	0	0	0	0	0	0	0	0
Firmicutes	CAG-138	0	3	7	0	0	0	0	0	1	0	0	0	0	0	0	3	0	0	0	0	0	13	0	0	0	0	0	0	0	0	0	0
Firmicutes	CAG-313	0	0	0	0	0	0	0	0	0	0	0	0	0	0	0	0	8	0	0	0	0	0	0	0	2	0	0	0	0	0	0	0
Firmicutes	CAG-314	0	0	0	0	0	0	0	3	0	0	0	0	0	0	0	0	0	0	0	0	0	9	0	0	0	0	0	0	0	0	0	0
Firmicutes	CAG-433	0	0	0	0	0	0	0	0	0	0	0	0	0	0	0	0	0	0	0	0	0	0	0	0	0	0	0	0	0	1	0	0
Firmicutes	CAG-465	0	0	0	0	0	0	0	0	0	0	0	0	0	0	0	9	0	1	0	0	0	0	0	0	0	0	0	0	0	0	0	0
Firmicutes	CAG-508	0	0	0	0	0	0	0	0	0	0	0	1	0	0	0	13	0	0	0	0	0	1	0	0	0	0	0	0	0	0	0	0
Firmicutes	CAG-552	0	0	0	0	0	0	0	0	0	0	0	0	0	0	0	0	3	0	0	0	0	2	0	0	0	0	0	0	0	0	0	0
Firmicutes	CAG-611	0	0	0	0	0	0	0	0	0	0	0	0	0	0	0	1	0	0	0	0	0	0	0	0	0	0	0	0	1	0	0	0
Firmicutes	CAG-698	0	0	0	0	0	0	0	1	0	0	0	0	0	0	0	0	0	0	0	0	0	0	0	0	0	0	0	0	0	0	0	0
Firmicutes	CAG-727	0	0	38	0	0	0	0	0	0	0	0	0	0	0	0	2	10	0	0	0	0	102	0	0	0	0	0	0	0	0	0	0
Firmicutes	CAG-74	0	17	32	0	0	0	0	0	1	0	0	1	0	0	0	13	17	0	0	0	0	67	0	0	0	0	0	0	1	0	0	0
Firmicutes	CAG-826	0	0	0	0	0	0	0	0	0	0	0	0	0	0	0	0	1	0	0	0	0	0	0	0	0	0	0	0	0	0	0	0
Firmicutes	CAG-917	0	0	0	0	0	0	0	0	0	0	0	0	0	0	0	0	0	0	0	0	0	2	0	0	0	0	0	0	0	0	0	0
Firmicutes	Christensenellaceae	0	0	2	0	0	0	0	0	0	0	0	0	0	0	0	0	2	0	0	0	0	2	0	0	0	0	0	0	0	0	0	0
Firmicutes	Clostridiaceae	0	1	1	0	0	0	0	0	0	0	0	2	0	1	0	25	6	0	0	0	0	39	0	0	0	0	0	0	1	0	0	0
Firmicutes	Erysipelotrichaceae	0	1	4	0	0	0	0	0	0	1	0	2	0	0	0	0	0	0	0	0	0	2	0	0	0	0	0	0	0	0	0	0
Firmicutes	Eubacteriaceae	0	0	0	0	0	0	0	0	0	0	0	0	0	2	0	4	2	0	0	0	0	17	0	0	0	0	0	0	0	0	0	0
Firmicutes	Firm-18	0	0	4	0	0	0	0	0	0	0	0	0	0	0	0	0	1	0	0	0	0	2	0	0	0	0	0	0	0	0	0	0
Firmicutes	Hungateiclostridiaceae	3	1	1	0	0	0	0	0	1	1	0	0	0	0	0	8	4	0	0	0	0	15	0	0	0	0	0	0	0	0	0	0
Firmicutes	Lachnospiraceae	0	62	44	0	0	0	1	0	3	0	0	8	1	18	0	133	34	1	0	4	0	272	0	1	0	0	0	4	11	0	0	0
Firmicutes	Monoglobaceae	0	1	20	0	0	0	0	0	1	0	0	0	0	0	0	1	1	0	0	0	0	12	0	0	0	0	0	0	0	0	0	0
Firmicutes	Oscillospiraceae	0	4	19	0	0	0	0	0	0	0	0	0	0	0	0	3	0	0	0	0	0	29	0	0	0	0	0	0	0	0	0	0
Firmicutes	Peptococcaceae	0	0	0	0	0	0	0	0	0	0	0	0	0	0	0	0	1	0	0	0	0	12	0	0	0	0	0	0	0	0	0	0
Firmicutes	Peptostreptococcaceae	0	15	6	0	0	0	0	0	0	0	0	0	0	0	0	1	2	0	0	0	0	26	0	0	0	0	0	0	0	0	0	0
Firmicutes	QALW01	0	0	5	0	0	0	0	0	0	0	0	0	0	0	0	0	3	0	0	0	0	7	0	0	0	0	0	0	0	0	0	0
Firmicutes	RUG350	0	0	1	0	0	0	0	0	0	0	0	0	0	0	0	0	0	0	0	0	0	1	0	0	0	0	0	0	0	0	0	0
Firmicutes	Ruminococcaceae	10	86	676	0	0	0	15	0	11	2	0	4	0	3	0	302	204	0	2	2	0	1166	0	0	0	0	0	1	14	8	1	0
Firmicutes	Selenomonadaceae	0	5	0	0	0	0	0	0	0	0	0	0	0	0	0	1	0	0	0	3	0	5	0	0	0	0	0	0	0	0	0	0
Firmicutes	Streptococcaceae	4	6	0	0	0	0	0	0	0	0	0	2	0	0	0	0	0	0	0	0	2	0	0	0	2	0	0	0	0	0	0	0
Firmicutes	UBA1212	0	0	0	0	0	0	0	0	0	0	0	0	0	0	0	0	2	0	0	0	0	8	0	0	0	0	0	0	0	0	0	0
Firmicutes	UBA1234	0	2	0	0	0	0	0	0	0	0	0	0	0	0	0	2	0	0	0	0	0	0	0	0	0	0	0	0	0	0	0	0
Firmicutes	UBA1242	0	0	0	0	0	0	0	0	0	0	0	0	0	0	0	1	0	0	0	0	0	2	0	0	0	0	0	0	0	0	0	0
Firmicutes	UBA1255	1	3	8	0	0	0	0	0	0	0	0	0	0	0	0	2	4	0	0	0	0	13	0	0	0	0	0	0	0	0	0	0
Firmicutes	UBA1257	0	0	0	0	0	0	0	0	0	0	0	0	0	0	0	0	2	0	0	0	0	1	0	0	0	0	0	0	0	0	0	0
Firmicutes	UBA1381	0	1	9	0	0	0	0	0	0	0	0	0	0	0	0	0	0	0	0	0	0	16	0	0	0	0	0	0	0	0	0	0
Firmicutes	UBA1390	0	0	3	0	0	0	0	0	0	0	0	0	0	0	0	4	0	0	0	0	0	4	0	0	0	0	0	0	0	0	0	0
Firmicutes	UBA1750	0	0	0	0	0	0	0	0	0	0	0	0	0	0	0	0	0	0	0	0	0	1	0	0	0	0	0	0	0	0	0	0
Firmicutes	UBA9506	0	0	8	0	0	0	0	0	0	0	0	0	0	0	0	0	0	0	0	0	0	12	0	0	0	0	0	0	0	0	0	0
Lentisphaerae	UBA1407	3	0	0	0	0	0	0	0	1	0	0	0	0	0	0	0	0	0	0	0	0	0	0	0	0	0	0	0	0	0	0	0
Lentisphaerae	UBA1829	14	19	14	0	0	0	0	0	0	0	0	0	0	0	0	1	0	0	0	0	0	0	0	0	0	0	0	0	0	0	0	0
Lentisphaerae	Victivallaceae	48	1	18	0	0	0	0	0	1	0	0	0	0	0	0	2	0	0	0	0	0	0	0	0	0	0	0	0	0	0	0	0
Planctomycetes	Thermoguttaceae	0	0	0	0	0	0	0	0	0	0	0	0	0	0	0	7	13	0	0	0	0	0	0	0	0	14	0	0	0	0	0	0
Proteobacteria	Acetobacteraceae	0	0	0	0	0	0	0	0	0	0	0	0	0	0	0	0	0	0	0	0	0	0	0	0	0	18	0	0	0	0	0	0
Proteobacteria	CAG-239	0	0	0	0	0	0	0	0	0	0	0	0	0	0	0	0	0	0	0	0	0	0	0	0	0	3	0	0	0	0	0	0
Proteobacteria	CAG-977	0	0	0	0	0	0	0	0	0	0	0	0	0	0	0	0	0	0	0	0	0	0	0	0	0	1	0	0	0	0	0	0
Proteobacteria	Campylobacteraceae	0	0	11	0	0	0	0	0	0	0	0	0	0	0	0	0	0	0	0	0	0	0	0	0	0	0	0	0	0	0	0	0
Proteobacteria	Desulfovibrionaceae	4	0	11	0	0	0	0	0	1	0	0	0	0	0	0	3	2	0	0	0	0	0	0	3	0	0	0	0	2	0	0	0
Proteobacteria	Enterobacteriaceae	2	0	0	0	0	0	0	0	0	0	0	0	0	0	0	6	1	0	0	0	0	0	0	0	0	0	0	0	5	0	0	0
Proteobacteria	Oxalobacteraceae	0	0	0	0	0	0	0	0	0	0	0	0	0	0	0	0	0	0	0	0	0	0	0	0	0	2	0	0	0	0	0	0
Proteobacteria	Rhodospirillaceae	0	1	0	0	0	0	0	0	0	0	0	0	0	0	0	0	0	0	0	0	0	0	0	0	0	18	0	0	0	0	0	0
Proteobacteria	Rs-D84	0	0	0	0	0	0	0	29	0	0	0	0	0	0	0	0	0	0	0	0	0	0	0	0	0	0	0	0	0	0	0	0
Proteobacteria	Succinivibrionaceae	12	0	2	0	0	0	0	0	0	0	0	0	0	0	0	1	0	0	0	0	0	0	0	1	0	12	0	0	1	0	0	0
Proteobacteria	Sutterellaceae	5	0	0	0	0	0	0	0	0	0	0	0	0	0	0	0	0	0	0	0	0	0	0	0	0	0	0	0	0	0	0	0
Proteobacteria	UBA3637	0	0	0	0	0	0	0	0	0	0	0	0	0	0	0	0	0	0	0	0	0	0	0	0	0	2	0	0	0	0	0	0
Proteobacteria	UBA3830	0	0	0	0	0	0	0	0	0	0	0	0	0	0	0	0	1	0	0	0	0	0	0	0	0	0	0	0	0	0	0	0
Proteobacteria	UBA5297	4	2	0	0	0	0	0	0	0	0	0	0	0	0	0	0	0	0	0	0	0	0	0	0	0	4	0	0	0	0	0	0
Spirochaetes	GWE2-31-10	8	0	1	0	0	0	0	0	0	0	0	0	0	0	0	0	0	0	0	0	0	0	0	0	0	0	0	0	0	0	0	0
Spirochaetes	Spirochaetaceae	33	36	2	0	0	0	0	0	1	0	0	0	0	0	0	1	0	0	0	0	0	0	0	0	0	0	0	0	0	0	0	0
Verrucomicrobia	Akkermansiaceae	7	0	2	0	0	0	0	0	1	0	0	0	0	0	0	0	3	0	0	0	0	0	0	0	0	99	0	0	0	0	0	5
Verrucomicrobia	CAG-312	7	0	1	0	0	0	0	0	1	1	0	0	0	0	0	0	6	0	0	0	0	0	0	0	0	14	0	0	0	0	0	1
Verrucomicrobia	UBA1067	36	0	3	0	0	0	2	0	0	0	0	0	0	0	0	0	0	0	0	0	0	0	0	0	0	1	0	0	0	0	0	0
Verrucomicrobia	UBA3636	0	0	2	0	0	0	0	0	0	0	0	0	0	0	0	0	0	0	0	0	0	0	0	0	0	0	0	0	0	0	0	0

## Sheet: ST11
Table S11 Resistant genes from the gut MAGs
MAGs	Gene ID	Gene	% Coverage	% Identity	Database	Accession	Product	Resistance	Phylum	Family
GX4.bin079	GX4.bin079_1535	(Bla)Penicillin_Binding_Protein_Ecoli	100	99.37	argannot	CP002291:664439-666340	(Bla)Penicillin_Binding_Protein_Ecoli		Proteobacteria	Enterobacteriaceae
GX5.bin060	GX5.bin060_1780	(Bla)Penicillin_Binding_Protein_Ecoli	100	98.27	argannot	CP002291:664439-666340	(Bla)Penicillin_Binding_Protein_Ecoli		Proteobacteria	Enterobacteriaceae
JL3.bin002	JL3.bin002_2758	(Bla)Penicillin_Binding_Protein_Ecoli	100	99.05	argannot	CP002291:664439-666340	(Bla)Penicillin_Binding_Protein_Ecoli		Proteobacteria	Enterobacteriaceae
JL4.bin121	JL4.bin121_1751	(Bla)Penicillin_Binding_Protein_Ecoli	100	99.21	argannot	CP002291:664439-666340	(Bla)Penicillin_Binding_Protein_Ecoli		Proteobacteria	Enterobacteriaceae
SX1.bin059	SX1.bin059_3009	(Bla)Penicillin_Binding_Protein_Ecoli	100	99.42	argannot	CP002291:664439-666340	(Bla)Penicillin_Binding_Protein_Ecoli		Proteobacteria	Enterobacteriaceae
SX5.bin063	SX5.bin063_845	(Bla)Penicillin_Binding_Protein_Ecoli	100	100	argannot	CP002291:664439-666340	(Bla)Penicillin_Binding_Protein_Ecoli		Proteobacteria	Enterobacteriaceae
XZ5.bin010	XZ5.bin010_78	(Bla)Penicillin_Binding_Protein_Ecoli	100	99.37	argannot	CP002291:664439-666340	(Bla)Penicillin_Binding_Protein_Ecoli		Proteobacteria	Enterobacteriaceae
GX1.bin072	GX1.bin072_1248	aac(6')-Im	97.95	82.13	ncbi	NG_052222.1	aminoglycoside N-acetyltransferase AAC(6')-Im	AMINOGLYCOSIDE	Firmicutes	Lachnospiraceae
GX3.bin020	GX3.bin020_1794	aac(6')-Im	97.95	82.13	ncbi	NG_052222.1	aminoglycoside N-acetyltransferase AAC(6')-Im	AMINOGLYCOSIDE	Firmicutes	Lachnospiraceae
SD1.bin016	SD1.bin016_1382	aac(6')-Im	98.7	83.08	ncbi	NG_052222.1	aminoglycoside N-acetyltransferase AAC(6')-Im	AMINOGLYCOSIDE	Firmicutes	Lachnospiraceae
SD3.bin193	SD3.bin193_1705	aacA10	99.07	89.1	ncbi	NG_052119.1	AAC(6')-I family aminoglycoside 6'-N-acetyltransferase	AMIKACIN;KANAMYCIN;TOBRAMYCIN	Firmicutes	Lachnospiraceae
AH1.bin158	AH1.bin158_1253	aadE	100	100	ncbi	NG_047378.1	aminoglycoside 6-adenylyltransferase AadE	STREPTOMYCIN	Firmicutes	Ruminococcaceae
SD4.bin013	SD4.bin013_945	aadE	100	100	ncbi	NG_047378.1	aminoglycoside 6-adenylyltransferase AadE	STREPTOMYCIN	Firmicutes	UBA1255
GX4.bin079	GX4.bin079_1675	acrB	100	99.14	card	U00096.3:484403-481253	Protein subunit of AcrA-AcrB-TolC multidrug efflux complex. AcrB functions as a herterotrimer which forms the inner membrane component and is primarily responsible for substrate recognition and energy transduction by acting as a drug/proton antiporter.	cephalosporin;fluoroquinolone;glycylcycline;penam;phenicol;rifamycin;tetracycline;triclosan	Proteobacteria	Enterobacteriaceae
GX5.bin060	GX5.bin060_435	acrB	100	98.92	card	U00096.3:484403-481253	Protein subunit of AcrA-AcrB-TolC multidrug efflux complex. AcrB functions as a herterotrimer which forms the inner membrane component and is primarily responsible for substrate recognition and energy transduction by acting as a drug/proton antiporter.	cephalosporin;fluoroquinolone;glycylcycline;penam;phenicol;rifamycin;tetracycline;triclosan	Proteobacteria	Enterobacteriaceae
JL4.bin121	JL4.bin121_2886	acrB	100	99.43	card	U00096.3:484403-481253	Protein subunit of AcrA-AcrB-TolC multidrug efflux complex. AcrB functions as a herterotrimer which forms the inner membrane component and is primarily responsible for substrate recognition and energy transduction by acting as a drug/proton antiporter.	cephalosporin;fluoroquinolone;glycylcycline;penam;phenicol;rifamycin;tetracycline;triclosan	Proteobacteria	Enterobacteriaceae
SX1.bin059	SX1.bin059_1486	acrB	100	99.08	card	U00096.3:484403-481253	Protein subunit of AcrA-AcrB-TolC multidrug efflux complex. AcrB functions as a herterotrimer which forms the inner membrane component and is primarily responsible for substrate recognition and energy transduction by acting as a drug/proton antiporter.	cephalosporin;fluoroquinolone;glycylcycline;penam;phenicol;rifamycin;tetracycline;triclosan	Proteobacteria	Enterobacteriaceae
SX5.bin063	SX5.bin063_3735	acrB	100	99.97	card	U00096.3:484403-481253	Protein subunit of AcrA-AcrB-TolC multidrug efflux complex. AcrB functions as a herterotrimer which forms the inner membrane component and is primarily responsible for substrate recognition and energy transduction by acting as a drug/proton antiporter.	cephalosporin;fluoroquinolone;glycylcycline;penam;phenicol;rifamycin;tetracycline;triclosan	Proteobacteria	Enterobacteriaceae
XZ5.bin010	XZ5.bin010_796	acrB	100	99.11	card	U00096.3:484403-481253	Protein subunit of AcrA-AcrB-TolC multidrug efflux complex. AcrB functions as a herterotrimer which forms the inner membrane component and is primarily responsible for substrate recognition and energy transduction by acting as a drug/proton antiporter.	cephalosporin;fluoroquinolone;glycylcycline;penam;phenicol;rifamycin;tetracycline;triclosan	Proteobacteria	Enterobacteriaceae
GX4.bin079	GX4.bin079_3110	acrD	100	99.13	card	AP009048.1:2586250-2589364	AcrD is an aminoglycoside efflux pump expressed in E. coli. Its expression can be induced by indole and is regulated by baeRS and cpxAR.	aminoglycoside	Proteobacteria	Enterobacteriaceae
GX5.bin060	GX5.bin060_607	acrD	100	98.72	card	AP009048.1:2586250-2589364	AcrD is an aminoglycoside efflux pump expressed in E. coli. Its expression can be induced by indole and is regulated by baeRS and cpxAR.	aminoglycoside	Proteobacteria	Enterobacteriaceae
JL4.bin121	JL4.bin121_646	acrD	100	98.97	card	AP009048.1:2586250-2589364	AcrD is an aminoglycoside efflux pump expressed in E. coli. Its expression can be induced by indole and is regulated by baeRS and cpxAR.	aminoglycoside	Proteobacteria	Enterobacteriaceae
SX1.bin059	SX1.bin059_2864	acrD	100	98.78	card	AP009048.1:2586250-2589364	AcrD is an aminoglycoside efflux pump expressed in E. coli. Its expression can be induced by indole and is regulated by baeRS and cpxAR.	aminoglycoside	Proteobacteria	Enterobacteriaceae
SX5.bin063	SX5.bin063_278	acrD	100	100	card	AP009048.1:2586250-2589364	AcrD is an aminoglycoside efflux pump expressed in E. coli. Its expression can be induced by indole and is regulated by baeRS and cpxAR.	aminoglycoside	Proteobacteria	Enterobacteriaceae
XZ5.bin010	XZ5.bin010_1245	acrD	100	98.88	card	AP009048.1:2586250-2589364	AcrD is an aminoglycoside efflux pump expressed in E. coli. Its expression can be induced by indole and is regulated by baeRS and cpxAR.	aminoglycoside	Proteobacteria	Enterobacteriaceae
GX2.bin066	GX2.bin066_210	acrE	100	97.58	card	U00096:3413863-3415021	AcrE is a membrane fusion protein similar to AcrA.	cephalosporin;cephamycin;fluoroquinolone;penam	Proteobacteria	Enterobacteriaceae
GX4.bin079	GX4.bin079_4162	acrE	100	98.79	card	U00096:3413863-3415021	AcrE is a membrane fusion protein similar to AcrA.	cephalosporin;cephamycin;fluoroquinolone;penam	Proteobacteria	Enterobacteriaceae
GX5.bin060	GX5.bin060_1361	acrE	100	98.79	card	U00096:3413863-3415021	AcrE is a membrane fusion protein similar to AcrA.	cephalosporin;cephamycin;fluoroquinolone;penam	Proteobacteria	Enterobacteriaceae
JL3.bin002	JL3.bin002_263	acrE	100	98.88	card	U00096:3413863-3415021	AcrE is a membrane fusion protein similar to AcrA.	cephalosporin;cephamycin;fluoroquinolone;penam	Proteobacteria	Enterobacteriaceae
JL4.bin121	JL4.bin121_1569	acrE	100	99.48	card	U00096:3413863-3415021	AcrE is a membrane fusion protein similar to AcrA.	cephalosporin;cephamycin;fluoroquinolone;penam	Proteobacteria	Enterobacteriaceae
SX1.bin059	SX1.bin059_1359	acrE	100	98.79	card	U00096:3413863-3415021	AcrE is a membrane fusion protein similar to AcrA.	cephalosporin;cephamycin;fluoroquinolone;penam	Proteobacteria	Enterobacteriaceae
SX5.bin063	SX5.bin063_2371	acrE	100	100	card	U00096:3413863-3415021	AcrE is a membrane fusion protein similar to AcrA.	cephalosporin;cephamycin;fluoroquinolone;penam	Proteobacteria	Enterobacteriaceae
XZ5.bin010	XZ5.bin010_283	acrE	100	98.88	card	U00096:3413863-3415021	AcrE is a membrane fusion protein similar to AcrA.	cephalosporin;cephamycin;fluoroquinolone;penam	Proteobacteria	Enterobacteriaceae
GX2.bin066	GX2.bin066_209	acrF	100	97.55	card	U00096:3415032-3418137	AcrF is a inner membrane transporter similar to AcrB.	cephalosporin;cephamycin;fluoroquinolone;penam	Proteobacteria	Enterobacteriaceae
GX4.bin079	GX4.bin079_4163	acrF	100	99.03	card	U00096:3415032-3418137	AcrF is a inner membrane transporter similar to AcrB.	cephalosporin;cephamycin;fluoroquinolone;penam	Proteobacteria	Enterobacteriaceae
GX5.bin060	GX5.bin060_1360	acrF	100	98.1	card	U00096:3415032-3418137	AcrF is a inner membrane transporter similar to AcrB.	cephalosporin;cephamycin;fluoroquinolone;penam	Proteobacteria	Enterobacteriaceae
SX1.bin059	SX1.bin059_1360	acrF	100	99.03	card	U00096:3415032-3418137	AcrF is a inner membrane transporter similar to AcrB.	cephalosporin;cephamycin;fluoroquinolone;penam	Proteobacteria	Enterobacteriaceae
SX5.bin063	SX5.bin063_2370	acrF	100	99.45	card	U00096:3415032-3418137	AcrF is a inner membrane transporter similar to AcrB.	cephalosporin;cephamycin;fluoroquinolone;penam	Proteobacteria	Enterobacteriaceae
XZ5.bin010	XZ5.bin010_284	acrF	100	99.03	card	U00096:3415032-3418137	AcrF is a inner membrane transporter similar to AcrB.	cephalosporin;cephamycin;fluoroquinolone;penam	Proteobacteria	Enterobacteriaceae
GX2.bin066	GX2.bin066_211	acrS	100	97.59	card	U00096:3413465-3412802	AcrS is a repressor of the AcrAB efflux complex and is associated with the expression of AcrEF. AcrS is believed to regulate a switch between AcrAB and AcrEF efflux.	cephalosporin;cephamycin;fluoroquinolone;glycylcycline;penam;phenicol;rifamycin;tetracycline;triclosan	Proteobacteria	Enterobacteriaceae
GX4.bin079	GX4.bin079_4161	acrS	100	99.25	card	U00096:3413465-3412802	AcrS is a repressor of the AcrAB efflux complex and is associated with the expression of AcrEF. AcrS is believed to regulate a switch between AcrAB and AcrEF efflux.	cephalosporin;cephamycin;fluoroquinolone;glycylcycline;penam;phenicol;rifamycin;tetracycline;triclosan	Proteobacteria	Enterobacteriaceae
GX5.bin060	GX5.bin060_1362	acrS	100	98.79	card	U00096:3413465-3412802	AcrS is a repressor of the AcrAB efflux complex and is associated with the expression of AcrEF. AcrS is believed to regulate a switch between AcrAB and AcrEF efflux.	cephalosporin;cephamycin;fluoroquinolone;glycylcycline;penam;phenicol;rifamycin;tetracycline;triclosan	Proteobacteria	Enterobacteriaceae
JL3.bin002	JL3.bin002_264	acrS	100	98.79	card	U00096:3413465-3412802	AcrS is a repressor of the AcrAB efflux complex and is associated with the expression of AcrEF. AcrS is believed to regulate a switch between AcrAB and AcrEF efflux.	cephalosporin;cephamycin;fluoroquinolone;glycylcycline;penam;phenicol;rifamycin;tetracycline;triclosan	Proteobacteria	Enterobacteriaceae
JL4.bin121	JL4.bin121_1570	acrS	100	100	card	U00096:3413465-3412802	AcrS is a repressor of the AcrAB efflux complex and is associated with the expression of AcrEF. AcrS is believed to regulate a switch between AcrAB and AcrEF efflux.	cephalosporin;cephamycin;fluoroquinolone;glycylcycline;penam;phenicol;rifamycin;tetracycline;triclosan	Proteobacteria	Enterobacteriaceae
SX1.bin059	SX1.bin059_1358	acrS	100	99.4	card	U00096:3413465-3412802	AcrS is a repressor of the AcrAB efflux complex and is associated with the expression of AcrEF. AcrS is believed to regulate a switch between AcrAB and AcrEF efflux.	cephalosporin;cephamycin;fluoroquinolone;glycylcycline;penam;phenicol;rifamycin;tetracycline;triclosan	Proteobacteria	Enterobacteriaceae
SX5.bin063	SX5.bin063_2372	acrS	100	100	card	U00096:3413465-3412802	AcrS is a repressor of the AcrAB efflux complex and is associated with the expression of AcrEF. AcrS is believed to regulate a switch between AcrAB and AcrEF efflux.	cephalosporin;cephamycin;fluoroquinolone;glycylcycline;penam;phenicol;rifamycin;tetracycline;triclosan	Proteobacteria	Enterobacteriaceae
XZ5.bin010	XZ5.bin010_282	acrS	100	99.4	card	U00096:3413465-3412802	AcrS is a repressor of the AcrAB efflux complex and is associated with the expression of AcrEF. AcrS is believed to regulate a switch between AcrAB and AcrEF efflux.	cephalosporin;cephamycin;fluoroquinolone;glycylcycline;penam;phenicol;rifamycin;tetracycline;triclosan	Proteobacteria	Enterobacteriaceae
GX1.bin072	GX1.bin072_1247	aph(2'')-IIa	91.89	82.1	ncbi	NG_047400.1	aminoglycoside O-phosphotransferase APH(2'')-IIa	AMIKACIN;GENTAMICIN;KANAMYCIN;TOBRAMYCIN	Firmicutes	Lachnospiraceae
GX2.bin075	GX2.bin075_654	aph(2'')-IIa	100	81.56	ncbi	NG_047400.1	aminoglycoside O-phosphotransferase APH(2'')-IIa	AMIKACIN;GENTAMICIN;KANAMYCIN;TOBRAMYCIN	Firmicutes	Lachnospiraceae
GX3.bin020	GX3.bin020_1795	aph(2'')-IIa	91.89	82.1	ncbi	NG_047400.1	aminoglycoside O-phosphotransferase APH(2'')-IIa	AMIKACIN;GENTAMICIN;KANAMYCIN;TOBRAMYCIN	Firmicutes	Lachnospiraceae
SD1.bin016	SD1.bin016_1381	aph(2'')-IIa	96.22	80.02	ncbi	NG_047400.1	aminoglycoside O-phosphotransferase APH(2'')-IIa	AMIKACIN;GENTAMICIN;KANAMYCIN;TOBRAMYCIN	Firmicutes	Lachnospiraceae
SD5.bin027	SD5.bin027_1168	aph(2'')-IIa	100	81.11	ncbi	NG_047400.1	aminoglycoside O-phosphotransferase APH(2'')-IIa	AMIKACIN;GENTAMICIN;KANAMYCIN;TOBRAMYCIN	Firmicutes	Lachnospiraceae
GX2.bin066	GX2.bin066_3560	bacA	99.76	97.56	card	U00096.3:3204131-3203309	The bacA gene product (BacA) recycles undecaprenyl pyrophosphate during cell wall biosynthesis which confers resistance to bacitracin.	peptide	Proteobacteria	Enterobacteriaceae
GX4.bin079	GX4.bin079_2168	bacA	99.76	98.54	card	U00096.3:3204131-3203309	The bacA gene product (BacA) recycles undecaprenyl pyrophosphate during cell wall biosynthesis which confers resistance to bacitracin.	peptide	Proteobacteria	Enterobacteriaceae
JL3.bin002	JL3.bin002_2245	bacA	99.76	98.54	card	U00096.3:3204131-3203309	The bacA gene product (BacA) recycles undecaprenyl pyrophosphate during cell wall biosynthesis which confers resistance to bacitracin.	peptide	Proteobacteria	Enterobacteriaceae
JL4.bin121	JL4.bin121_86	bacA	99.76	99.15	card	U00096.3:3204131-3203309	The bacA gene product (BacA) recycles undecaprenyl pyrophosphate during cell wall biosynthesis which confers resistance to bacitracin.	peptide	Proteobacteria	Enterobacteriaceae
SX1.bin059	SX1.bin059_104	bacA	99.76	98.9	card	U00096.3:3204131-3203309	The bacA gene product (BacA) recycles undecaprenyl pyrophosphate during cell wall biosynthesis which confers resistance to bacitracin.	peptide	Proteobacteria	Enterobacteriaceae
SX5.bin063	SX5.bin063_380	bacA	100	100	card	U00096.3:3204131-3203309	The bacA gene product (BacA) recycles undecaprenyl pyrophosphate during cell wall biosynthesis which confers resistance to bacitracin.	peptide	Proteobacteria	Enterobacteriaceae
XZ5.bin010	XZ5.bin010_1811	bacA	99.76	98.54	card	U00096.3:3204131-3203309	The bacA gene product (BacA) recycles undecaprenyl pyrophosphate during cell wall biosynthesis which confers resistance to bacitracin.	peptide	Proteobacteria	Enterobacteriaceae
GX2.bin066	GX2.bin066_1337	baeR	100	97.65	card	AP009048.1:2166412-2167135	BaeR is a response regulator that promotes the expression of MdtABC and AcrD efflux complexes.	aminocoumarin;aminoglycoside	Proteobacteria	Enterobacteriaceae
GX4.bin079	GX4.bin079_620	baeR	100	99.03	card	AP009048.1:2166412-2167135	BaeR is a response regulator that promotes the expression of MdtABC and AcrD efflux complexes.	aminocoumarin;aminoglycoside	Proteobacteria	Enterobacteriaceae
GX5.bin060	GX5.bin060_3140	baeR	99.86	97.09	card	AP009048.1:2166412-2167135	BaeR is a response regulator that promotes the expression of MdtABC and AcrD efflux complexes.	aminocoumarin;aminoglycoside	Proteobacteria	Enterobacteriaceae
JL3.bin002	JL3.bin002_1604	baeR	100	99.45	card	AP009048.1:2166412-2167135	BaeR is a response regulator that promotes the expression of MdtABC and AcrD efflux complexes.	aminocoumarin;aminoglycoside	Proteobacteria	Enterobacteriaceae
JL4.bin121	JL4.bin121_3288	baeR	100	98.62	card	AP009048.1:2166412-2167135	BaeR is a response regulator that promotes the expression of MdtABC and AcrD efflux complexes.	aminocoumarin;aminoglycoside	Proteobacteria	Enterobacteriaceae
SX1.bin059	SX1.bin059_2315	baeR	100	99.45	card	AP009048.1:2166412-2167135	BaeR is a response regulator that promotes the expression of MdtABC and AcrD efflux complexes.	aminocoumarin;aminoglycoside	Proteobacteria	Enterobacteriaceae
SX5.bin063	SX5.bin063_2091	baeR	100	100	card	AP009048.1:2166412-2167135	BaeR is a response regulator that promotes the expression of MdtABC and AcrD efflux complexes.	aminocoumarin;aminoglycoside	Proteobacteria	Enterobacteriaceae
XZ5.bin010	XZ5.bin010_2525	baeR	100	100	card	AP009048.1:2166412-2167135	BaeR is a response regulator that promotes the expression of MdtABC and AcrD efflux complexes.	aminocoumarin;aminoglycoside	Proteobacteria	Enterobacteriaceae
GX2.bin066	GX2.bin066_1336	baeS	100	96.94	card	AP009048:2165012-2166416	BaeS is a sensor kinase in the BaeSR regulatory system. While it phosphorylates BaeR to increase its activity BaeS is not necessary for overexpressed BaeR to confer resistance.	aminocoumarin;aminoglycoside	Proteobacteria	Enterobacteriaceae
GX4.bin079	GX4.bin079_621	baeS	100	99	card	AP009048:2165012-2166416	BaeS is a sensor kinase in the BaeSR regulatory system. While it phosphorylates BaeR to increase its activity BaeS is not necessary for overexpressed BaeR to confer resistance.	aminocoumarin;aminoglycoside	Proteobacteria	Enterobacteriaceae
GX5.bin060	GX5.bin060_3139	baeS	100	97.58	card	AP009048:2165012-2166416	BaeS is a sensor kinase in the BaeSR regulatory system. While it phosphorylates BaeR to increase its activity BaeS is not necessary for overexpressed BaeR to confer resistance.	aminocoumarin;aminoglycoside	Proteobacteria	Enterobacteriaceae
JL3.bin002	JL3.bin002_1605	baeS	100	99.93	card	AP009048:2165012-2166416	BaeS is a sensor kinase in the BaeSR regulatory system. While it phosphorylates BaeR to increase its activity BaeS is not necessary for overexpressed BaeR to confer resistance.	aminocoumarin;aminoglycoside	Proteobacteria	Enterobacteriaceae
JL4.bin121	JL4.bin121_3287	baeS	100	98.01	card	AP009048:2165012-2166416	BaeS is a sensor kinase in the BaeSR regulatory system. While it phosphorylates BaeR to increase its activity BaeS is not necessary for overexpressed BaeR to confer resistance.	aminocoumarin;aminoglycoside	Proteobacteria	Enterobacteriaceae
SX1.bin059	SX1.bin059_2316	baeS	100	99.72	card	AP009048:2165012-2166416	BaeS is a sensor kinase in the BaeSR regulatory system. While it phosphorylates BaeR to increase its activity BaeS is not necessary for overexpressed BaeR to confer resistance.	aminocoumarin;aminoglycoside	Proteobacteria	Enterobacteriaceae
SX5.bin063	SX5.bin063_2092	baeS	100	99.93	card	AP009048:2165012-2166416	BaeS is a sensor kinase in the BaeSR regulatory system. While it phosphorylates BaeR to increase its activity BaeS is not necessary for overexpressed BaeR to confer resistance.	aminocoumarin;aminoglycoside	Proteobacteria	Enterobacteriaceae
XZ5.bin010	XZ5.bin010_2524	baeS	100	100	card	AP009048:2165012-2166416	BaeS is a sensor kinase in the BaeSR regulatory system. While it phosphorylates BaeR to increase its activity BaeS is not necessary for overexpressed BaeR to confer resistance.	aminocoumarin;aminoglycoside	Proteobacteria	Enterobacteriaceae
JL4.bin148	JL4.bin148_33	Bifidobacteria_intrinsic_ileS_conferring_resistance_to_mupirocin	99.61	80.89	card	CP001840.1:1613960-1610636	Bifidobacteria have an intrinsically resistant form of ileS (isoleucyl-tRNA synthetase) that confers resistance to mupirocin.	mupirocin	Actinobacteria	Bifidobacteriaceae
JL4.bin156	JL4.bin156_1172	Bifidobacteria_intrinsic_ileS_conferring_resistance_to_mupirocin	99.34	83.17	card	CP001840.1:1613960-1610636	Bifidobacteria have an intrinsically resistant form of ileS (isoleucyl-tRNA synthetase) that confers resistance to mupirocin.	mupirocin	Actinobacteria	Bifidobacteriaceae
JL4.bin148	JL4.bin148_1406	Bifidobacterium_adolescentis_rpoB_conferring_resistance_to_rifampicin	99.94	88.02	card	NC_008618.1:1670624-1667063	Bifidobacterium are antibiotic resistant probiotics are prescribed to upkeep the population beneficial bacteria in the gut microbiome. However horizontal gene transfer among gut microbes could create harmful antibiotic-resistant pathogenic bacteria such as Mycobacterium tuberculosis. Lokesh et al. analyzed Bifidobacterium antitubercular drug resistance and mutations in rpoB. They found that B. an…	rifamycin	Actinobacteria	Bifidobacteriaceae
JL4.bin156	JL4.bin156_1120	Bifidobacterium_adolescentis_rpoB_conferring_resistance_to_rifampicin	99.63	89.62	card	NC_008618.1:1670624-1667063	Bifidobacterium are antibiotic resistant probiotics are prescribed to upkeep the population beneficial bacteria in the gut microbiome. However horizontal gene transfer among gut microbes could create harmful antibiotic-resistant pathogenic bacteria such as Mycobacterium tuberculosis. Lokesh et al. analyzed Bifidobacterium antitubercular drug resistance and mutations in rpoB. They found that B. an…	rifamycin	Actinobacteria	Bifidobacteriaceae
GX2.bin066	GX2.bin066_185	blaEC	100	98.15	ncbi	NG_047494.1	BlaEC family class C beta-lactamase	BETA-LACTAM	Proteobacteria	Enterobacteriaceae
GX5.bin060	GX5.bin060_3193	blaEC	100	98.24	ncbi	NG_047496.1	BlaEC family class C beta-lactamase	BETA-LACTAM	Proteobacteria	Enterobacteriaceae
JL4.bin121	JL4.bin121_728	blaEC-15	100	98.15	ncbi	NG_049081.1	class C extended-spectrum beta-lactamase EC-15	CEPHALOSPORIN	Proteobacteria	Enterobacteriaceae
SX5.bin063	SX5.bin063_548	blaEC-15	100	98.5	ncbi	NG_049081.1	class C extended-spectrum beta-lactamase EC-15	CEPHALOSPORIN	Proteobacteria	Enterobacteriaceae
GX4.bin079	GX4.bin079_3533	blaEC-18	100	98.15	ncbi	NG_049083.1	class C extended-spectrum beta-lactamase EC-18	CEPHALOSPORIN	Proteobacteria	Enterobacteriaceae
JL3.bin002	JL3.bin002_2837	blaEC-18	100	98.68	ncbi	NG_049083.1	class C extended-spectrum beta-lactamase EC-18	CEPHALOSPORIN	Proteobacteria	Enterobacteriaceae
SX1.bin059	SX1.bin059_950	blaEC-18	100	99.21	ncbi	NG_049083.1	class C extended-spectrum beta-lactamase EC-18	CEPHALOSPORIN	Proteobacteria	Enterobacteriaceae
XZ5.bin010	XZ5.bin010_2481	blaEC-18	100	99.12	ncbi	NG_049083.1	class C extended-spectrum beta-lactamase EC-18	CEPHALOSPORIN	Proteobacteria	Enterobacteriaceae
SD5.bin097	SD5.bin097_1719	cblA	100	99.78	ncbi	NG_047624.1	CblA family class A beta-lactamase	CEPHALOSPORIN	Bacteroidetes	Bacteroidaceae
GX2.bin172	GX2.bin172_241	cfxA_gen	100	100	ncbi	NG_047634.1	CfxA family class A broad-spectrum beta-lactamase	BETA-LACTAM	Bacteroidetes	Barnesiellaceae
SD4.bin133	SD4.bin133_844	cfxA_gen	100	85.71	ncbi	NG_047634.1	CfxA family class A broad-spectrum beta-lactamase	BETA-LACTAM	Bacteroidetes	BM520
JL5.bin125	JL5.bin125_945	cfxA6	99.79	99.27	ncbi	NG_064793.1	class A broad-spectrum beta-lactamase CfxA6	BETA-LACTAM	Bacteroidetes	Bacteroidaceae
GX2.bin066	GX2.bin066_1045	cpxA	100	98.69	card	BA000007.3:4905062-4903688	CpxA is a membrane-localized sensor kinase that is activated by envelope stress. It starts a kinase cascade that activates CpxR which promotes efflux complex expression.	aminocoumarin;aminoglycoside	Proteobacteria	Enterobacteriaceae
GX4.bin079	GX4.bin079_3228	cpxA	100	98.84	card	BA000007.3:4905062-4903688	CpxA is a membrane-localized sensor kinase that is activated by envelope stress. It starts a kinase cascade that activates CpxR which promotes efflux complex expression.	aminocoumarin;aminoglycoside	Proteobacteria	Enterobacteriaceae
GX5.bin060	GX5.bin060_1010	cpxA	100	98.84	card	BA000007.3:4905062-4903688	CpxA is a membrane-localized sensor kinase that is activated by envelope stress. It starts a kinase cascade that activates CpxR which promotes efflux complex expression.	aminocoumarin;aminoglycoside	Proteobacteria	Enterobacteriaceae
JL3.bin002	JL3.bin002_1754	cpxA	100	98.76	card	BA000007.3:4905062-4903688	CpxA is a membrane-localized sensor kinase that is activated by envelope stress. It starts a kinase cascade that activates CpxR which promotes efflux complex expression.	aminocoumarin;aminoglycoside	Proteobacteria	Enterobacteriaceae
JL4.bin121	JL4.bin121_2611	cpxA	100	98.25	card	BA000007.3:4905062-4903688	CpxA is a membrane-localized sensor kinase that is activated by envelope stress. It starts a kinase cascade that activates CpxR which promotes efflux complex expression.	aminocoumarin;aminoglycoside	Proteobacteria	Enterobacteriaceae
SX1.bin059	SX1.bin059_1610	cpxA	100	98.54	card	BA000007.3:4905062-4903688	CpxA is a membrane-localized sensor kinase that is activated by envelope stress. It starts a kinase cascade that activates CpxR which promotes efflux complex expression.	aminocoumarin;aminoglycoside	Proteobacteria	Enterobacteriaceae
SX5.bin063	SX5.bin063_3908	cpxA	100	98.98	card	BA000007.3:4905062-4903688	CpxA is a membrane-localized sensor kinase that is activated by envelope stress. It starts a kinase cascade that activates CpxR which promotes efflux complex expression.	aminocoumarin;aminoglycoside	Proteobacteria	Enterobacteriaceae
XZ5.bin010	XZ5.bin010_862	cpxA	100	98.76	card	BA000007.3:4905062-4903688	CpxA is a membrane-localized sensor kinase that is activated by envelope stress. It starts a kinase cascade that activates CpxR which promotes efflux complex expression.	aminocoumarin;aminoglycoside	Proteobacteria	Enterobacteriaceae
GX2.bin066	GX2.bin066_1029	CRP	100	99.21	card	AP009048.1:4154296-4153663	CRP is a global regulator that represses MdtEF multidrug efflux pump expression.	fluoroquinolone;macrolide;penam	Proteobacteria	Enterobacteriaceae
GX4.bin079	GX4.bin079_2796	CRP	100	99.21	card	AP009048.1:4154296-4153663	CRP is a global regulator that represses MdtEF multidrug efflux pump expression.	fluoroquinolone;macrolide;penam	Proteobacteria	Enterobacteriaceae
GX5.bin060	GX5.bin060_1912	CRP	100	99.53	card	AP009048.1:4154296-4153663	CRP is a global regulator that represses MdtEF multidrug efflux pump expression.	fluoroquinolone;macrolide;penam	Proteobacteria	Enterobacteriaceae
JL3.bin002	JL3.bin002_684	CRP	100	99.21	card	AP009048.1:4154296-4153663	CRP is a global regulator that represses MdtEF multidrug efflux pump expression.	fluoroquinolone;macrolide;penam	Proteobacteria	Enterobacteriaceae
JL4.bin121	JL4.bin121_1983	CRP	100	99.53	card	AP009048.1:4154296-4153663	CRP is a global regulator that represses MdtEF multidrug efflux pump expression.	fluoroquinolone;macrolide;penam	Proteobacteria	Enterobacteriaceae
SX1.bin059	SX1.bin059_1948	CRP	100	99.21	card	AP009048.1:4154296-4153663	CRP is a global regulator that represses MdtEF multidrug efflux pump expression.	fluoroquinolone;macrolide;penam	Proteobacteria	Enterobacteriaceae
SX5.bin063	SX5.bin063_1436	CRP	100	99.37	card	AP009048.1:4154296-4153663	CRP is a global regulator that represses MdtEF multidrug efflux pump expression.	fluoroquinolone;macrolide;penam	Proteobacteria	Enterobacteriaceae
XZ5.bin010	XZ5.bin010_1426	CRP	100	99.53	card	AP009048.1:4154296-4153663	CRP is a global regulator that represses MdtEF multidrug efflux pump expression.	fluoroquinolone;macrolide;penam	Proteobacteria	Enterobacteriaceae
GX2.bin066	GX2.bin066_2215	emrA	100	97.1	card	AP009048:2810082-2811255	EmrA is a membrane fusion protein providing an efflux pathway with EmrB and TolC between the inner and outer membranes of E. coli a Gram-negative bacterium.	fluoroquinolone	Proteobacteria	Enterobacteriaceae
GX4.bin079	GX4.bin079_2576	emrA	100	98.21	card	AP009048:2810082-2811255	EmrA is a membrane fusion protein providing an efflux pathway with EmrB and TolC between the inner and outer membranes of E. coli a Gram-negative bacterium.	fluoroquinolone	Proteobacteria	Enterobacteriaceae
GX5.bin060	GX5.bin060_3970	emrA	100	98.21	card	AP009048:2810082-2811255	EmrA is a membrane fusion protein providing an efflux pathway with EmrB and TolC between the inner and outer membranes of E. coli a Gram-negative bacterium.	fluoroquinolone	Proteobacteria	Enterobacteriaceae
JL3.bin002	JL3.bin002_1725	emrA	100	98.3	card	AP009048:2810082-2811255	EmrA is a membrane fusion protein providing an efflux pathway with EmrB and TolC between the inner and outer membranes of E. coli a Gram-negative bacterium.	fluoroquinolone	Proteobacteria	Enterobacteriaceae
JL4.bin121	JL4.bin121_784	emrA	100	99.49	card	AP009048:2810082-2811255	EmrA is a membrane fusion protein providing an efflux pathway with EmrB and TolC between the inner and outer membranes of E. coli a Gram-negative bacterium.	fluoroquinolone	Proteobacteria	Enterobacteriaceae
SX1.bin059	SX1.bin059_177	emrA	100	98.47	card	AP009048:2810082-2811255	EmrA is a membrane fusion protein providing an efflux pathway with EmrB and TolC between the inner and outer membranes of E. coli a Gram-negative bacterium.	fluoroquinolone	Proteobacteria	Enterobacteriaceae
SX5.bin063	SX5.bin063_733	emrA	100	99.92	card	AP009048:2810082-2811255	EmrA is a membrane fusion protein providing an efflux pathway with EmrB and TolC between the inner and outer membranes of E. coli a Gram-negative bacterium.	fluoroquinolone	Proteobacteria	Enterobacteriaceae
XZ5.bin010	XZ5.bin010_452	emrA	100	98.3	card	AP009048:2810082-2811255	EmrA is a membrane fusion protein providing an efflux pathway with EmrB and TolC between the inner and outer membranes of E. coli a Gram-negative bacterium.	fluoroquinolone	Proteobacteria	Enterobacteriaceae
GX2.bin066	GX2.bin066_2214	emrB	100	98.18	card	U00096:2812615-2814154	emrB is a translocase in the emrB -TolC efflux protein in E. coli. It recognizes substrates including carbonyl cyanide m-chlorophenylhydrazone (CCCP) nalidixic acid and thioloactomycin.	fluoroquinolone	Proteobacteria	Enterobacteriaceae
GX4.bin079	GX4.bin079_2575	emrB	100	98.77	card	U00096:2812615-2814154	emrB is a translocase in the emrB -TolC efflux protein in E. coli. It recognizes substrates including carbonyl cyanide m-chlorophenylhydrazone (CCCP) nalidixic acid and thioloactomycin.	fluoroquinolone	Proteobacteria	Enterobacteriaceae
GX5.bin060	GX5.bin060_3969	emrB	100	98.12	card	U00096:2812615-2814154	emrB is a translocase in the emrB -TolC efflux protein in E. coli. It recognizes substrates including carbonyl cyanide m-chlorophenylhydrazone (CCCP) nalidixic acid and thioloactomycin.	fluoroquinolone	Proteobacteria	Enterobacteriaceae
JL4.bin121	JL4.bin121_783	emrB	100	98.44	card	U00096:2812615-2814154	emrB is a translocase in the emrB -TolC efflux protein in E. coli. It recognizes substrates including carbonyl cyanide m-chlorophenylhydrazone (CCCP) nalidixic acid and thioloactomycin.	fluoroquinolone	Proteobacteria	Enterobacteriaceae
SX1.bin059	SX1.bin059_178	emrB	100	99.81	card	U00096:2812615-2814154	emrB is a translocase in the emrB -TolC efflux protein in E. coli. It recognizes substrates including carbonyl cyanide m-chlorophenylhydrazone (CCCP) nalidixic acid and thioloactomycin.	fluoroquinolone	Proteobacteria	Enterobacteriaceae
SX5.bin063	SX5.bin063_734	emrB	100	99.87	card	U00096:2812615-2814154	emrB is a translocase in the emrB -TolC efflux protein in E. coli. It recognizes substrates including carbonyl cyanide m-chlorophenylhydrazone (CCCP) nalidixic acid and thioloactomycin.	fluoroquinolone	Proteobacteria	Enterobacteriaceae
XZ5.bin010	XZ5.bin010_453	emrB	100	99.87	card	U00096:2812615-2814154	emrB is a translocase in the emrB -TolC efflux protein in E. coli. It recognizes substrates including carbonyl cyanide m-chlorophenylhydrazone (CCCP) nalidixic acid and thioloactomycin.	fluoroquinolone	Proteobacteria	Enterobacteriaceae
GX4.bin079	GX4.bin079_306	emrK	100	99.72	card	D78168:536-1592	emrK is a membrane fusion protein that is a homolog of EmrA. Together with the inner membrane transporter EmrY and the outer membrane channel TolC it mediates multidrug efflux.	tetracycline	Proteobacteria	Enterobacteriaceae
JL4.bin121	JL4.bin121_3561	emrK	98.58	98.17	card	D78168:536-1592	emrK is a membrane fusion protein that is a homolog of EmrA. Together with the inner membrane transporter EmrY and the outer membrane channel TolC it mediates multidrug efflux.	tetracycline	Proteobacteria	Enterobacteriaceae
SX1.bin059	SX1.bin059_2056	emrK	100	99.72	card	D78168:536-1592	emrK is a membrane fusion protein that is a homolog of EmrA. Together with the inner membrane transporter EmrY and the outer membrane channel TolC it mediates multidrug efflux.	tetracycline	Proteobacteria	Enterobacteriaceae
XZ5.bin010	XZ5.bin010_3447	emrK	100	99.72	card	D78168:536-1592	emrK is a membrane fusion protein that is a homolog of EmrA. Together with the inner membrane transporter EmrY and the outer membrane channel TolC it mediates multidrug efflux.	tetracycline	Proteobacteria	Enterobacteriaceae
GX2.bin066	GX2.bin066_2216	emrR	100	99.25	card	U00096.3:2810769-2811300	EmrR is a negative regulator for the EmrAB-TolC multidrug efflux pump in E. coli. Mutations lead to EmrAB-TolC overexpression.	fluoroquinolone	Proteobacteria	Enterobacteriaceae
GX4.bin079	GX4.bin079_2577	emrR	100	100	card	U00096.3:2810769-2811300	EmrR is a negative regulator for the EmrAB-TolC multidrug efflux pump in E. coli. Mutations lead to EmrAB-TolC overexpression.	fluoroquinolone	Proteobacteria	Enterobacteriaceae
GX5.bin060	GX5.bin060_3971	emrR	100	99.44	card	U00096.3:2810769-2811300	EmrR is a negative regulator for the EmrAB-TolC multidrug efflux pump in E. coli. Mutations lead to EmrAB-TolC overexpression.	fluoroquinolone	Proteobacteria	Enterobacteriaceae
JL3.bin002	JL3.bin002_1726	emrR	100	100	card	U00096.3:2810769-2811300	EmrR is a negative regulator for the EmrAB-TolC multidrug efflux pump in E. coli. Mutations lead to EmrAB-TolC overexpression.	fluoroquinolone	Proteobacteria	Enterobacteriaceae
JL4.bin121	JL4.bin121_785	emrR	100	100	card	U00096.3:2810769-2811300	EmrR is a negative regulator for the EmrAB-TolC multidrug efflux pump in E. coli. Mutations lead to EmrAB-TolC overexpression.	fluoroquinolone	Proteobacteria	Enterobacteriaceae
SX1.bin059	SX1.bin059_176	emrR	100	100	card	U00096.3:2810769-2811300	EmrR is a negative regulator for the EmrAB-TolC multidrug efflux pump in E. coli. Mutations lead to EmrAB-TolC overexpression.	fluoroquinolone	Proteobacteria	Enterobacteriaceae
SX5.bin063	SX5.bin063_732	emrR	100	100	card	U00096.3:2810769-2811300	EmrR is a negative regulator for the EmrAB-TolC multidrug efflux pump in E. coli. Mutations lead to EmrAB-TolC overexpression.	fluoroquinolone	Proteobacteria	Enterobacteriaceae
XZ5.bin010	XZ5.bin010_451	emrR	100	100	card	U00096.3:2810769-2811300	EmrR is a negative regulator for the EmrAB-TolC multidrug efflux pump in E. coli. Mutations lead to EmrAB-TolC overexpression.	fluoroquinolone	Proteobacteria	Enterobacteriaceae
GX4.bin079	GX4.bin079_307	emrY	100	98.7	card	D78168:1591-3130	emrY is a multidrug transport that moves substrates across the inner membrane of the Gram-negative E. coli. It is a homolog of emrB.	tetracycline	Proteobacteria	Enterobacteriaceae
JL3.bin002	JL3.bin002_1844	emrY	100	99.09	card	D78168:1591-3130	emrY is a multidrug transport that moves substrates across the inner membrane of the Gram-negative E. coli. It is a homolog of emrB.	tetracycline	Proteobacteria	Enterobacteriaceae
JL4.bin121	JL4.bin121_3562	emrY	100	97.66	card	D78168:1591-3130	emrY is a multidrug transport that moves substrates across the inner membrane of the Gram-negative E. coli. It is a homolog of emrB.	tetracycline	Proteobacteria	Enterobacteriaceae
SX1.bin059	SX1.bin059_2057	emrY	100	98.89	card	D78168:1591-3130	emrY is a multidrug transport that moves substrates across the inner membrane of the Gram-negative E. coli. It is a homolog of emrB.	tetracycline	Proteobacteria	Enterobacteriaceae
XZ5.bin010	XZ5.bin010_3446	emrY	100	99.67	card	D78168:1591-3130	emrY is a multidrug transport that moves substrates across the inner membrane of the Gram-negative E. coli. It is a homolog of emrB.	tetracycline	Proteobacteria	Enterobacteriaceae
GX2.bin066	GX2.bin066_432	eptA	100	98.72	card	AP009048:4340268-4338624	PmrC mediates the modification of Lipid A by the addition of 4-amino-4-deoxy-L-arabinose (L-Ara4N) and phosphoethanolamine resulting in a less negative cell membrane and decreased binding of polymyxin B.	peptide	Proteobacteria	Enterobacteriaceae
GX4.bin079	GX4.bin079_3478	eptA	100	99.27	card	AP009048:4340268-4338624	PmrC mediates the modification of Lipid A by the addition of 4-amino-4-deoxy-L-arabinose (L-Ara4N) and phosphoethanolamine resulting in a less negative cell membrane and decreased binding of polymyxin B.	peptide	Proteobacteria	Enterobacteriaceae
GX5.bin060	GX5.bin060_566	eptA	100	98.72	card	AP009048:4340268-4338624	PmrC mediates the modification of Lipid A by the addition of 4-amino-4-deoxy-L-arabinose (L-Ara4N) and phosphoethanolamine resulting in a less negative cell membrane and decreased binding of polymyxin B.	peptide	Proteobacteria	Enterobacteriaceae
JL3.bin002	JL3.bin002_863	eptA	100	99.39	card	AP009048:4340268-4338624	PmrC mediates the modification of Lipid A by the addition of 4-amino-4-deoxy-L-arabinose (L-Ara4N) and phosphoethanolamine resulting in a less negative cell membrane and decreased binding of polymyxin B.	peptide	Proteobacteria	Enterobacteriaceae
JL4.bin121	JL4.bin121_2970	eptA	100	99.03	card	AP009048:4340268-4338624	PmrC mediates the modification of Lipid A by the addition of 4-amino-4-deoxy-L-arabinose (L-Ara4N) and phosphoethanolamine resulting in a less negative cell membrane and decreased binding of polymyxin B.	peptide	Proteobacteria	Enterobacteriaceae
SX1.bin059	SX1.bin059_989	eptA	100	99.39	card	AP009048:4340268-4338624	PmrC mediates the modification of Lipid A by the addition of 4-amino-4-deoxy-L-arabinose (L-Ara4N) and phosphoethanolamine resulting in a less negative cell membrane and decreased binding of polymyxin B.	peptide	Proteobacteria	Enterobacteriaceae
SX5.bin063	SX5.bin063_3454	eptA	100	100	card	AP009048:4340268-4338624	PmrC mediates the modification of Lipid A by the addition of 4-amino-4-deoxy-L-arabinose (L-Ara4N) and phosphoethanolamine resulting in a less negative cell membrane and decreased binding of polymyxin B.	peptide	Proteobacteria	Enterobacteriaceae
XZ5.bin010	XZ5.bin010_2266	eptA	100	99.39	card	AP009048:4340268-4338624	PmrC mediates the modification of Lipid A by the addition of 4-amino-4-deoxy-L-arabinose (L-Ara4N) and phosphoethanolamine resulting in a less negative cell membrane and decreased binding of polymyxin B.	peptide	Proteobacteria	Enterobacteriaceae
AH5.bin170	AH5.bin170_1615	erm(B)	100	99.86	ncbi	NG_047804.1	23S rRNA (adenine(2058)-N(6))-methyltransferase Erm(B)	MACROLIDE	Verrucomicrobia	Akkermansiaceae
JL3.bin078	JL3.bin078_995	erm(F)	99.88	91.38	ncbi	NG_047825.1	23S rRNA (adenine(2058)-N(6))-methyltransferase Erm(F)	MACROLIDE	Bacteroidetes	Rikenellaceae
GX2.bin066	GX2.bin066_1874	Escherichia_coli_acrA	100	99	card	U00096.3:485619-484425	AcrA is a subunit of the AcrAB-TolC multidrug efflux system that in E. coli.	cephalosporin;fluoroquinolone;glycylcycline;penam;phenicol;rifamycin;tetracycline;triclosan	Proteobacteria	Enterobacteriaceae
GX4.bin079	GX4.bin079_1674	Escherichia_coli_acrA	100	99.83	card	U00096.3:485619-484425	AcrA is a subunit of the AcrAB-TolC multidrug efflux system that in E. coli.	cephalosporin;fluoroquinolone;glycylcycline;penam;phenicol;rifamycin;tetracycline;triclosan	Proteobacteria	Enterobacteriaceae
GX5.bin060	GX5.bin060_434	Escherichia_coli_acrA	100	98.91	card	U00096.3:485619-484425	AcrA is a subunit of the AcrAB-TolC multidrug efflux system that in E. coli.	cephalosporin;fluoroquinolone;glycylcycline;penam;phenicol;rifamycin;tetracycline;triclosan	Proteobacteria	Enterobacteriaceae
JL3.bin002	JL3.bin002_1900	Escherichia_coli_acrA	100	99.83	card	U00096.3:485619-484425	AcrA is a subunit of the AcrAB-TolC multidrug efflux system that in E. coli.	cephalosporin;fluoroquinolone;glycylcycline;penam;phenicol;rifamycin;tetracycline;triclosan	Proteobacteria	Enterobacteriaceae
JL4.bin121	JL4.bin121_2885	Escherichia_coli_acrA	100	99.83	card	U00096.3:485619-484425	AcrA is a subunit of the AcrAB-TolC multidrug efflux system that in E. coli.	cephalosporin;fluoroquinolone;glycylcycline;penam;phenicol;rifamycin;tetracycline;triclosan	Proteobacteria	Enterobacteriaceae
SX1.bin059	SX1.bin059_1485	Escherichia_coli_acrA	100	99.67	card	U00096.3:485619-484425	AcrA is a subunit of the AcrAB-TolC multidrug efflux system that in E. coli.	cephalosporin;fluoroquinolone;glycylcycline;penam;phenicol;rifamycin;tetracycline;triclosan	Proteobacteria	Enterobacteriaceae
SX5.bin063	SX5.bin063_3736	Escherichia_coli_acrA	100	100	card	U00096.3:485619-484425	AcrA is a subunit of the AcrAB-TolC multidrug efflux system that in E. coli.	cephalosporin;fluoroquinolone;glycylcycline;penam;phenicol;rifamycin;tetracycline;triclosan	Proteobacteria	Enterobacteriaceae
XZ5.bin010	XZ5.bin010_797	Escherichia_coli_acrA	100	99.83	card	U00096.3:485619-484425	AcrA is a subunit of the AcrAB-TolC multidrug efflux system that in E. coli.	cephalosporin;fluoroquinolone;glycylcycline;penam;phenicol;rifamycin;tetracycline;triclosan	Proteobacteria	Enterobacteriaceae
GX4.bin079	GX4.bin079_3141	Escherichia_coli_ampC1_beta-lactamase	100	98.16	card	FN649414.1:2765050-2766355	An ampC-like beta-lactamase identified from Escherichia coli.	cephalosporin;penam	Proteobacteria	Enterobacteriaceae
GX5.bin060	GX5.bin060_638	Escherichia_coli_ampC1_beta-lactamase	99.54	96.07	card	FN649414.1:2765050-2766355	An ampC-like beta-lactamase identified from Escherichia coli.	cephalosporin;penam	Proteobacteria	Enterobacteriaceae
JL3.bin002	JL3.bin002_2746	Escherichia_coli_ampC1_beta-lactamase	100	98.16	card	FN649414.1:2765050-2766355	An ampC-like beta-lactamase identified from Escherichia coli.	cephalosporin;penam	Proteobacteria	Enterobacteriaceae
JL4.bin121	JL4.bin121_615	Escherichia_coli_ampC1_beta-lactamase	99.85	94.03	card	FN649414.1:2765050-2766355	An ampC-like beta-lactamase identified from Escherichia coli.	cephalosporin;penam	Proteobacteria	Enterobacteriaceae
SX1.bin059	SX1.bin059_2895	Escherichia_coli_ampC1_beta-lactamase	100	97.85	card	FN649414.1:2765050-2766355	An ampC-like beta-lactamase identified from Escherichia coli.	cephalosporin;penam	Proteobacteria	Enterobacteriaceae
SX5.bin063	SX5.bin063_309	Escherichia_coli_ampC1_beta-lactamase	100	100	card	FN649414.1:2765050-2766355	An ampC-like beta-lactamase identified from Escherichia coli.	cephalosporin;penam	Proteobacteria	Enterobacteriaceae
XZ5.bin010	XZ5.bin010_1276	Escherichia_coli_ampC1_beta-lactamase	100	98.16	card	FN649414.1:2765050-2766355	An ampC-like beta-lactamase identified from Escherichia coli.	cephalosporin;penam	Proteobacteria	Enterobacteriaceae
GX4.bin079	GX4.bin079_1759	Escherichia_coli_ampH	100	99.22	card	AP012030.1:396711-395553	AmpH is a class C ampC-like beta-lactamase and penicillin-binding protein identified in Escherichia coli.	cephalosporin;penam	Proteobacteria	Enterobacteriaceae
GX5.bin060	GX5.bin060_2973	Escherichia_coli_ampH	100	98.62	card	AP012030.1:396711-395553	AmpH is a class C ampC-like beta-lactamase and penicillin-binding protein identified in Escherichia coli.	cephalosporin;penam	Proteobacteria	Enterobacteriaceae
JL3.bin002	JL3.bin002_2998	Escherichia_coli_ampH	100	98.79	card	AP012030.1:396711-395553	AmpH is a class C ampC-like beta-lactamase and penicillin-binding protein identified in Escherichia coli.	cephalosporin;penam	Proteobacteria	Enterobacteriaceae
JL4.bin121	JL4.bin121_1249	Escherichia_coli_ampH	99.22	98.78	card	AP012030.1:396711-395553	AmpH is a class C ampC-like beta-lactamase and penicillin-binding protein identified in Escherichia coli.	cephalosporin;penam	Proteobacteria	Enterobacteriaceae
SX1.bin059	SX1.bin059_1573	Escherichia_coli_ampH	100	98.62	card	AP012030.1:396711-395553	AmpH is a class C ampC-like beta-lactamase and penicillin-binding protein identified in Escherichia coli.	cephalosporin;penam	Proteobacteria	Enterobacteriaceae
SX5.bin063	SX5.bin063_3651	Escherichia_coli_ampH	100	98.88	card	AP012030.1:396711-395553	AmpH is a class C ampC-like beta-lactamase and penicillin-binding protein identified in Escherichia coli.	cephalosporin;penam	Proteobacteria	Enterobacteriaceae
XZ5.bin010	XZ5.bin010_709	Escherichia_coli_ampH	100	98.7	card	AP012030.1:396711-395553	AmpH is a class C ampC-like beta-lactamase and penicillin-binding protein identified in Escherichia coli.	cephalosporin;penam	Proteobacteria	Enterobacteriaceae
GX4.bin079	GX4.bin079_768	Escherichia_coli_emrE	100	92.19	card	Z11877.1:485-818	Member of the small MDR (multidrug resistance) family of transporters; in Escherichia coli this protein provides resistance against a number of positively charged compounds including ethidium bromide and erythromycin; proton-dependent secondary transporter which exchanges protons for compound translocation	macrolide	Proteobacteria	Enterobacteriaceae
SX1.bin059	SX1.bin059_2460	Escherichia_coli_emrE	100	92.19	card	Z11877.1:485-818	Member of the small MDR (multidrug resistance) family of transporters; in Escherichia coli this protein provides resistance against a number of positively charged compounds including ethidium bromide and erythromycin; proton-dependent secondary transporter which exchanges protons for compound translocation	macrolide	Proteobacteria	Enterobacteriaceae
GX4.bin079	GX4.bin079_305	evgA	100	99.02	card	BA000007.3:3212025-3212640	EvgA when phosphorylated is a positive regulator for efflux protein complexes emrKY and mdtEF. While usually phosphorylated in a EvgS dependent manner it can be phosphorylated in the absence of EvgS when overexpressed.	fluoroquinolone;macrolide;penam;tetracycline	Proteobacteria	Enterobacteriaceae
SX1.bin059	SX1.bin059_2055	evgA	100	99.02	card	BA000007.3:3212025-3212640	EvgA when phosphorylated is a positive regulator for efflux protein complexes emrKY and mdtEF. While usually phosphorylated in a EvgS dependent manner it can be phosphorylated in the absence of EvgS when overexpressed.	fluoroquinolone;macrolide;penam;tetracycline	Proteobacteria	Enterobacteriaceae
XZ5.bin010	XZ5.bin010_3448	evgA	100	98.86	card	BA000007.3:3212025-3212640	EvgA when phosphorylated is a positive regulator for efflux protein complexes emrKY and mdtEF. While usually phosphorylated in a EvgS dependent manner it can be phosphorylated in the absence of EvgS when overexpressed.	fluoroquinolone;macrolide;penam;tetracycline	Proteobacteria	Enterobacteriaceae
GX4.bin079	GX4.bin079_304	evgS	100	99.42	card	U00096:2484373-2487967	EvgS is a sensor protein that phosphorylates the regulatory protein EvgA. evgS corresponds to 1 locus in Pseudomonas aeruginosa PAO1 and 1 locus in Pseudomonas aeruginosa LESB58.	fluoroquinolone;macrolide;penam;tetracycline	Proteobacteria	Enterobacteriaceae
SX1.bin059	SX1.bin059_2054	evgS	100	98.94	card	U00096:2484373-2487967	EvgS is a sensor protein that phosphorylates the regulatory protein EvgA. evgS corresponds to 1 locus in Pseudomonas aeruginosa PAO1 and 1 locus in Pseudomonas aeruginosa LESB58.	fluoroquinolone;macrolide;penam;tetracycline	Proteobacteria	Enterobacteriaceae
SX5.bin063	SX5.bin063_367	evgS	98.58	96.61	card	U00096:2484373-2487967	EvgS is a sensor protein that phosphorylates the regulatory protein EvgA. evgS corresponds to 1 locus in Pseudomonas aeruginosa PAO1 and 1 locus in Pseudomonas aeruginosa LESB58.	fluoroquinolone;macrolide;penam;tetracycline	Proteobacteria	Enterobacteriaceae
XZ5.bin010	XZ5.bin010_3449	evgS	100	99.47	card	U00096:2484373-2487967	EvgS is a sensor protein that phosphorylates the regulatory protein EvgA. evgS corresponds to 1 locus in Pseudomonas aeruginosa PAO1 and 1 locus in Pseudomonas aeruginosa LESB58.	fluoroquinolone;macrolide;penam;tetracycline	Proteobacteria	Enterobacteriaceae
GX2.bin066	GX2.bin066_921	gadW	90.12	95.43	card	CP015085.1:2552440-2551711	GadW is an AraC-family regulator that promotes mdtEF expression to confer multidrug resistance. GadW inhibits GadX-dependent activation. GadW clearly represses gadX and in situations where GadX is missing activates gadA and gadBC.	fluoroquinolone;macrolide;penam	Proteobacteria	Enterobacteriaceae
GX4.bin079	GX4.bin079_2639	gadW	100	94.38	card	CP015085.1:2552440-2551711	GadW is an AraC-family regulator that promotes mdtEF expression to confer multidrug resistance. GadW inhibits GadX-dependent activation. GadW clearly represses gadX and in situations where GadX is missing activates gadA and gadBC.	fluoroquinolone;macrolide;penam	Proteobacteria	Enterobacteriaceae
GX5.bin060	GX5.bin060_2478	gadW	100	95.61	card	CP015085.1:2552440-2551711	GadW is an AraC-family regulator that promotes mdtEF expression to confer multidrug resistance. GadW inhibits GadX-dependent activation. GadW clearly represses gadX and in situations where GadX is missing activates gadA and gadBC.	fluoroquinolone;macrolide;penam	Proteobacteria	Enterobacteriaceae
JL3.bin002	JL3.bin002_2928	gadW	100	94.38	card	CP015085.1:2552440-2551711	GadW is an AraC-family regulator that promotes mdtEF expression to confer multidrug resistance. GadW inhibits GadX-dependent activation. GadW clearly represses gadX and in situations where GadX is missing activates gadA and gadBC.	fluoroquinolone;macrolide;penam	Proteobacteria	Enterobacteriaceae
SX1.bin059	SX1.bin059_1793	gadW	100	94.38	card	CP015085.1:2552440-2551711	GadW is an AraC-family regulator that promotes mdtEF expression to confer multidrug resistance. GadW inhibits GadX-dependent activation. GadW clearly represses gadX and in situations where GadX is missing activates gadA and gadBC.	fluoroquinolone;macrolide;penam	Proteobacteria	Enterobacteriaceae
XZ5.bin010	XZ5.bin010_3232	gadW	100	94.38	card	CP015085.1:2552440-2551711	GadW is an AraC-family regulator that promotes mdtEF expression to confer multidrug resistance. GadW inhibits GadX-dependent activation. GadW clearly represses gadX and in situations where GadX is missing activates gadA and gadBC.	fluoroquinolone;macrolide;penam	Proteobacteria	Enterobacteriaceae
GX4.bin079	GX4.bin079_2638	gadX	100	97.94	card	AP009048.1:3974604-3975429	GadX is an AraC-family regulator that promotes mdtEF expression to confer multidrug resistance.	fluoroquinolone;macrolide;penam	Proteobacteria	Enterobacteriaceae
GX5.bin060	GX5.bin060_2477	gadX	100	95.03	card	AP009048.1:3974604-3975429	GadX is an AraC-family regulator that promotes mdtEF expression to confer multidrug resistance.	fluoroquinolone;macrolide;penam	Proteobacteria	Enterobacteriaceae
JL3.bin002	JL3.bin002_2929	gadX	100	97.82	card	AP009048.1:3974604-3975429	GadX is an AraC-family regulator that promotes mdtEF expression to confer multidrug resistance.	fluoroquinolone;macrolide;penam	Proteobacteria	Enterobacteriaceae
SX1.bin059	SX1.bin059_1792	gadX	100	97.82	card	AP009048.1:3974604-3975429	GadX is an AraC-family regulator that promotes mdtEF expression to confer multidrug resistance.	fluoroquinolone;macrolide;penam	Proteobacteria	Enterobacteriaceae
XZ5.bin010	XZ5.bin010_3231	gadX	100	97.94	card	AP009048.1:3974604-3975429	GadX is an AraC-family regulator that promotes mdtEF expression to confer multidrug resistance.	fluoroquinolone;macrolide;penam	Proteobacteria	Enterobacteriaceae
GX2.bin066	GX2.bin066_2409	H-NS	100	99.52	card	BA000007.3:1738104-1737690	H-NS is a histone-like protein involved in global gene regulation in Gram-negative bacteria. It is a repressor of the membrane fusion protein genes acrE mdtE and emrK as well as nearby genes of many RND-type multidrug exporters.	cephalosporin;cephamycin;fluoroquinolone;macrolide;penam;tetracycline	Proteobacteria	Enterobacteriaceae
GX4.bin079	GX4.bin079_1311	H-NS	100	99.03	card	BA000007.3:1738104-1737690	H-NS is a histone-like protein involved in global gene regulation in Gram-negative bacteria. It is a repressor of the membrane fusion protein genes acrE mdtE and emrK as well as nearby genes of many RND-type multidrug exporters.	cephalosporin;cephamycin;fluoroquinolone;macrolide;penam;tetracycline	Proteobacteria	Enterobacteriaceae
GX5.bin060	GX5.bin060_2710	H-NS	100	99.28	card	BA000007.3:1738104-1737690	H-NS is a histone-like protein involved in global gene regulation in Gram-negative bacteria. It is a repressor of the membrane fusion protein genes acrE mdtE and emrK as well as nearby genes of many RND-type multidrug exporters.	cephalosporin;cephamycin;fluoroquinolone;macrolide;penam;tetracycline	Proteobacteria	Enterobacteriaceae
JL3.bin002	JL3.bin002_1702	H-NS	100	99.28	card	BA000007.3:1738104-1737690	H-NS is a histone-like protein involved in global gene regulation in Gram-negative bacteria. It is a repressor of the membrane fusion protein genes acrE mdtE and emrK as well as nearby genes of many RND-type multidrug exporters.	cephalosporin;cephamycin;fluoroquinolone;macrolide;penam;tetracycline	Proteobacteria	Enterobacteriaceae
JL4.bin121	JL4.bin121_3119	H-NS	100	99.28	card	BA000007.3:1738104-1737690	H-NS is a histone-like protein involved in global gene regulation in Gram-negative bacteria. It is a repressor of the membrane fusion protein genes acrE mdtE and emrK as well as nearby genes of many RND-type multidrug exporters.	cephalosporin;cephamycin;fluoroquinolone;macrolide;penam;tetracycline	Proteobacteria	Enterobacteriaceae
SX1.bin059	SX1.bin059_3771	H-NS	100	99.28	card	BA000007.3:1738104-1737690	H-NS is a histone-like protein involved in global gene regulation in Gram-negative bacteria. It is a repressor of the membrane fusion protein genes acrE mdtE and emrK as well as nearby genes of many RND-type multidrug exporters.	cephalosporin;cephamycin;fluoroquinolone;macrolide;penam;tetracycline	Proteobacteria	Enterobacteriaceae
SX5.bin063	SX5.bin063_2818	H-NS	100	99.52	card	BA000007.3:1738104-1737690	H-NS is a histone-like protein involved in global gene regulation in Gram-negative bacteria. It is a repressor of the membrane fusion protein genes acrE mdtE and emrK as well as nearby genes of many RND-type multidrug exporters.	cephalosporin;cephamycin;fluoroquinolone;macrolide;penam;tetracycline	Proteobacteria	Enterobacteriaceae
XZ5.bin010	XZ5.bin010_4185	H-NS	100	99.28	card	BA000007.3:1738104-1737690	H-NS is a histone-like protein involved in global gene regulation in Gram-negative bacteria. It is a repressor of the membrane fusion protein genes acrE mdtE and emrK as well as nearby genes of many RND-type multidrug exporters.	cephalosporin;cephamycin;fluoroquinolone;macrolide;penam;tetracycline	Proteobacteria	Enterobacteriaceae
GX2.bin066	GX2.bin066_2073	kdpE	99.71	95.12	card	U00096.3:721733-721055	kdpE is a transcriptional activator that is part of the two-component system KdpD/KdpE that is studied for its regulatory role in potassium transport and has been identified as an adaptive regulator involved in the virulence and intracellular survival of pathogenic bacteria. kdpE regulates a range of virulence loci through direct promoter binding.	aminoglycoside	Proteobacteria	Enterobacteriaceae
GX4.bin079	GX4.bin079_1482	kdpE	99.26	96.88	card	U00096.3:721733-721055	kdpE is a transcriptional activator that is part of the two-component system KdpD/KdpE that is studied for its regulatory role in potassium transport and has been identified as an adaptive regulator involved in the virulence and intracellular survival of pathogenic bacteria. kdpE regulates a range of virulence loci through direct promoter binding.	aminoglycoside	Proteobacteria	Enterobacteriaceae
GX5.bin060	GX5.bin060_1730	kdpE	99.71	95.27	card	U00096.3:721733-721055	kdpE is a transcriptional activator that is part of the two-component system KdpD/KdpE that is studied for its regulatory role in potassium transport and has been identified as an adaptive regulator involved in the virulence and intracellular survival of pathogenic bacteria. kdpE regulates a range of virulence loci through direct promoter binding.	aminoglycoside	Proteobacteria	Enterobacteriaceae
JL3.bin002	JL3.bin002_423	kdpE	99.26	97.18	card	U00096.3:721733-721055	kdpE is a transcriptional activator that is part of the two-component system KdpD/KdpE that is studied for its regulatory role in potassium transport and has been identified as an adaptive regulator involved in the virulence and intracellular survival of pathogenic bacteria. kdpE regulates a range of virulence loci through direct promoter binding.	aminoglycoside	Proteobacteria	Enterobacteriaceae
JL4.bin121	JL4.bin121_1699	kdpE	100	97.2	card	U00096.3:721733-721055	kdpE is a transcriptional activator that is part of the two-component system KdpD/KdpE that is studied for its regulatory role in potassium transport and has been identified as an adaptive regulator involved in the virulence and intracellular survival of pathogenic bacteria. kdpE regulates a range of virulence loci through direct promoter binding.	aminoglycoside	Proteobacteria	Enterobacteriaceae
SX1.bin059	SX1.bin059_2955	kdpE	99.26	97.33	card	U00096.3:721733-721055	kdpE is a transcriptional activator that is part of the two-component system KdpD/KdpE that is studied for its regulatory role in potassium transport and has been identified as an adaptive regulator involved in the virulence and intracellular survival of pathogenic bacteria. kdpE regulates a range of virulence loci through direct promoter binding.	aminoglycoside	Proteobacteria	Enterobacteriaceae
SX5.bin063	SX5.bin063_897	kdpE	100	100	card	U00096.3:721733-721055	kdpE is a transcriptional activator that is part of the two-component system KdpD/KdpE that is studied for its regulatory role in potassium transport and has been identified as an adaptive regulator involved in the virulence and intracellular survival of pathogenic bacteria. kdpE regulates a range of virulence loci through direct promoter binding.	aminoglycoside	Proteobacteria	Enterobacteriaceae
XZ5.bin010	XZ5.bin010_24	kdpE	99.26	97.18	card	U00096.3:721733-721055	kdpE is a transcriptional activator that is part of the two-component system KdpD/KdpE that is studied for its regulatory role in potassium transport and has been identified as an adaptive regulator involved in the virulence and intracellular survival of pathogenic bacteria. kdpE regulates a range of virulence loci through direct promoter binding.	aminoglycoside	Proteobacteria	Enterobacteriaceae
AH2.bin044	AH2.bin044_387	lnu(AN2)	100	100	ncbi	NG_047920.1	lincosamide nucleotidyltransferase Lnu(AN2)	LINCOSAMIDE	Bacteroidetes	Rikenellaceae
AH4.bin138	AH4.bin138_521	lnu(AN2)	100	100	ncbi	NG_047920.1	lincosamide nucleotidyltransferase Lnu(AN2)	LINCOSAMIDE	Firmicutes	Ruminococcaceae
SX5.bin058	SX5.bin058_234	lnu(AN2)	100	100	ncbi	NG_047920.1	lincosamide nucleotidyltransferase Lnu(AN2)	LINCOSAMIDE	Bacteroidetes	Bacteroidaceae
SD5.bin142	SD5.bin142_852	lnu(B)	100	99.38	ncbi	NG_047923.1	lincosamide nucleotidyltransferase Lnu(B)	LINCOSAMIDE	Firmicutes	Peptostreptococcaceae
AH5.bin148	AH5.bin148_1530	lnu(C)	100	82.63	ncbi	NG_047924.1	lincosamide nucleotidyltransferase Lnu(C)	LINCOSAMIDE	Firmicutes	Ruminococcaceae
SD5.bin089	SD5.bin089_1204	lnu(C)	100	82.83	ncbi	NG_047924.1	lincosamide nucleotidyltransferase Lnu(C)	LINCOSAMIDE	Firmicutes	Peptococcaceae
SD5.bin142	SD5.bin142_853	lsa(E)	100	98.79	ncbi	NG_047935.1	ABC-F type ribosomal protection protein Lsa(E)	LINCOSAMIDE;STREPTOGRAMIN	Firmicutes	Peptostreptococcaceae
GX2.bin066	GX2.bin066_890	marA	100	99.48	card	AP009048.1:1621287-1621671	In the presence of antibiotic stress E. coli overexpresses the global activator protein MarA which besides inducing MDR efflux pump AcrAB also down- regulates synthesis of the porin OmpF.	carbapenem;cephalosporin;cephamycin;fluoroquinolone;glycylcycline;monobactam;penam;penem;phenicol;rifamycin;tetracycline;triclosan	Proteobacteria	Enterobacteriaceae
GX4.bin079	GX4.bin079_1191	marA	100	99.22	card	AP009048.1:1621287-1621671	In the presence of antibiotic stress E. coli overexpresses the global activator protein MarA which besides inducing MDR efflux pump AcrAB also down- regulates synthesis of the porin OmpF.	carbapenem;cephalosporin;cephamycin;fluoroquinolone;glycylcycline;monobactam;penam;penem;phenicol;rifamycin;tetracycline;triclosan	Proteobacteria	Enterobacteriaceae
GX5.bin060	GX5.bin060_2665	marA	100	99.48	card	AP009048.1:1621287-1621671	In the presence of antibiotic stress E. coli overexpresses the global activator protein MarA which besides inducing MDR efflux pump AcrAB also down- regulates synthesis of the porin OmpF.	carbapenem;cephalosporin;cephamycin;fluoroquinolone;glycylcycline;monobactam;penam;penem;phenicol;rifamycin;tetracycline;triclosan	Proteobacteria	Enterobacteriaceae
JL4.bin121	JL4.bin121_3544	marA	100	99.48	card	AP009048.1:1621287-1621671	In the presence of antibiotic stress E. coli overexpresses the global activator protein MarA which besides inducing MDR efflux pump AcrAB also down- regulates synthesis of the porin OmpF.	carbapenem;cephalosporin;cephamycin;fluoroquinolone;glycylcycline;monobactam;penam;penem;phenicol;rifamycin;tetracycline;triclosan	Proteobacteria	Enterobacteriaceae
SX1.bin059	SX1.bin059_4370	marA	100	99.48	card	AP009048.1:1621287-1621671	In the presence of antibiotic stress E. coli overexpresses the global activator protein MarA which besides inducing MDR efflux pump AcrAB also down- regulates synthesis of the porin OmpF.	carbapenem;cephalosporin;cephamycin;fluoroquinolone;glycylcycline;monobactam;penam;penem;phenicol;rifamycin;tetracycline;triclosan	Proteobacteria	Enterobacteriaceae
XZ5.bin010	XZ5.bin010_3527	marA	100	99.48	card	AP009048.1:1621287-1621671	In the presence of antibiotic stress E. coli overexpresses the global activator protein MarA which besides inducing MDR efflux pump AcrAB also down- regulates synthesis of the porin OmpF.	carbapenem;cephalosporin;cephamycin;fluoroquinolone;glycylcycline;monobactam;penam;penem;phenicol;rifamycin;tetracycline;triclosan	Proteobacteria	Enterobacteriaceae
GX4.bin079	GX4.bin079_179	mdf(A)_1	100	98.46	resfinder	Y08743	mdf(A)		Proteobacteria	Enterobacteriaceae
GX5.bin060	GX5.bin060_2207	mdf(A)_1	100	98.14	resfinder	Y08743	mdf(A)		Proteobacteria	Enterobacteriaceae
JL3.bin002	JL3.bin002_3168	mdf(A)_1	100	98.46	resfinder	Y08743	mdf(A)		Proteobacteria	Enterobacteriaceae
JL4.bin121	JL4.bin121_2767	mdf(A)_1	100	98.54	resfinder	Y08743	mdf(A)		Proteobacteria	Enterobacteriaceae
SX1.bin059	SX1.bin059_3306	mdf(A)_1	100	98.78	resfinder	Y08743	mdf(A)		Proteobacteria	Enterobacteriaceae
SX5.bin063	SX5.bin063_1962	mdf(A)_1	100	99.92	resfinder	Y08743	mdf(A)		Proteobacteria	Enterobacteriaceae
XZ5.bin010	XZ5.bin010_2158	mdf(A)_1	100	98.46	resfinder	Y08743	mdf(A)		Proteobacteria	Enterobacteriaceae
GX2.bin066	GX2.bin066_3289	mdtA	99.52	95.83	card	U00096:2154015-2155263	MdtA is the membrane fusion protein of the multidrug efflux complex mdtABC.	aminocoumarin	Proteobacteria	Enterobacteriaceae
GX4.bin079	GX4.bin079_625	mdtA	100	98.24	card	U00096:2154015-2155263	MdtA is the membrane fusion protein of the multidrug efflux complex mdtABC.	aminocoumarin	Proteobacteria	Enterobacteriaceae
GX5.bin060	GX5.bin060_3135	mdtA	100	97.68	card	U00096:2154015-2155263	MdtA is the membrane fusion protein of the multidrug efflux complex mdtABC.	aminocoumarin	Proteobacteria	Enterobacteriaceae
JL3.bin002	JL3.bin002_2893	mdtA	100	98.08	card	U00096:2154015-2155263	MdtA is the membrane fusion protein of the multidrug efflux complex mdtABC.	aminocoumarin	Proteobacteria	Enterobacteriaceae
JL4.bin121	JL4.bin121_3283	mdtA	100	97.6	card	U00096:2154015-2155263	MdtA is the membrane fusion protein of the multidrug efflux complex mdtABC.	aminocoumarin	Proteobacteria	Enterobacteriaceae
SX1.bin059	SX1.bin059_2320	mdtA	100	98	card	U00096:2154015-2155263	MdtA is the membrane fusion protein of the multidrug efflux complex mdtABC.	aminocoumarin	Proteobacteria	Enterobacteriaceae
SX5.bin063	SX5.bin063_2096	mdtA	100	100	card	U00096:2154015-2155263	MdtA is the membrane fusion protein of the multidrug efflux complex mdtABC.	aminocoumarin	Proteobacteria	Enterobacteriaceae
XZ5.bin010	XZ5.bin010_2520	mdtA	100	98.16	card	U00096:2154015-2155263	MdtA is the membrane fusion protein of the multidrug efflux complex mdtABC.	aminocoumarin	Proteobacteria	Enterobacteriaceae
GX2.bin066	GX2.bin066_3288	mdtB	100	96.77	card	U00096:2155262-2158385	MdtB is a transporter that forms a heteromultimer complex with MdtC to form a multidrug transporter. MdtBC is part of the MdtABC-TolC efflux complex.	aminocoumarin	Proteobacteria	Enterobacteriaceae
GX4.bin079	GX4.bin079_624	mdtB	100	98.37	card	U00096:2155262-2158385	MdtB is a transporter that forms a heteromultimer complex with MdtC to form a multidrug transporter. MdtBC is part of the MdtABC-TolC efflux complex.	aminocoumarin	Proteobacteria	Enterobacteriaceae
GX5.bin060	GX5.bin060_3136	mdtB	100	96.89	card	U00096:2155262-2158385	MdtB is a transporter that forms a heteromultimer complex with MdtC to form a multidrug transporter. MdtBC is part of the MdtABC-TolC efflux complex.	aminocoumarin	Proteobacteria	Enterobacteriaceae
JL3.bin002	JL3.bin002_2892	mdtB	100	98.88	card	U00096:2155262-2158385	MdtB is a transporter that forms a heteromultimer complex with MdtC to form a multidrug transporter. MdtBC is part of the MdtABC-TolC efflux complex.	aminocoumarin	Proteobacteria	Enterobacteriaceae
JL4.bin121	JL4.bin121_3284	mdtB	100	97.18	card	U00096:2155262-2158385	MdtB is a transporter that forms a heteromultimer complex with MdtC to form a multidrug transporter. MdtBC is part of the MdtABC-TolC efflux complex.	aminocoumarin	Proteobacteria	Enterobacteriaceae
SX1.bin059	SX1.bin059_2319	mdtB	100	98.37	card	U00096:2155262-2158385	MdtB is a transporter that forms a heteromultimer complex with MdtC to form a multidrug transporter. MdtBC is part of the MdtABC-TolC efflux complex.	aminocoumarin	Proteobacteria	Enterobacteriaceae
SX5.bin063	SX5.bin063_2095	mdtB	100	99.78	card	U00096:2155262-2158385	MdtB is a transporter that forms a heteromultimer complex with MdtC to form a multidrug transporter. MdtBC is part of the MdtABC-TolC efflux complex.	aminocoumarin	Proteobacteria	Enterobacteriaceae
XZ5.bin010	XZ5.bin010_2521	mdtB	100	98.85	card	U00096:2155262-2158385	MdtB is a transporter that forms a heteromultimer complex with MdtC to form a multidrug transporter. MdtBC is part of the MdtABC-TolC efflux complex.	aminocoumarin	Proteobacteria	Enterobacteriaceae
GX4.bin079	GX4.bin079_623	mdtC	100	98.08	card	U00096:2158385-2161463	MdtC is a transporter that forms a heteromultimer complex with MdtB to form a multidrug transporter. MdtBC is part of the MdtABC-TolC efflux complex. In the absence of MdtB MdtC can form a homomultimer complex that results in a functioning efflux complex with a narrower drug specificity. mdtC corresponds to 3 loci in Pseudomonas aeruginosa PAO1 (gene name: muxC/muxB) and 3 loci in Pseudomonas aer…	aminocoumarin	Proteobacteria	Enterobacteriaceae
GX5.bin060	GX5.bin060_3137	mdtC	100	96.98	card	U00096:2158385-2161463	MdtC is a transporter that forms a heteromultimer complex with MdtB to form a multidrug transporter. MdtBC is part of the MdtABC-TolC efflux complex. In the absence of MdtB MdtC can form a homomultimer complex that results in a functioning efflux complex with a narrower drug specificity. mdtC corresponds to 3 loci in Pseudomonas aeruginosa PAO1 (gene name: muxC/muxB) and 3 loci in Pseudomonas aer…	aminocoumarin	Proteobacteria	Enterobacteriaceae
JL3.bin002	JL3.bin002_1607	mdtC	100	99.09	card	U00096:2158385-2161463	MdtC is a transporter that forms a heteromultimer complex with MdtB to form a multidrug transporter. MdtBC is part of the MdtABC-TolC efflux complex. In the absence of MdtB MdtC can form a homomultimer complex that results in a functioning efflux complex with a narrower drug specificity. mdtC corresponds to 3 loci in Pseudomonas aeruginosa PAO1 (gene name: muxC/muxB) and 3 loci in Pseudomonas aer…	aminocoumarin	Proteobacteria	Enterobacteriaceae
JL4.bin121	JL4.bin121_3285	mdtC	100	96.88	card	U00096:2158385-2161463	MdtC is a transporter that forms a heteromultimer complex with MdtB to form a multidrug transporter. MdtBC is part of the MdtABC-TolC efflux complex. In the absence of MdtB MdtC can form a homomultimer complex that results in a functioning efflux complex with a narrower drug specificity. mdtC corresponds to 3 loci in Pseudomonas aeruginosa PAO1 (gene name: muxC/muxB) and 3 loci in Pseudomonas aer…	aminocoumarin	Proteobacteria	Enterobacteriaceae
SX1.bin059	SX1.bin059_2318	mdtC	100	99.51	card	U00096:2158385-2161463	MdtC is a transporter that forms a heteromultimer complex with MdtB to form a multidrug transporter. MdtBC is part of the MdtABC-TolC efflux complex. In the absence of MdtB MdtC can form a homomultimer complex that results in a functioning efflux complex with a narrower drug specificity. mdtC corresponds to 3 loci in Pseudomonas aeruginosa PAO1 (gene name: muxC/muxB) and 3 loci in Pseudomonas aer…	aminocoumarin	Proteobacteria	Enterobacteriaceae
SX5.bin063	SX5.bin063_2094	mdtC	100	99.84	card	U00096:2158385-2161463	MdtC is a transporter that forms a heteromultimer complex with MdtB to form a multidrug transporter. MdtBC is part of the MdtABC-TolC efflux complex. In the absence of MdtB MdtC can form a homomultimer complex that results in a functioning efflux complex with a narrower drug specificity. mdtC corresponds to 3 loci in Pseudomonas aeruginosa PAO1 (gene name: muxC/muxB) and 3 loci in Pseudomonas aer…	aminocoumarin	Proteobacteria	Enterobacteriaceae
XZ5.bin010	XZ5.bin010_2522	mdtC	100	99.84	card	U00096:2158385-2161463	MdtC is a transporter that forms a heteromultimer complex with MdtB to form a multidrug transporter. MdtBC is part of the MdtABC-TolC efflux complex. In the absence of MdtB MdtC can form a homomultimer complex that results in a functioning efflux complex with a narrower drug specificity. mdtC corresponds to 3 loci in Pseudomonas aeruginosa PAO1 (gene name: muxC/muxB) and 3 loci in Pseudomonas aer…	aminocoumarin	Proteobacteria	Enterobacteriaceae
GX4.bin079	GX4.bin079_2642	mdtE	100	99.74	card	AP009048.1:3981183-3980025	MdtE is the membrane fusion protein of the MdtEF multidrug efflux complex. It shares 70% sequence similarity with AcrA.	fluoroquinolone;macrolide;penam	Proteobacteria	Enterobacteriaceae
GX5.bin060	GX5.bin060_2481	mdtE	100	98.88	card	AP009048.1:3981183-3980025	MdtE is the membrane fusion protein of the MdtEF multidrug efflux complex. It shares 70% sequence similarity with AcrA.	fluoroquinolone;macrolide;penam	Proteobacteria	Enterobacteriaceae
JL3.bin002	JL3.bin002_2925	mdtE	100	99.74	card	AP009048.1:3981183-3980025	MdtE is the membrane fusion protein of the MdtEF multidrug efflux complex. It shares 70% sequence similarity with AcrA.	fluoroquinolone;macrolide;penam	Proteobacteria	Enterobacteriaceae
SX1.bin059	SX1.bin059_1796	mdtE	100	99.66	card	AP009048.1:3981183-3980025	MdtE is the membrane fusion protein of the MdtEF multidrug efflux complex. It shares 70% sequence similarity with AcrA.	fluoroquinolone;macrolide;penam	Proteobacteria	Enterobacteriaceae
XZ5.bin010	XZ5.bin010_3235	mdtE	100	99.66	card	AP009048.1:3981183-3980025	MdtE is the membrane fusion protein of the MdtEF multidrug efflux complex. It shares 70% sequence similarity with AcrA.	fluoroquinolone;macrolide;penam	Proteobacteria	Enterobacteriaceae
GX4.bin079	GX4.bin079_2641	mdtF	100	98.49	card	U00096:3660413-3663527	MdtF is the multidrug inner membrane transporter for the MdtEF-TolC efflux complex.	fluoroquinolone;macrolide;penam	Proteobacteria	Enterobacteriaceae
GX5.bin060	GX5.bin060_2480	mdtF	100	98.75	card	U00096:3660413-3663527	MdtF is the multidrug inner membrane transporter for the MdtEF-TolC efflux complex.	fluoroquinolone;macrolide;penam	Proteobacteria	Enterobacteriaceae
JL3.bin002	JL3.bin002_2926	mdtF	100	98.52	card	U00096:3660413-3663527	MdtF is the multidrug inner membrane transporter for the MdtEF-TolC efflux complex.	fluoroquinolone;macrolide;penam	Proteobacteria	Enterobacteriaceae
SX1.bin059	SX1.bin059_1795	mdtF	100	98.56	card	U00096:3660413-3663527	MdtF is the multidrug inner membrane transporter for the MdtEF-TolC efflux complex.	fluoroquinolone;macrolide;penam	Proteobacteria	Enterobacteriaceae
XZ5.bin010	XZ5.bin010_3234	mdtF	100	98.56	card	U00096:3660413-3663527	MdtF is the multidrug inner membrane transporter for the MdtEF-TolC efflux complex.	fluoroquinolone;macrolide;penam	Proteobacteria	Enterobacteriaceae
GX2.bin066	GX2.bin066_2127	mdtG	100	98.7	card	CP000800.1:1192954-1191727	The MdtG protein also named YceE appears to be a member of the major facilitator superfamily of transporters and it has been reported when overexpressed to increase fosfomycin and deoxycholate resistances. mdtG is a member of the marA-soxS-rob regulon.	fosfomycin	Proteobacteria	Enterobacteriaceae
GX4.bin079	GX4.bin079_2083	mdtG	100	99.19	card	CP000800.1:1192954-1191727	The MdtG protein also named YceE appears to be a member of the major facilitator superfamily of transporters and it has been reported when overexpressed to increase fosfomycin and deoxycholate resistances. mdtG is a member of the marA-soxS-rob regulon.	fosfomycin	Proteobacteria	Enterobacteriaceae
GX5.bin060	GX5.bin060_2621	mdtG	100	98.29	card	CP000800.1:1192954-1191727	The MdtG protein also named YceE appears to be a member of the major facilitator superfamily of transporters and it has been reported when overexpressed to increase fosfomycin and deoxycholate resistances. mdtG is a member of the marA-soxS-rob regulon.	fosfomycin	Proteobacteria	Enterobacteriaceae
JL3.bin002	JL3.bin002_51	mdtG	100	99.02	card	CP000800.1:1192954-1191727	The MdtG protein also named YceE appears to be a member of the major facilitator superfamily of transporters and it has been reported when overexpressed to increase fosfomycin and deoxycholate resistances. mdtG is a member of the marA-soxS-rob regulon.	fosfomycin	Proteobacteria	Enterobacteriaceae
JL4.bin121	JL4.bin121_1509	mdtG	100	98.53	card	CP000800.1:1192954-1191727	The MdtG protein also named YceE appears to be a member of the major facilitator superfamily of transporters and it has been reported when overexpressed to increase fosfomycin and deoxycholate resistances. mdtG is a member of the marA-soxS-rob regulon.	fosfomycin	Proteobacteria	Enterobacteriaceae
SX1.bin059	SX1.bin059_3609	mdtG	100	99.27	card	CP000800.1:1192954-1191727	The MdtG protein also named YceE appears to be a member of the major facilitator superfamily of transporters and it has been reported when overexpressed to increase fosfomycin and deoxycholate resistances. mdtG is a member of the marA-soxS-rob regulon.	fosfomycin	Proteobacteria	Enterobacteriaceae
SX5.bin063	SX5.bin063_117	mdtG	100	99.43	card	CP000800.1:1192954-1191727	The MdtG protein also named YceE appears to be a member of the major facilitator superfamily of transporters and it has been reported when overexpressed to increase fosfomycin and deoxycholate resistances. mdtG is a member of the marA-soxS-rob regulon.	fosfomycin	Proteobacteria	Enterobacteriaceae
XZ5.bin010	XZ5.bin010_3721	mdtG	100	99.19	card	CP000800.1:1192954-1191727	The MdtG protein also named YceE appears to be a member of the major facilitator superfamily of transporters and it has been reported when overexpressed to increase fosfomycin and deoxycholate resistances. mdtG is a member of the marA-soxS-rob regulon.	fosfomycin	Proteobacteria	Enterobacteriaceae
GX2.bin066	GX2.bin066_22	mdtH	100	98.18	card	U00096:1125326-1124117	Multidrug resistance protein MdtH	fluoroquinolone	Proteobacteria	Enterobacteriaceae
GX4.bin079	GX4.bin079_2071	mdtH	100	98.84	card	U00096:1125326-1124117	Multidrug resistance protein MdtH	fluoroquinolone	Proteobacteria	Enterobacteriaceae
GX5.bin060	GX5.bin060_1354	mdtH	100	98.02	card	U00096:1125326-1124117	Multidrug resistance protein MdtH	fluoroquinolone	Proteobacteria	Enterobacteriaceae
JL4.bin121	JL4.bin121_1497	mdtH	100	98.18	card	U00096:1125326-1124117	Multidrug resistance protein MdtH	fluoroquinolone	Proteobacteria	Enterobacteriaceae
SX1.bin059	SX1.bin059_3621	mdtH	100	98.35	card	U00096:1125326-1124117	Multidrug resistance protein MdtH	fluoroquinolone	Proteobacteria	Enterobacteriaceae
SX5.bin063	SX5.bin063_105	mdtH	100	99.75	card	U00096:1125326-1124117	Multidrug resistance protein MdtH	fluoroquinolone	Proteobacteria	Enterobacteriaceae
XZ5.bin010	XZ5.bin010_3709	mdtH	100	98.43	card	U00096:1125326-1124117	Multidrug resistance protein MdtH	fluoroquinolone	Proteobacteria	Enterobacteriaceae
GX2.bin066	GX2.bin066_1452	mdtM	100	97.16	card	U00096.3:4568519-4567286	Multidrug resistance protein MdtM	acridine_dye;fluoroquinolone;lincosamide;nucleoside;phenicol	Proteobacteria	Enterobacteriaceae
GX4.bin079	GX4.bin079_3757	mdtM	100	95.86	card	U00096.3:4568519-4567286	Multidrug resistance protein MdtM	acridine_dye;fluoroquinolone;lincosamide;nucleoside;phenicol	Proteobacteria	Enterobacteriaceae
JL3.bin002	JL3.bin002_3152	mdtM	100	96.11	card	U00096.3:4568519-4567286	Multidrug resistance protein MdtM	acridine_dye;fluoroquinolone;lincosamide;nucleoside;phenicol	Proteobacteria	Enterobacteriaceae
SX1.bin059	SX1.bin059_788	mdtM	100	96.03	card	U00096.3:4568519-4567286	Multidrug resistance protein MdtM	acridine_dye;fluoroquinolone;lincosamide;nucleoside;phenicol	Proteobacteria	Enterobacteriaceae
XZ5.bin010	XZ5.bin010_2048	mdtM	100	96.11	card	U00096.3:4568519-4567286	Multidrug resistance protein MdtM	acridine_dye;fluoroquinolone;lincosamide;nucleoside;phenicol	Proteobacteria	Enterobacteriaceae
GX2.bin066	GX2.bin066_2535	mdtN	100	97	card	AP009048.1:4307588-4306556	Multidrug resistance efflux pump. Could be involved in resistance to puromycin acriflavine and tetraphenylarsonium chloride.	acridine_dye;nucleoside	Proteobacteria	Enterobacteriaceae
GX4.bin079	GX4.bin079_3451	mdtN	100	97.97	card	AP009048.1:4307588-4306556	Multidrug resistance efflux pump. Could be involved in resistance to puromycin acriflavine and tetraphenylarsonium chloride.	acridine_dye;nucleoside	Proteobacteria	Enterobacteriaceae
GX5.bin060	GX5.bin060_1475	mdtN	100	97.58	card	AP009048.1:4307588-4306556	Multidrug resistance efflux pump. Could be involved in resistance to puromycin acriflavine and tetraphenylarsonium chloride.	acridine_dye;nucleoside	Proteobacteria	Enterobacteriaceae
JL3.bin002	JL3.bin002_1980	mdtN	99.13	96.7	card	AP009048.1:4307588-4306556	Multidrug resistance efflux pump. Could be involved in resistance to puromycin acriflavine and tetraphenylarsonium chloride.	acridine_dye;nucleoside	Proteobacteria	Enterobacteriaceae
JL4.bin121	JL4.bin121_2825	mdtN	100	95.45	card	AP009048.1:4307588-4306556	Multidrug resistance efflux pump. Could be involved in resistance to puromycin acriflavine and tetraphenylarsonium chloride.	acridine_dye;nucleoside	Proteobacteria	Enterobacteriaceae
SX1.bin059	SX1.bin059_1017	mdtN	100	97.97	card	AP009048.1:4307588-4306556	Multidrug resistance efflux pump. Could be involved in resistance to puromycin acriflavine and tetraphenylarsonium chloride.	acridine_dye;nucleoside	Proteobacteria	Enterobacteriaceae
SX5.bin063	SX5.bin063_3488	mdtN	100	100	card	AP009048.1:4307588-4306556	Multidrug resistance efflux pump. Could be involved in resistance to puromycin acriflavine and tetraphenylarsonium chloride.	acridine_dye;nucleoside	Proteobacteria	Enterobacteriaceae
XZ5.bin010	XZ5.bin010_2293	mdtN	100	98.06	card	AP009048.1:4307588-4306556	Multidrug resistance efflux pump. Could be involved in resistance to puromycin acriflavine and tetraphenylarsonium chloride.	acridine_dye;nucleoside	Proteobacteria	Enterobacteriaceae
GX2.bin066	GX2.bin066_2536	mdtO	100	96.34	card	AP009048.1:4306557-4304505	Multidrug resistance efflux pump. Could be involved in resistance to puromycin acriflavine and tetraphenylarsonium chloride	acridine_dye;nucleoside	Proteobacteria	Enterobacteriaceae
GX4.bin079	GX4.bin079_3450	mdtO	100	98.34	card	AP009048.1:4306557-4304505	Multidrug resistance efflux pump. Could be involved in resistance to puromycin acriflavine and tetraphenylarsonium chloride	acridine_dye;nucleoside	Proteobacteria	Enterobacteriaceae
GX5.bin060	GX5.bin060_1474	mdtO	100	96.78	card	AP009048.1:4306557-4304505	Multidrug resistance efflux pump. Could be involved in resistance to puromycin acriflavine and tetraphenylarsonium chloride	acridine_dye;nucleoside	Proteobacteria	Enterobacteriaceae
JL3.bin002	JL3.bin002_1979	mdtO	100	98.34	card	AP009048.1:4306557-4304505	Multidrug resistance efflux pump. Could be involved in resistance to puromycin acriflavine and tetraphenylarsonium chloride	acridine_dye;nucleoside	Proteobacteria	Enterobacteriaceae
JL4.bin121	JL4.bin121_2824	mdtO	100	98.49	card	AP009048.1:4306557-4304505	Multidrug resistance efflux pump. Could be involved in resistance to puromycin acriflavine and tetraphenylarsonium chloride	acridine_dye;nucleoside	Proteobacteria	Enterobacteriaceae
SX1.bin059	SX1.bin059_1018	mdtO	100	98.39	card	AP009048.1:4306557-4304505	Multidrug resistance efflux pump. Could be involved in resistance to puromycin acriflavine and tetraphenylarsonium chloride	acridine_dye;nucleoside	Proteobacteria	Enterobacteriaceae
SX5.bin063	SX5.bin063_3489	mdtO	100	100	card	AP009048.1:4306557-4304505	Multidrug resistance efflux pump. Could be involved in resistance to puromycin acriflavine and tetraphenylarsonium chloride	acridine_dye;nucleoside	Proteobacteria	Enterobacteriaceae
XZ5.bin010	XZ5.bin010_2294	mdtO	100	98.73	card	AP009048.1:4306557-4304505	Multidrug resistance efflux pump. Could be involved in resistance to puromycin acriflavine and tetraphenylarsonium chloride	acridine_dye;nucleoside	Proteobacteria	Enterobacteriaceae
GX2.bin066	GX2.bin066_2537	mdtP	100	95.84	card	AP009048.1:4304509-4303042	Multidrug resistance efflux pump. Could be involved in resistance to puromycin acriflavine and tetraphenylarsonium chloride	acridine_dye;nucleoside	Proteobacteria	Enterobacteriaceae
GX4.bin079	GX4.bin079_3449	mdtP	100	98.23	card	AP009048.1:4304509-4303042	Multidrug resistance efflux pump. Could be involved in resistance to puromycin acriflavine and tetraphenylarsonium chloride	acridine_dye;nucleoside	Proteobacteria	Enterobacteriaceae
GX5.bin060	GX5.bin060_1473	mdtP	100	97.2	card	AP009048.1:4304509-4303042	Multidrug resistance efflux pump. Could be involved in resistance to puromycin acriflavine and tetraphenylarsonium chloride	acridine_dye;nucleoside	Proteobacteria	Enterobacteriaceae
JL3.bin002	JL3.bin002_1978	mdtP	100	98.16	card	AP009048.1:4304509-4303042	Multidrug resistance efflux pump. Could be involved in resistance to puromycin acriflavine and tetraphenylarsonium chloride	acridine_dye;nucleoside	Proteobacteria	Enterobacteriaceae
SX1.bin059	SX1.bin059_1019	mdtP	100	98.23	card	AP009048.1:4304509-4303042	Multidrug resistance efflux pump. Could be involved in resistance to puromycin acriflavine and tetraphenylarsonium chloride	acridine_dye;nucleoside	Proteobacteria	Enterobacteriaceae
SX5.bin063	SX5.bin063_3490	mdtP	100	99.93	card	AP009048.1:4304509-4303042	Multidrug resistance efflux pump. Could be involved in resistance to puromycin acriflavine and tetraphenylarsonium chloride	acridine_dye;nucleoside	Proteobacteria	Enterobacteriaceae
XZ5.bin010	XZ5.bin010_2295	mdtP	100	98.23	card	AP009048.1:4304509-4303042	Multidrug resistance efflux pump. Could be involved in resistance to puromycin acriflavine and tetraphenylarsonium chloride	acridine_dye;nucleoside	Proteobacteria	Enterobacteriaceae
AH2.bin044	AH2.bin044_386	mef(En2)	100	99.83	ncbi	NG_047980.1	macrolide efflux MFS transporter Mef(En2)	MACROLIDE	Bacteroidetes	Rikenellaceae
AH4.bin138	AH4.bin138_522	mef(En2)	100	99.83	ncbi	NG_047980.1	macrolide efflux MFS transporter Mef(En2)	MACROLIDE	Firmicutes	Ruminococcaceae
SX5.bin058	SX5.bin058_235	mef(En2)	100	99.83	ncbi	NG_047980.1	macrolide efflux MFS transporter Mef(En2)	MACROLIDE	Bacteroidetes	Bacteroidaceae
GX4.bin079	GX4.bin079_107	msbA	100	99.03	card	U00096.3:966620-968369	MsbA is a multidrug resistance transporter homolog from E. coli and belongs to a superfamily of transporters that contain an adenosine triphosphate (ATP) binding cassette (ABC) which is also called a nucleotide-binding domain (NBD). MsbA is a member of the MDR-ABC transporter group by sequence homology. MsbA transports lipid A a major component of the bacterial outer cell membrane and is the only…	nitroimidazole	Proteobacteria	Enterobacteriaceae
GX5.bin060	GX5.bin060_537	msbA	100	99.03	card	U00096.3:966620-968369	MsbA is a multidrug resistance transporter homolog from E. coli and belongs to a superfamily of transporters that contain an adenosine triphosphate (ATP) binding cassette (ABC) which is also called a nucleotide-binding domain (NBD). MsbA is a member of the MDR-ABC transporter group by sequence homology. MsbA transports lipid A a major component of the bacterial outer cell membrane and is the only…	nitroimidazole	Proteobacteria	Enterobacteriaceae
JL3.bin002	JL3.bin002_717	msbA	100	99.2	card	U00096.3:966620-968369	MsbA is a multidrug resistance transporter homolog from E. coli and belongs to a superfamily of transporters that contain an adenosine triphosphate (ATP) binding cassette (ABC) which is also called a nucleotide-binding domain (NBD). MsbA is a member of the MDR-ABC transporter group by sequence homology. MsbA transports lipid A a major component of the bacterial outer cell membrane and is the only…	nitroimidazole	Proteobacteria	Enterobacteriaceae
SX1.bin059	SX1.bin059_3187	msbA	100	99.26	card	U00096.3:966620-968369	MsbA is a multidrug resistance transporter homolog from E. coli and belongs to a superfamily of transporters that contain an adenosine triphosphate (ATP) binding cassette (ABC) which is also called a nucleotide-binding domain (NBD). MsbA is a member of the MDR-ABC transporter group by sequence homology. MsbA transports lipid A a major component of the bacterial outer cell membrane and is the only…	nitroimidazole	Proteobacteria	Enterobacteriaceae
SX5.bin063	SX5.bin063_1844	msbA	100	100	card	U00096.3:966620-968369	MsbA is a multidrug resistance transporter homolog from E. coli and belongs to a superfamily of transporters that contain an adenosine triphosphate (ATP) binding cassette (ABC) which is also called a nucleotide-binding domain (NBD). MsbA is a member of the MDR-ABC transporter group by sequence homology. MsbA transports lipid A a major component of the bacterial outer cell membrane and is the only…	nitroimidazole	Proteobacteria	Enterobacteriaceae
XZ5.bin010	XZ5.bin010_1674	msbA	100	99.26	card	U00096.3:966620-968369	MsbA is a multidrug resistance transporter homolog from E. coli and belongs to a superfamily of transporters that contain an adenosine triphosphate (ATP) binding cassette (ABC) which is also called a nucleotide-binding domain (NBD). MsbA is a member of the MDR-ABC transporter group by sequence homology. MsbA transports lipid A a major component of the bacterial outer cell membrane and is the only…	nitroimidazole	Proteobacteria	Enterobacteriaceae
XZ5.bin082	XZ5.bin082_1252	mtrA	95.63	80.97	card	AL123456.3:3627349-3626662	MtrA is a transcriptional activator of the MtrCDE multidrug efflux pump of Neisseria gonorrhoeae.	macrolide;penam	Actinobacteria	Gordoniaceae
JL1.bin125	JL1.bin125_395	nimJ	95.18	88.19	ncbi	NG_048017.1	nitroimidazole resistance protein NimJ	NITROIMIDAZOLE	Bacteroidetes	Prevotellaceae
JL2.bin006	JL2.bin006_1395	nimJ	93.37	82.15	ncbi	NG_048017.1	nitroimidazole resistance protein NimJ	NITROIMIDAZOLE	Bacteroidetes	Prevotellaceae
JL3.bin072	JL3.bin072_1372	nimJ	93.37	82.15	ncbi	NG_048017.1	nitroimidazole resistance protein NimJ	NITROIMIDAZOLE	Bacteroidetes	Prevotellaceae
JL4.bin158	JL4.bin158_1341	nimJ	93.37	82.15	ncbi	NG_048017.1	nitroimidazole resistance protein NimJ	NITROIMIDAZOLE	Bacteroidetes	Prevotellaceae
JL5.bin109	JL5.bin109_2362	nimJ	95.58	81.3	ncbi	NG_048017.1	nitroimidazole resistance protein NimJ	NITROIMIDAZOLE	Bacteroidetes	Prevotellaceae
JL5.bin113	JL5.bin113_1033	nimJ	93.37	82.15	ncbi	NG_048017.1	nitroimidazole resistance protein NimJ	NITROIMIDAZOLE	Bacteroidetes	Prevotellaceae
SD2.bin108	SD2.bin108_1310	nimJ	92.57	91.11	ncbi	NG_048017.1	nitroimidazole resistance protein NimJ	NITROIMIDAZOLE	Bacteroidetes	Paludibacteraceae
XZ5.bin124	XZ5.bin124_1346	Nocardia_rifampin_resistant_beta-subunit_of_RNA_polymerase_(rpoB2)	98.82	80.47	card	AP006618.1:4835199-4838688	Due to gene duplication the genomes of Nocardia species include both rifampin-sensitive beta-subunit of RNA polymerase (rpoB) and rifampin-resistant beta-subunit of RNA polymerase (rpoB2) genes with ~88% similarity between the two gene products. Expression of the rpoB2 variant results in replacement of rifampin sensitivity with rifampin resistance.	rifamycin	Actinobacteria	Nocardiaceae
GX2.bin066	GX2.bin066_3407	pmrF	100	98.14	card	U00096:2367070-2368039	PmrF is required for the synthesis and transfer of 4-amino-4-deoxy-L-arabinose (Ara4N) to Lipid A which allows gram-negative bacteria to resist the antimicrobial activity of cationic antimicrobial peptides and antibiotics such as polymyxin. pmrF corresponds to 1 locus in Pseudomonas aeruginosa PAO1 and 1 locus in Pseudomonas aeruginosa LESB58.	peptide	Proteobacteria	Enterobacteriaceae
GX4.bin079	GX4.bin079_411	pmrF	100	99.48	card	U00096:2367070-2368039	PmrF is required for the synthesis and transfer of 4-amino-4-deoxy-L-arabinose (Ara4N) to Lipid A which allows gram-negative bacteria to resist the antimicrobial activity of cationic antimicrobial peptides and antibiotics such as polymyxin. pmrF corresponds to 1 locus in Pseudomonas aeruginosa PAO1 and 1 locus in Pseudomonas aeruginosa LESB58.	peptide	Proteobacteria	Enterobacteriaceae
JL3.bin002	JL3.bin002_2108	pmrF	100	99.48	card	U00096:2367070-2368039	PmrF is required for the synthesis and transfer of 4-amino-4-deoxy-L-arabinose (Ara4N) to Lipid A which allows gram-negative bacteria to resist the antimicrobial activity of cationic antimicrobial peptides and antibiotics such as polymyxin. pmrF corresponds to 1 locus in Pseudomonas aeruginosa PAO1 and 1 locus in Pseudomonas aeruginosa LESB58.	peptide	Proteobacteria	Enterobacteriaceae
JL4.bin121	JL4.bin121_933	pmrF	100	98.97	card	U00096:2367070-2368039	PmrF is required for the synthesis and transfer of 4-amino-4-deoxy-L-arabinose (Ara4N) to Lipid A which allows gram-negative bacteria to resist the antimicrobial activity of cationic antimicrobial peptides and antibiotics such as polymyxin. pmrF corresponds to 1 locus in Pseudomonas aeruginosa PAO1 and 1 locus in Pseudomonas aeruginosa LESB58.	peptide	Proteobacteria	Enterobacteriaceae
SX1.bin059	SX1.bin059_2154	pmrF	100	99.48	card	U00096:2367070-2368039	PmrF is required for the synthesis and transfer of 4-amino-4-deoxy-L-arabinose (Ara4N) to Lipid A which allows gram-negative bacteria to resist the antimicrobial activity of cationic antimicrobial peptides and antibiotics such as polymyxin. pmrF corresponds to 1 locus in Pseudomonas aeruginosa PAO1 and 1 locus in Pseudomonas aeruginosa LESB58.	peptide	Proteobacteria	Enterobacteriaceae
SX5.bin063	SX5.bin063_2541	pmrF	100	100	card	U00096:2367070-2368039	PmrF is required for the synthesis and transfer of 4-amino-4-deoxy-L-arabinose (Ara4N) to Lipid A which allows gram-negative bacteria to resist the antimicrobial activity of cationic antimicrobial peptides and antibiotics such as polymyxin. pmrF corresponds to 1 locus in Pseudomonas aeruginosa PAO1 and 1 locus in Pseudomonas aeruginosa LESB58.	peptide	Proteobacteria	Enterobacteriaceae
XZ5.bin010	XZ5.bin010_2601	pmrF	100	99.38	card	U00096:2367070-2368039	PmrF is required for the synthesis and transfer of 4-amino-4-deoxy-L-arabinose (Ara4N) to Lipid A which allows gram-negative bacteria to resist the antimicrobial activity of cationic antimicrobial peptides and antibiotics such as polymyxin. pmrF corresponds to 1 locus in Pseudomonas aeruginosa PAO1 and 1 locus in Pseudomonas aeruginosa LESB58.	peptide	Proteobacteria	Enterobacteriaceae
SD5.bin096	SD5.bin096_149	tet(44)	100	98.02	ncbi	NG_048145.1	tetracycline resistance ribosomal protection protein Tet(44)	TETRACYCLINE	Firmicutes	CAG-465
AH1.bin037	AH1.bin037_1604	tet(Q)	100	90.45	ncbi	NG_048270.1	tetracycline resistance ribosomal protection protein Tet(Q)	TETRACYCLINE	Bacteroidetes	F082
AH3.bin146	AH3.bin146_543	tet(W)	100	99.06	ncbi	NG_055990.1	tetracycline resistance ribosomal protection protein Tet(W)	TETRACYCLINE	Proteobacteria	Unknow
SD4.bin012	SD4.bin012_2133	tet(W)	100	96.51	ncbi	NG_048281.1	tetracycline resistance ribosomal protection protein Tet(W)	TETRACYCLINE	Spirochaetes	GWE2-31-10
JL4.bin053	JL4.bin053_570	tetA(P)	96.36	99.26	ncbi	NG_048314.1	tetracycline efflux MFS transporter TetA(P)	TETRACYCLINE	Firmicutes	Clostridiaceae
GX2.bin066	GX2.bin066_1005	tolC	99.6	98.25	card	FJ768952:0-1488	TolC is a protein subunit of many multidrug efflux complexes in Gram negative bacteria. It is an outer membrane efflux protein and is constitutively open. Regulation of efflux activity is often at its periplasmic entrance by other components of the efflux complex.	aminocoumarin;aminoglycoside;carbapenem;cephalosporin;cephamycin;fluoroquinolone;glycylcycline;macrolide;penam;penem;peptide;phenicol;rifamycin;tetracycline;triclosan	Proteobacteria	Enterobacteriaceae
GX4.bin079	GX4.bin079_2188	tolC	99.6	98.31	card	FJ768952:0-1488	TolC is a protein subunit of many multidrug efflux complexes in Gram negative bacteria. It is an outer membrane efflux protein and is constitutively open. Regulation of efflux activity is often at its periplasmic entrance by other components of the efflux complex.	aminocoumarin;aminoglycoside;carbapenem;cephalosporin;cephamycin;fluoroquinolone;glycylcycline;macrolide;penam;penem;peptide;phenicol;rifamycin;tetracycline;triclosan	Proteobacteria	Enterobacteriaceae
GX5.bin060	GX5.bin060_1637	tolC	99.6	98.25	card	FJ768952:0-1488	TolC is a protein subunit of many multidrug efflux complexes in Gram negative bacteria. It is an outer membrane efflux protein and is constitutively open. Regulation of efflux activity is often at its periplasmic entrance by other components of the efflux complex.	aminocoumarin;aminoglycoside;carbapenem;cephalosporin;cephamycin;fluoroquinolone;glycylcycline;macrolide;penam;penem;peptide;phenicol;rifamycin;tetracycline;triclosan	Proteobacteria	Enterobacteriaceae
JL3.bin002	JL3.bin002_456	tolC	99.6	98.45	card	FJ768952:0-1488	TolC is a protein subunit of many multidrug efflux complexes in Gram negative bacteria. It is an outer membrane efflux protein and is constitutively open. Regulation of efflux activity is often at its periplasmic entrance by other components of the efflux complex.	aminocoumarin;aminoglycoside;carbapenem;cephalosporin;cephamycin;fluoroquinolone;glycylcycline;macrolide;penam;penem;peptide;phenicol;rifamycin;tetracycline;triclosan	Proteobacteria	Enterobacteriaceae
JL4.bin121	JL4.bin121_593	tolC	99.6	99.06	card	FJ768952:0-1488	TolC is a protein subunit of many multidrug efflux complexes in Gram negative bacteria. It is an outer membrane efflux protein and is constitutively open. Regulation of efflux activity is often at its periplasmic entrance by other components of the efflux complex.	aminocoumarin;aminoglycoside;carbapenem;cephalosporin;cephamycin;fluoroquinolone;glycylcycline;macrolide;penam;penem;peptide;phenicol;rifamycin;tetracycline;triclosan	Proteobacteria	Enterobacteriaceae
SX1.bin059	SX1.bin059_124	tolC	99.6	98.38	card	FJ768952:0-1488	TolC is a protein subunit of many multidrug efflux complexes in Gram negative bacteria. It is an outer membrane efflux protein and is constitutively open. Regulation of efflux activity is often at its periplasmic entrance by other components of the efflux complex.	aminocoumarin;aminoglycoside;carbapenem;cephalosporin;cephamycin;fluoroquinolone;glycylcycline;macrolide;penam;penem;peptide;phenicol;rifamycin;tetracycline;triclosan	Proteobacteria	Enterobacteriaceae
SX5.bin063	SX5.bin063_1085	tolC	99.6	99.73	card	FJ768952:0-1488	TolC is a protein subunit of many multidrug efflux complexes in Gram negative bacteria. It is an outer membrane efflux protein and is constitutively open. Regulation of efflux activity is often at its periplasmic entrance by other components of the efflux complex.	aminocoumarin;aminoglycoside;carbapenem;cephalosporin;cephamycin;fluoroquinolone;glycylcycline;macrolide;penam;penem;peptide;phenicol;rifamycin;tetracycline;triclosan	Proteobacteria	Enterobacteriaceae
XZ5.bin010	XZ5.bin010_1791	tolC	99.6	98.45	card	FJ768952:0-1488	TolC is a protein subunit of many multidrug efflux complexes in Gram negative bacteria. It is an outer membrane efflux protein and is constitutively open. Regulation of efflux activity is often at its periplasmic entrance by other components of the efflux complex.	aminocoumarin;aminoglycoside;carbapenem;cephalosporin;cephamycin;fluoroquinolone;glycylcycline;macrolide;penam;penem;peptide;phenicol;rifamycin;tetracycline;triclosan	Proteobacteria	Enterobacteriaceae
GX5.bin060	GX5.bin060_494	ugd	100	96.57	card	U00096:2099613-2098446	PmrE is required for the synthesis and transfer of 4-amino-4-deoxy-L-arabinose (Ara4N) to Lipid A which allows gram-negative bacteria to resist the antimicrobial activity of cationic antimicrobial peptides and antibiotics such as polymyxin	peptide	Proteobacteria	Enterobacteriaceae
JL4.bin121	JL4.bin121_3236	ugd	100	100	card	U00096:2099613-2098446	PmrE is required for the synthesis and transfer of 4-amino-4-deoxy-L-arabinose (Ara4N) to Lipid A which allows gram-negative bacteria to resist the antimicrobial activity of cationic antimicrobial peptides and antibiotics such as polymyxin	peptide	Proteobacteria	Enterobacteriaceae
SX1.bin059	SX1.bin059_2361	ugd	100	97.09	card	U00096:2099613-2098446	PmrE is required for the synthesis and transfer of 4-amino-4-deoxy-L-arabinose (Ara4N) to Lipid A which allows gram-negative bacteria to resist the antimicrobial activity of cationic antimicrobial peptides and antibiotics such as polymyxin	peptide	Proteobacteria	Enterobacteriaceae
SX5.bin063	SX5.bin063_2146	ugd	99.49	83.63	card	U00096:2099613-2098446	PmrE is required for the synthesis and transfer of 4-amino-4-deoxy-L-arabinose (Ara4N) to Lipid A which allows gram-negative bacteria to resist the antimicrobial activity of cationic antimicrobial peptides and antibiotics such as polymyxin	peptide	Proteobacteria	Enterobacteriaceae
SD4.bin065	SD4.bin065_899	vanG	100	80.48	ncbi	NG_048369.1	D-alanine--D-serine ligase VanG	VANCOMYCIN	Firmicutes	Oscillospiraceae
XZ5.bin084	XZ5.bin084_138	vanR-O	93.45	81.86	ncbi	NG_048424.1	VanO-type vancomycin resistance response regulator transcription factor VanR	VANCOMYCIN	Actinobacteria	Nocardioidaceae
GX2.bin066	GX2.bin066_2375	yojI	100	95.44	card	U00096.3:2308615-2306971	YojI mediates resistance to the peptide antibiotic microcin J25 when it is expressed from a multicopy vector. YojI is capable of pumping out microcin molecules. The outer membrane protein TolC in addition to YojI is required for export of microcin J25 out of the cell. Microcin J25 is thus the first known substrate for YojI.	peptide	Proteobacteria	Enterobacteriaceae
GX4.bin079	GX4.bin079_449	yojI	100	98.05	card	U00096.3:2308615-2306971	YojI mediates resistance to the peptide antibiotic microcin J25 when it is expressed from a multicopy vector. YojI is capable of pumping out microcin molecules. The outer membrane protein TolC in addition to YojI is required for export of microcin J25 out of the cell. Microcin J25 is thus the first known substrate for YojI.	peptide	Proteobacteria	Enterobacteriaceae
GX5.bin060	GX5.bin060_3481	yojI	100	97.75	card	U00096.3:2308615-2306971	YojI mediates resistance to the peptide antibiotic microcin J25 when it is expressed from a multicopy vector. YojI is capable of pumping out microcin molecules. The outer membrane protein TolC in addition to YojI is required for export of microcin J25 out of the cell. Microcin J25 is thus the first known substrate for YojI.	peptide	Proteobacteria	Enterobacteriaceae
JL3.bin002	JL3.bin002_354	yojI	100	98.54	card	U00096.3:2308615-2306971	YojI mediates resistance to the peptide antibiotic microcin J25 when it is expressed from a multicopy vector. YojI is capable of pumping out microcin molecules. The outer membrane protein TolC in addition to YojI is required for export of microcin J25 out of the cell. Microcin J25 is thus the first known substrate for YojI.	peptide	Proteobacteria	Enterobacteriaceae
JL4.bin121	JL4.bin121_887	yojI	100	99.39	card	U00096.3:2308615-2306971	YojI mediates resistance to the peptide antibiotic microcin J25 when it is expressed from a multicopy vector. YojI is capable of pumping out microcin molecules. The outer membrane protein TolC in addition to YojI is required for export of microcin J25 out of the cell. Microcin J25 is thus the first known substrate for YojI.	peptide	Proteobacteria	Enterobacteriaceae
SX1.bin059	SX1.bin059_2187	yojI	100	98.05	card	U00096.3:2308615-2306971	YojI mediates resistance to the peptide antibiotic microcin J25 when it is expressed from a multicopy vector. YojI is capable of pumping out microcin molecules. The outer membrane protein TolC in addition to YojI is required for export of microcin J25 out of the cell. Microcin J25 is thus the first known substrate for YojI.	peptide	Proteobacteria	Enterobacteriaceae
SX5.bin063	SX5.bin063_2585	yojI	100	100	card	U00096.3:2308615-2306971	YojI mediates resistance to the peptide antibiotic microcin J25 when it is expressed from a multicopy vector. YojI is capable of pumping out microcin molecules. The outer membrane protein TolC in addition to YojI is required for export of microcin J25 out of the cell. Microcin J25 is thus the first known substrate for YojI.	peptide	Proteobacteria	Enterobacteriaceae
XZ5.bin010	XZ5.bin010_2634	yojI	100	98.48	card	U00096.3:2308615-2306971	YojI mediates resistance to the peptide antibiotic microcin J25 when it is expressed from a multicopy vector. YojI is capable of pumping out microcin molecules. The outer membrane protein TolC in addition to YojI is required for export of microcin J25 out of the cell. Microcin J25 is thus the first known substrate for YojI.	peptide	Proteobacteria	Enterobacteriaceae

## Sheet: ST12
Table S12 Virulence factor from the gut MAGs
MAGs	Gene ID	Gene	% Coverage	% Identity	Database	Accession	Product	Phylum	Family
AH5.bin084	AH5.bin084_441	cdsF	95.24	84.58	vfdb	NP_220185	(cdsF) Type III secretion system needle-filament protein CdsF [TTSS (VF0344)] [Chlamydia trachomatis D/UW-3/CX]	Chlamydiae	Chlamydiaceae
AH5.bin084	AH5.bin084_804	slc1	99.21	80.52	vfdb	NP_219546	(slc1) chaperone for TARP CT875 [T3SS (SS001)] [Chlamydia trachomatis D/UW-3/CX]	Chlamydiae	Chlamydiaceae
GX2.bin042	GX2.bin042_1465	acpC	93.14	80	vfdb	NP_687683	(acpC) acyl carrier protein AcpC [Beta-hemolysin/cytolysin (CVF171)] [Streptococcus agalactiae 2603V/R]	Firmicutes	Streptococcaceae
GX2.bin066	GX2.bin066_1407	chuV	96.25	98.83	vfdb	NP_756180	(chuV) ATP-binding hydrophilic protein ChuV [Chu (VF0227)] [Escherichia coli CFT073]	Proteobacteria	Enterobacteriaceae
GX2.bin066	GX2.bin066_1408	chuU	96.37	97.07	vfdb	NP_756179	(chuU) heme permease protein ChuU [Chu (VF0227)] [Escherichia coli CFT073]	Proteobacteria	Enterobacteriaceae
GX2.bin066	GX2.bin066_1409	chuY	100	96.8	vfdb	NP_756178	(chuY) ChuY [Chu (VF0227)] [Escherichia coli CFT073]	Proteobacteria	Enterobacteriaceae
GX2.bin066	GX2.bin066_15	shuT	92.15	97.6	vfdb	YP_405017	(shuT) periplasmic binding protein ShuT [Shu (VF0256)] [Shigella dysenteriae Sd197]	Proteobacteria	Enterobacteriaceae
GX2.bin066	GX2.bin066_16	chuW	94.17	96.43	vfdb	NP_756176	(chuW) Putative oxygen independent coproporphyrinogen III oxidase [Chu (VF0227)] [Escherichia coli CFT073]	Proteobacteria	Enterobacteriaceae
GX2.bin066	GX2.bin066_1767	gspM	100	92.44	vfdb	YP_404609	(gspM) general secretion pathway protein M [T2SS (VF0333)] [Shigella dysenteriae Sd197]	Proteobacteria	Enterobacteriaceae
GX2.bin066	GX2.bin066_1771	gspJ	100	94.39	vfdb	YP_404606	(gspJ) general secretion pathway protein J [T2SS (VF0333)] [Shigella dysenteriae Sd197]	Proteobacteria	Enterobacteriaceae
GX2.bin066	GX2.bin066_2509	shuA	95.31	98.62	vfdb	YP_405019	(shuA) outer membrane heme/hemoglobin receptor ShuA [Shu (VF0256)] [Shigella dysenteriae Sd197]	Proteobacteria	Enterobacteriaceae
GX2.bin066	GX2.bin066_2510	chuS	100	96.79	vfdb	NP_756169	(chuS) heme oxygenase ChuS [Chu (VF0227)] [Escherichia coli CFT073]	Proteobacteria	Enterobacteriaceae
GX2.bin066	GX2.bin066_2872	gspG	100	96.27	vfdb	YP_404603	(gspG) general secretion pathway protein G [T2SS (VF0333)] [Shigella dysenteriae Sd197]	Proteobacteria	Enterobacteriaceae
GX2.bin066	GX2.bin066_2873	gspF	100	94.08	vfdb	YP_404602	(gspF) general secretion pathway protein F [T2SS (VF0333)] [Shigella dysenteriae Sd197]	Proteobacteria	Enterobacteriaceae
GX2.bin066	GX2.bin066_2874	gspE	100	95.11	vfdb	YP_404601	(gspE) general secretion pathway protein E [T2SS (VF0333)] [Shigella dysenteriae Sd197]	Proteobacteria	Enterobacteriaceae
GX2.bin066	GX2.bin066_2875	gspD	100	95.84	vfdb	YP_404600	(gspD) general secretion pathway protein D [T2SS (VF0333)] [Shigella dysenteriae Sd197]	Proteobacteria	Enterobacteriaceae
GX2.bin066	GX2.bin066_2876	gspC	100	94.34	vfdb	YP_404599	(gspC) general secretion pathway protein C [T2SS (VF0333)] [Shigella dysenteriae Sd197]	Proteobacteria	Enterobacteriaceae
GX2.bin066	GX2.bin066_33	ompA	100	95.25	vfdb	AAF37887	(ompA) outer membrane protein A [OmpA (VF0236)] [Escherichia coli O18:K1:H7 str. RS218]	Proteobacteria	Enterobacteriaceae
GX2.bin066	GX2.bin066_454	fepC	100	97.79	vfdb	NP_752606	(fepC) ferrienterobactin ABC transporter ATPase [Enterobactin (VF0228)] [Escherichia coli CFT073]	Proteobacteria	Enterobacteriaceae
GX2.bin066	GX2.bin066_455	fepG	100	95.37	vfdb	NP_752607	(fepG) iron-enterobactin ABC transporter permease [Enterobactin (VF0228)] [Escherichia coli CFT073]	Proteobacteria	Enterobacteriaceae
GX2.bin066	GX2.bin066_456	fepD	98.82	96.52	vfdb	NP_752608	(fepD) ferrienterobactin ABC transporter permease [Enterobactin (VF0228)] [Escherichia coli CFT073]	Proteobacteria	Enterobacteriaceae
GX2.bin066	GX2.bin066_457	entS	100	97.52	vfdb	NP_752609	(entS) enterobactin exporter iron-regulated [enterobactin (IA019)] [Escherichia coli CFT073]	Proteobacteria	Enterobacteriaceae
GX2.bin066	GX2.bin066_458	fepB	100	98.02	vfdb	NP_752610	(fepB) ferrienterobactin ABC transporter periplasmic binding protein [Enterobactin (VF0228)] [Escherichia coli CFT073]	Proteobacteria	Enterobacteriaceae
GX2.bin066	GX2.bin066_459	entC	98.99	98.89	vfdb	NP_752611	(entC) isochorismate synthase 1 [Enterobactin (VF0228)] [Escherichia coli CFT073]	Proteobacteria	Enterobacteriaceae
GX2.bin066	GX2.bin066_460	entE	100	95.66	vfdb	NP_752612	(entE) 23-dihydroxybenzoate-AMP ligase component of enterobactin synthase multienzyme complex [Enterobactin (VF0228)] [Escherichia coli CFT073]	Proteobacteria	Enterobacteriaceae
GX2.bin066	GX2.bin066_461	entB	100	98.14	vfdb	NP_752613	(entB) isochorismatase [Enterobactin (VF0228)] [Escherichia coli CFT073]	Proteobacteria	Enterobacteriaceae
GX2.bin066	GX2.bin066_47	aslA	100	96.78	vfdb	AAG10151	(aslA) putative arylsulfatase [AslA (VF0238)] [Escherichia coli O18:K1:H7 str. RS218]	Proteobacteria	Enterobacteriaceae
GX4.bin033	GX4.bin033_799	cheY	90.84	80.11	vfdb	YP_002344511	(cheY) chemotaxis regulatory protein [Pse5Ac7Ac Pse5Ac7Am Pse8OAc Pse5Am7AcGlnAc (AI151)] [Campylobacter jejuni subsp. jejuni NCTC 11168]	Proteobacteria	Campylobacteraceae
GX4.bin079	GX4.bin079_1575	entA	100	95.58	vfdb	NP_752614	(entA) 23-dihydro-23-dihydroxybenzoate dehydrogenase [Enterobactin (VF0228)] [Escherichia coli CFT073]	Proteobacteria	Enterobacteriaceae
GX4.bin079	GX4.bin079_1576	entB	100	98.48	vfdb	NP_752613	(entB) isochorismatase [Enterobactin (VF0228)] [Escherichia coli CFT073]	Proteobacteria	Enterobacteriaceae
GX4.bin079	GX4.bin079_1577	entE	100	96.15	vfdb	NP_752612	(entE) 23-dihydroxybenzoate-AMP ligase component of enterobactin synthase multienzyme complex [Enterobactin (VF0228)] [Escherichia coli CFT073]	Proteobacteria	Enterobacteriaceae
GX4.bin079	GX4.bin079_1578	entC	98.99	97.53	vfdb	NP_752611	(entC) isochorismate synthase 1 [Enterobactin (VF0228)] [Escherichia coli CFT073]	Proteobacteria	Enterobacteriaceae
GX4.bin079	GX4.bin079_1579	fepB	100	97.39	vfdb	NP_752610	(fepB) ferrienterobactin ABC transporter periplasmic binding protein [Enterobactin (VF0228)] [Escherichia coli CFT073]	Proteobacteria	Enterobacteriaceae
GX4.bin079	GX4.bin079_1580	entS	100	95.6	vfdb	NP_752609	(entS) enterobactin exporter iron-regulated [enterobactin (IA019)] [Escherichia coli CFT073]	Proteobacteria	Enterobacteriaceae
GX4.bin079	GX4.bin079_1581	fepD	98.82	95.62	vfdb	NP_752608	(fepD) ferrienterobactin ABC transporter permease [Enterobactin (VF0228)] [Escherichia coli CFT073]	Proteobacteria	Enterobacteriaceae
GX4.bin079	GX4.bin079_1582	fepG	100	94.66	vfdb	NP_752607	(fepG) iron-enterobactin ABC transporter permease [Enterobactin (VF0228)] [Escherichia coli CFT073]	Proteobacteria	Enterobacteriaceae
GX4.bin079	GX4.bin079_1583	fepC	100	96.94	vfdb	NP_752606	(fepC) ferrienterobactin ABC transporter ATPase [Enterobactin (VF0228)] [Escherichia coli CFT073]	Proteobacteria	Enterobacteriaceae
GX4.bin079	GX4.bin079_1585	entF	99.28	95.67	vfdb	NP_752604	(entF) enterobactin synthase multienzyme complex component ATP-dependent [Enterobactin (VF0228)] [Escherichia coli CFT073]	Proteobacteria	Enterobacteriaceae
GX4.bin079	GX4.bin079_1587	fes	100	96.59	vfdb	NP_752602	(fes) enterobactin/ferric enterobactin esterase [enterobactin (IA019)] [Escherichia coli CFT073]	Proteobacteria	Enterobacteriaceae
GX4.bin079	GX4.bin079_1588	fepA	100	96.79	vfdb	NP_752600	(fepA) ferrienterobactin outer membrane transporter [Enterobactin (VF0228)] [Escherichia coli CFT073]	Proteobacteria	Enterobacteriaceae
GX4.bin079	GX4.bin079_1828	fdeC	99.41	92.48	vfdb	YP_002390132	(fdeC) adhesin FdeC [FdeC (VF0506)] [Escherichia coli O45:K1:H7 str. S88]	Proteobacteria	Enterobacteriaceae
GX4.bin079	GX4.bin079_1832	ykgK/ecpR	91.88	97.79	vfdb	NP_286011	(ykgK/ecpR) regulator protein EcpR [ECP (VF0404)] [Escherichia coli O157:H7 str. EDL933]	Proteobacteria	Enterobacteriaceae
GX4.bin079	GX4.bin079_1833	yagZ/ecpA	100	99.15	vfdb	NP_286010	(yagZ/ecpA) E. coli common pilus structural subunit EcpA [ECP (VF0404)] [Escherichia coli O157:H7 str. EDL933]	Proteobacteria	Enterobacteriaceae
GX4.bin079	GX4.bin079_1834	yagY/ecpB	100	98.66	vfdb	NP_286009	(yagY/ecpB) E. coli common pilus chaperone EcpB [ECP (VF0404)] [Escherichia coli O157:H7 str. EDL933]	Proteobacteria	Enterobacteriaceae
GX4.bin079	GX4.bin079_1835	yagX/ecpC	100	98.77	vfdb	NP_286008	(yagX/ecpC) E. coli common pilus usher EcpC [ECP (VF0404)] [Escherichia coli O157:H7 str. EDL933]	Proteobacteria	Enterobacteriaceae
GX4.bin079	GX4.bin079_1836	yagW/ecpD	100	98.3	vfdb	NP_286007	(yagW/ecpD) polymerized tip adhesin of ECP fibers [ECP (VF0404)] [Escherichia coli O157:H7 str. EDL933]	Proteobacteria	Enterobacteriaceae
GX4.bin079	GX4.bin079_1837	yagV/ecpE	93.78	97.04	vfdb	NP_286006	(yagV/ecpE) E. coli common pilus chaperone EcpE [ECP (VF0404)] [Escherichia coli O157:H7 str. EDL933]	Proteobacteria	Enterobacteriaceae
GX4.bin079	GX4.bin079_2094	csgB	99.78	83.81	vfdb	NP_460114	(csgB) minor curlin subunit precursor curli nucleator protein CsgB [Agf (VF0103)] [Salmonella enterica subsp. enterica serovar Typhimurium str. LT2]	Proteobacteria	Enterobacteriaceae
GX4.bin079	GX4.bin079_2095	csgD	100	81.11	vfdb	NP_460113	(csgD) DNA-binding transcriptional regulator CsgD [curli fibers/thin aggregative fimbriae (AGF) (AI094)] [Salmonella enterica subsp. enterica serovar Typhimurium str. LT2]	Proteobacteria	Enterobacteriaceae
GX4.bin079	GX4.bin079_2097	csgF	99.04	81.23	vfdb	NP_460111	(csgF) curli production assembly/transport protein CsgF [Agf (VF0103)] [Salmonella enterica subsp. enterica serovar Typhimurium str. LT2]	Proteobacteria	Enterobacteriaceae
GX4.bin079	GX4.bin079_2098	csgG	100	82.97	vfdb	NP_460110	(csgG) curli production assembly/transport protein CsgG [Agf (VF0103)] [Salmonella enterica subsp. enterica serovar Typhimurium str. LT2]	Proteobacteria	Enterobacteriaceae
GX4.bin079	GX4.bin079_2253	gspC	98.56	95.12	vfdb	YP_404599	(gspC) general secretion pathway protein C [T2SS (VF0333)] [Shigella dysenteriae Sd197]	Proteobacteria	Enterobacteriaceae
GX4.bin079	GX4.bin079_2254	gspD	100	97.14	vfdb	YP_404600	(gspD) general secretion pathway protein D [T2SS (VF0333)] [Shigella dysenteriae Sd197]	Proteobacteria	Enterobacteriaceae
GX4.bin079	GX4.bin079_2255	gspE	100	96.39	vfdb	YP_404601	(gspE) general secretion pathway protein E [T2SS (VF0333)] [Shigella dysenteriae Sd197]	Proteobacteria	Enterobacteriaceae
GX4.bin079	GX4.bin079_2256	gspF	100	96.25	vfdb	YP_404602	(gspF) general secretion pathway protein F [T2SS (VF0333)] [Shigella dysenteriae Sd197]	Proteobacteria	Enterobacteriaceae
GX4.bin079	GX4.bin079_2257	gspG	100	95.61	vfdb	YP_404603	(gspG) general secretion pathway protein G [T2SS (VF0333)] [Shigella dysenteriae Sd197]	Proteobacteria	Enterobacteriaceae
GX4.bin079	GX4.bin079_2258	gspH	100	96.05	vfdb	YP_404604	(gspH) general secretion pathway protein H [T2SS (VF0333)] [Shigella dysenteriae Sd197]	Proteobacteria	Enterobacteriaceae
GX4.bin079	GX4.bin079_2259	gspI	100	94.62	vfdb	YP_404605	(gspI) general secretion pathway protein I [T2SS (VF0333)] [Shigella dysenteriae Sd197]	Proteobacteria	Enterobacteriaceae
GX4.bin079	GX4.bin079_2260	gspJ	98.6	97.51	vfdb	YP_404606	(gspJ) general secretion pathway protein J [T2SS (VF0333)] [Shigella dysenteriae Sd197]	Proteobacteria	Enterobacteriaceae
GX4.bin079	GX4.bin079_2261	gspK	100	97.55	vfdb	YP_404607	(gspK) general secretion pathway protein K [T2SS (VF0333)] [Shigella dysenteriae Sd197]	Proteobacteria	Enterobacteriaceae
GX4.bin079	GX4.bin079_2262	gspL	100	97.44	vfdb	YP_404608	(gspL) general secretion pathway protein L [T2SS (VF0333)] [Shigella dysenteriae Sd197]	Proteobacteria	Enterobacteriaceae
GX4.bin079	GX4.bin079_2263	gspM	100	94.09	vfdb	YP_404609	(gspM) general secretion pathway protein M [T2SS (VF0333)] [Shigella dysenteriae Sd197]	Proteobacteria	Enterobacteriaceae
GX4.bin079	GX4.bin079_3434	espX5	100	95.59	vfdb	NP_290699	(espX5) Type III secretion system effector EspX5 [LEE encoded T3SS (SS020)] [Escherichia coli O157:H7 str. EDL933]	Proteobacteria	Enterobacteriaceae
GX4.bin079	GX4.bin079_3729	fimB	100	98.18	vfdb	NP_757239	(fimB) Type 1 fimbriae Regulatory protein fimB [Type 1 fimbriae (VF0221)] [Escherichia coli CFT073]	Proteobacteria	Enterobacteriaceae
GX4.bin079	GX4.bin079_3730	fimE	100	99.16	vfdb	NP_757240	(fimE) Type 1 fimbriae Regulatory protein fimE [Type 1 fimbriae (VF0221)] [Escherichia coli CFT073]	Proteobacteria	Enterobacteriaceae
GX4.bin079	GX4.bin079_3731	fimA	90.59	91.08	vfdb	NP_757241	(fimA) Type-1 fimbrial protein A chain precursor [Type 1 fimbriae (VF0221)] [Escherichia coli CFT073]	Proteobacteria	Enterobacteriaceae
GX4.bin079	GX4.bin079_3732	fimI	92.22	99.2	vfdb	NP_757242	(fimI) Fimbrin-like protein fimI precursor [Type 1 fimbriae (VF0221)] [Escherichia coli CFT073]	Proteobacteria	Enterobacteriaceae
GX4.bin079	GX4.bin079_3733	fimC	100	97.93	vfdb	NP_757243	(fimC) Chaperone protein fimC precursor [Type 1 fimbriae (VF0221)] [Escherichia coli CFT073]	Proteobacteria	Enterobacteriaceae
GX4.bin079	GX4.bin079_3734	fimD	100	98.64	vfdb	NP_757244	(fimD) Outer membrane usher protein fimD precursor [Type 1 fimbriae (VF0221)] [Escherichia coli CFT073]	Proteobacteria	Enterobacteriaceae
GX4.bin079	GX4.bin079_3735	fimF	99.44	96.61	vfdb	NP_757245	(fimF) FimF protein precursor [Type 1 fimbriae (VF0221)] [Escherichia coli CFT073]	Proteobacteria	Enterobacteriaceae
GX4.bin079	GX4.bin079_3736	fimG	100	97.62	vfdb	NP_757247	(fimG) FimG protein precursor [Type 1 fimbriae (VF0221)] [Escherichia coli CFT073]	Proteobacteria	Enterobacteriaceae
GX4.bin079	GX4.bin079_3737	fimH	99.01	97.23	vfdb	NP_757248	(fimH) FimH protein precursor [Type 1 fimbriae (VF0221)] [Escherichia coli CFT073]	Proteobacteria	Enterobacteriaceae
GX4.bin079	GX4.bin079_3845	espX1	100	95.29	vfdb	NP_285716	(espX1) Type III secretion system effector EspX1 [LEE encoded T3SS (SS020)] [Escherichia coli O157:H7 str. EDL933]	Proteobacteria	Enterobacteriaceae
GX4.bin079	GX4.bin079_64	ompA	100	94.3	vfdb	AAF37887	(ompA) outer membrane protein A [OmpA (VF0236)] [Escherichia coli O18:K1:H7 str. RS218]	Proteobacteria	Enterobacteriaceae
GX5.bin060	GX5.bin060_1086	aslA	100	97.06	vfdb	AAG10151	(aslA) putative arylsulfatase [AslA (VF0238)] [Escherichia coli O18:K1:H7 str. RS218]	Proteobacteria	Enterobacteriaceae
GX5.bin060	GX5.bin060_1113	espL4	100	96.98	vfdb	NP_290644	(espL4) Type III secretion system effector EspL4 [LEE encoded T3SS (SS020)] [Escherichia coli O157:H7 str. EDL933]	Proteobacteria	Enterobacteriaceae
GX5.bin060	GX5.bin060_1435	fimB	100	98.18	vfdb	NP_757239	(fimB) Type 1 fimbriae Regulatory protein fimB [Type 1 fimbriae (VF0221)] [Escherichia coli CFT073]	Proteobacteria	Enterobacteriaceae
GX5.bin060	GX5.bin060_1436	fimE	100	99	vfdb	NP_757240	(fimE) Type 1 fimbriae Regulatory protein fimE [Type 1 fimbriae (VF0221)] [Escherichia coli CFT073]	Proteobacteria	Enterobacteriaceae
GX5.bin060	GX5.bin060_1437	fimA	90.59	87.57	vfdb	NP_757241	(fimA) Type-1 fimbrial protein A chain precursor [Type 1 fimbriae (VF0221)] [Escherichia coli CFT073]	Proteobacteria	Enterobacteriaceae
GX5.bin060	GX5.bin060_2371	espY2	96.49	88.77	vfdb	NP_285765	(espY2) Type III secretion system effector EspY2 [LEE encoded T3SS (SS020)] [Escherichia coli O157:H7 str. EDL933]	Proteobacteria	Enterobacteriaceae
GX5.bin060	GX5.bin060_2384	fimH	99.01	97.01	vfdb	NP_757248	(fimH) FimH protein precursor [Type 1 fimbriae (VF0221)] [Escherichia coli CFT073]	Proteobacteria	Enterobacteriaceae
GX5.bin060	GX5.bin060_2385	fimG	100	98.41	vfdb	NP_757247	(fimG) FimG protein precursor [Type 1 fimbriae (VF0221)] [Escherichia coli CFT073]	Proteobacteria	Enterobacteriaceae
GX5.bin060	GX5.bin060_2386	fimF	99.44	97.74	vfdb	NP_757245	(fimF) FimF protein precursor [Type 1 fimbriae (VF0221)] [Escherichia coli CFT073]	Proteobacteria	Enterobacteriaceae
GX5.bin060	GX5.bin060_2488	shuV	100	98.31	vfdb	YP_405013	(shuV) ATP-binding component of hemin transport system [Shu (VF0256)] [Shigella dysenteriae Sd197]	Proteobacteria	Enterobacteriaceae
GX5.bin060	GX5.bin060_2489	chuU	96.37	99.16	vfdb	NP_756179	(chuU) heme permease protein ChuU [Chu (VF0227)] [Escherichia coli CFT073]	Proteobacteria	Enterobacteriaceae
GX5.bin060	GX5.bin060_2490	chuY	100	96.95	vfdb	NP_756178	(chuY) ChuY [Chu (VF0227)] [Escherichia coli CFT073]	Proteobacteria	Enterobacteriaceae
GX5.bin060	GX5.bin060_2491	shuX	100	96.36	vfdb	YP_405016	(shuX) shu locus protein ShuX [Shu (VF0256)] [Shigella dysenteriae Sd197]	Proteobacteria	Enterobacteriaceae
GX5.bin060	GX5.bin060_2492	chuW	100	96.86	vfdb	NP_756176	(chuW) Putative oxygen independent coproporphyrinogen III oxidase [Chu (VF0227)] [Escherichia coli CFT073]	Proteobacteria	Enterobacteriaceae
GX5.bin060	GX5.bin060_2493	shuT	92.15	97.7	vfdb	YP_405017	(shuT) periplasmic binding protein ShuT [Shu (VF0256)] [Shigella dysenteriae Sd197]	Proteobacteria	Enterobacteriaceae
GX5.bin060	GX5.bin060_2494	shuA	100	98.54	vfdb	YP_405019	(shuA) outer membrane heme/hemoglobin receptor ShuA [Shu (VF0256)] [Shigella dysenteriae Sd197]	Proteobacteria	Enterobacteriaceae
GX5.bin060	GX5.bin060_2495	chuS	100	96.89	vfdb	NP_756169	(chuS) heme oxygenase ChuS [Chu (VF0227)] [Escherichia coli CFT073]	Proteobacteria	Enterobacteriaceae
GX5.bin060	GX5.bin060_2505	entA	100	96.92	vfdb	NP_752614	(entA) 23-dihydro-23-dihydroxybenzoate dehydrogenase [Enterobactin (VF0228)] [Escherichia coli CFT073]	Proteobacteria	Enterobacteriaceae
GX5.bin060	GX5.bin060_2506	entB	100	98.72	vfdb	NP_752613	(entB) isochorismatase [Enterobactin (VF0228)] [Escherichia coli CFT073]	Proteobacteria	Enterobacteriaceae
GX5.bin060	GX5.bin060_2507	entE	100	97.39	vfdb	NP_752612	(entE) 23-dihydroxybenzoate-AMP ligase component of enterobactin synthase multienzyme complex [Enterobactin (VF0228)] [Escherichia coli CFT073]	Proteobacteria	Enterobacteriaceae
GX5.bin060	GX5.bin060_2508	entC	98.99	98.13	vfdb	NP_752611	(entC) isochorismate synthase 1 [Enterobactin (VF0228)] [Escherichia coli CFT073]	Proteobacteria	Enterobacteriaceae
GX5.bin060	GX5.bin060_2509	fepB	100	97.6	vfdb	NP_752610	(fepB) ferrienterobactin ABC transporter periplasmic binding protein [Enterobactin (VF0228)] [Escherichia coli CFT073]	Proteobacteria	Enterobacteriaceae
GX5.bin060	GX5.bin060_2510	entS	100	96	vfdb	NP_752609	(entS) enterobactin exporter iron-regulated [enterobactin (IA019)] [Escherichia coli CFT073]	Proteobacteria	Enterobacteriaceae
GX5.bin060	GX5.bin060_2511	fepD	98.82	96.12	vfdb	NP_752608	(fepD) ferrienterobactin ABC transporter permease [Enterobactin (VF0228)] [Escherichia coli CFT073]	Proteobacteria	Enterobacteriaceae
GX5.bin060	GX5.bin060_2512	fepG	100	94.36	vfdb	NP_752607	(fepG) iron-enterobactin ABC transporter permease [Enterobactin (VF0228)] [Escherichia coli CFT073]	Proteobacteria	Enterobacteriaceae
GX5.bin060	GX5.bin060_2513	fepC	100	96.69	vfdb	NP_752606	(fepC) ferrienterobactin ABC transporter ATPase [Enterobactin (VF0228)] [Escherichia coli CFT073]	Proteobacteria	Enterobacteriaceae
GX5.bin060	GX5.bin060_2515	entF	99.28	96.37	vfdb	NP_752604	(entF) enterobactin synthase multienzyme complex component ATP-dependent [Enterobactin (VF0228)] [Escherichia coli CFT073]	Proteobacteria	Enterobacteriaceae
GX5.bin060	GX5.bin060_2517	fes	100	96.43	vfdb	NP_752602	(fes) enterobactin/ferric enterobactin esterase [enterobactin (IA019)] [Escherichia coli CFT073]	Proteobacteria	Enterobacteriaceae
GX5.bin060	GX5.bin060_2518	fepA	100	97.32	vfdb	NP_752600	(fepA) ferrienterobactin outer membrane transporter [Enterobactin (VF0228)] [Escherichia coli CFT073]	Proteobacteria	Enterobacteriaceae
GX5.bin060	GX5.bin060_2519	entD	96.5	94.22	vfdb	NP_752599	(entD) phosphopantetheinyl transferase component of enterobactin synthase multienzyme complex [Enterobactin (VF0228)] [Escherichia coli CFT073]	Proteobacteria	Enterobacteriaceae
GX5.bin060	GX5.bin060_2568	ompA	100	94.97	vfdb	AAF37887	(ompA) outer membrane protein A [OmpA (VF0236)] [Escherichia coli O18:K1:H7 str. RS218]	Proteobacteria	Enterobacteriaceae
GX5.bin060	GX5.bin060_3412	espX5	100	96.13	vfdb	NP_290699	(espX5) Type III secretion system effector EspX5 [LEE encoded T3SS (SS020)] [Escherichia coli O157:H7 str. EDL933]	Proteobacteria	Enterobacteriaceae
JL2.bin008	JL2.bin008_183	cheY	90.84	80.11	vfdb	YP_002344511	(cheY) chemotaxis regulatory protein [Pse5Ac7Ac Pse5Ac7Am Pse8OAc Pse5Am7AcGlnAc (AI151)] [Campylobacter jejuni subsp. jejuni NCTC 11168]	Proteobacteria	Campylobacteraceae
JL3.bin002	JL3.bin002_1054	fimH	99.01	97.56	vfdb	NP_757248	(fimH) FimH protein precursor [Type 1 fimbriae (VF0221)] [Escherichia coli CFT073]	Proteobacteria	Enterobacteriaceae
JL3.bin002	JL3.bin002_1055	fimG	100	98.02	vfdb	NP_757247	(fimG) FimG protein precursor [Type 1 fimbriae (VF0221)] [Escherichia coli CFT073]	Proteobacteria	Enterobacteriaceae
JL3.bin002	JL3.bin002_1056	fimF	99.44	97.74	vfdb	NP_757245	(fimF) FimF protein precursor [Type 1 fimbriae (VF0221)] [Escherichia coli CFT073]	Proteobacteria	Enterobacteriaceae
JL3.bin002	JL3.bin002_1057	fimD	100	98.75	vfdb	NP_757244	(fimD) Outer membrane usher protein fimD precursor [Type 1 fimbriae (VF0221)] [Escherichia coli CFT073]	Proteobacteria	Enterobacteriaceae
JL3.bin002	JL3.bin002_1058	fimC	100	98.07	vfdb	NP_757243	(fimC) Chaperone protein fimC precursor [Type 1 fimbriae (VF0221)] [Escherichia coli CFT073]	Proteobacteria	Enterobacteriaceae
JL3.bin002	JL3.bin002_1059	fimI	92.22	99.2	vfdb	NP_757242	(fimI) Fimbrin-like protein fimI precursor [Type 1 fimbriae (VF0221)] [Escherichia coli CFT073]	Proteobacteria	Enterobacteriaceae
JL3.bin002	JL3.bin002_1060	fimA	90.59	90.16	vfdb	NP_757241	(fimA) Type-1 fimbrial protein A chain precursor [Type 1 fimbriae (VF0221)] [Escherichia coli CFT073]	Proteobacteria	Enterobacteriaceae
JL3.bin002	JL3.bin002_1061	fimE	100	99.16	vfdb	NP_757240	(fimE) Type 1 fimbriae Regulatory protein fimE [Type 1 fimbriae (VF0221)] [Escherichia coli CFT073]	Proteobacteria	Enterobacteriaceae
JL3.bin002	JL3.bin002_1062	fimB	100	98.18	vfdb	NP_757239	(fimB) Type 1 fimbriae Regulatory protein fimB [Type 1 fimbriae (VF0221)] [Escherichia coli CFT073]	Proteobacteria	Enterobacteriaceae
JL3.bin002	JL3.bin002_1478	espX5	100	95.59	vfdb	NP_290699	(espX5) Type III secretion system effector EspX5 [LEE encoded T3SS (SS020)] [Escherichia coli O157:H7 str. EDL933]	Proteobacteria	Enterobacteriaceae
JL3.bin002	JL3.bin002_2025	gspG	100	94.74	vfdb	YP_404603	(gspG) general secretion pathway protein G [T2SS (VF0333)] [Shigella dysenteriae Sd197]	Proteobacteria	Enterobacteriaceae
JL3.bin002	JL3.bin002_2026	gspH	100	96.61	vfdb	YP_404604	(gspH) general secretion pathway protein H [T2SS (VF0333)] [Shigella dysenteriae Sd197]	Proteobacteria	Enterobacteriaceae
JL3.bin002	JL3.bin002_2027	gspI	100	95.16	vfdb	YP_404605	(gspI) general secretion pathway protein I [T2SS (VF0333)] [Shigella dysenteriae Sd197]	Proteobacteria	Enterobacteriaceae
JL3.bin002	JL3.bin002_2028	gspJ	100	96.49	vfdb	YP_404606	(gspJ) general secretion pathway protein J [T2SS (VF0333)] [Shigella dysenteriae Sd197]	Proteobacteria	Enterobacteriaceae
JL3.bin002	JL3.bin002_2029	gspK	100	96.01	vfdb	YP_404607	(gspK) general secretion pathway protein K [T2SS (VF0333)] [Shigella dysenteriae Sd197]	Proteobacteria	Enterobacteriaceae
JL3.bin002	JL3.bin002_2121	fes	100	96.92	vfdb	NP_752602	(fes) enterobactin/ferric enterobactin esterase [enterobactin (IA019)] [Escherichia coli CFT073]	Proteobacteria	Enterobacteriaceae
JL3.bin002	JL3.bin002_2233	csgD	100	81.11	vfdb	NP_460113	(csgD) DNA-binding transcriptional regulator CsgD [curli fibers/thin aggregative fimbriae (AGF) (AI094)] [Salmonella enterica subsp. enterica serovar Typhimurium str. LT2]	Proteobacteria	Enterobacteriaceae
JL3.bin002	JL3.bin002_2235	csgF	99.04	81.23	vfdb	NP_460111	(csgF) curli production assembly/transport protein CsgF [Agf (VF0103)] [Salmonella enterica subsp. enterica serovar Typhimurium str. LT2]	Proteobacteria	Enterobacteriaceae
JL3.bin002	JL3.bin002_2236	csgG	100	83.09	vfdb	NP_460110	(csgG) curli production assembly/transport protein CsgG [Agf (VF0103)] [Salmonella enterica subsp. enterica serovar Typhimurium str. LT2]	Proteobacteria	Enterobacteriaceae
JL3.bin002	JL3.bin002_2391	fepA	90.23	97.23	vfdb	NP_752600	(fepA) ferrienterobactin outer membrane transporter [Enterobactin (VF0228)] [Escherichia coli CFT073]	Proteobacteria	Enterobacteriaceae
JL3.bin002	JL3.bin002_248	fepC	100	96.94	vfdb	NP_752606	(fepC) ferrienterobactin ABC transporter ATPase [Enterobactin (VF0228)] [Escherichia coli CFT073]	Proteobacteria	Enterobacteriaceae
JL3.bin002	JL3.bin002_249	fepG	100	94.56	vfdb	NP_752607	(fepG) iron-enterobactin ABC transporter permease [Enterobactin (VF0228)] [Escherichia coli CFT073]	Proteobacteria	Enterobacteriaceae
JL3.bin002	JL3.bin002_250	fepD	98.82	95.52	vfdb	NP_752608	(fepD) ferrienterobactin ABC transporter permease [Enterobactin (VF0228)] [Escherichia coli CFT073]	Proteobacteria	Enterobacteriaceae
JL3.bin002	JL3.bin002_251	entS	100	95.76	vfdb	NP_752609	(entS) enterobactin exporter iron-regulated [enterobactin (IA019)] [Escherichia coli CFT073]	Proteobacteria	Enterobacteriaceae
JL3.bin002	JL3.bin002_252	fepB	100	97.39	vfdb	NP_752610	(fepB) ferrienterobactin ABC transporter periplasmic binding protein [Enterobactin (VF0228)] [Escherichia coli CFT073]	Proteobacteria	Enterobacteriaceae
JL3.bin002	JL3.bin002_253	entC	98.99	97.36	vfdb	NP_752611	(entC) isochorismate synthase 1 [Enterobactin (VF0228)] [Escherichia coli CFT073]	Proteobacteria	Enterobacteriaceae
JL3.bin002	JL3.bin002_254	entE	100	95.53	vfdb	NP_752612	(entE) 23-dihydroxybenzoate-AMP ligase component of enterobactin synthase multienzyme complex [Enterobactin (VF0228)] [Escherichia coli CFT073]	Proteobacteria	Enterobacteriaceae
JL3.bin002	JL3.bin002_255	entB	100	97.55	vfdb	NP_752613	(entB) isochorismatase [Enterobactin (VF0228)] [Escherichia coli CFT073]	Proteobacteria	Enterobacteriaceae
JL3.bin002	JL3.bin002_256	entA	100	95.85	vfdb	NP_752614	(entA) 23-dihydro-23-dihydroxybenzoate dehydrogenase [Enterobactin (VF0228)] [Escherichia coli CFT073]	Proteobacteria	Enterobacteriaceae
JL3.bin002	JL3.bin002_3017	espX1	100	94.37	vfdb	NP_285716	(espX1) Type III secretion system effector EspX1 [LEE encoded T3SS (SS020)] [Escherichia coli O157:H7 str. EDL933]	Proteobacteria	Enterobacteriaceae
JL3.bin002	JL3.bin002_3275	fdeC	99.41	91.56	vfdb	YP_002390132	(fdeC) adhesin FdeC [FdeC (VF0506)] [Escherichia coli O45:K1:H7 str. S88]	Proteobacteria	Enterobacteriaceae
JL3.bin002	JL3.bin002_471	gspC	98.56	95.85	vfdb	YP_404599	(gspC) general secretion pathway protein C [T2SS (VF0333)] [Shigella dysenteriae Sd197]	Proteobacteria	Enterobacteriaceae
JL3.bin002	JL3.bin002_472	gspD	100	97.35	vfdb	YP_404600	(gspD) general secretion pathway protein D [T2SS (VF0333)] [Shigella dysenteriae Sd197]	Proteobacteria	Enterobacteriaceae
JL3.bin002	JL3.bin002_473	gspE	100	96.39	vfdb	YP_404601	(gspE) general secretion pathway protein E [T2SS (VF0333)] [Shigella dysenteriae Sd197]	Proteobacteria	Enterobacteriaceae
JL3.bin002	JL3.bin002_474	gspF	100	96	vfdb	YP_404602	(gspF) general secretion pathway protein F [T2SS (VF0333)] [Shigella dysenteriae Sd197]	Proteobacteria	Enterobacteriaceae
JL3.bin002	JL3.bin002_514	gspM	100	94.09	vfdb	YP_404609	(gspM) general secretion pathway protein M [T2SS (VF0333)] [Shigella dysenteriae Sd197]	Proteobacteria	Enterobacteriaceae
JL3.bin002	JL3.bin002_518	yagV/ecpE	93.78	96.76	vfdb	NP_286006	(yagV/ecpE) E. coli common pilus chaperone EcpE [ECP (VF0404)] [Escherichia coli O157:H7 str. EDL933]	Proteobacteria	Enterobacteriaceae
JL3.bin002	JL3.bin002_519	yagW/ecpD	100	98.6	vfdb	NP_286007	(yagW/ecpD) polymerized tip adhesin of ECP fibers [ECP (VF0404)] [Escherichia coli O157:H7 str. EDL933]	Proteobacteria	Enterobacteriaceae
JL4.bin121	JL4.bin121_1165	entD	96.5	94.22	vfdb	NP_752599	(entD) phosphopantetheinyl transferase component of enterobactin synthase multienzyme complex [Enterobactin (VF0228)] [Escherichia coli CFT073]	Proteobacteria	Enterobacteriaceae
JL4.bin121	JL4.bin121_1166	fepA	100	97.55	vfdb	NP_752600	(fepA) ferrienterobactin outer membrane transporter [Enterobactin (VF0228)] [Escherichia coli CFT073]	Proteobacteria	Enterobacteriaceae
JL4.bin121	JL4.bin121_1167	fes	100	96.51	vfdb	NP_752602	(fes) enterobactin/ferric enterobactin esterase [enterobactin (IA019)] [Escherichia coli CFT073]	Proteobacteria	Enterobacteriaceae
JL4.bin121	JL4.bin121_1169	entF	99.28	95.93	vfdb	NP_752604	(entF) enterobactin synthase multienzyme complex component ATP-dependent [Enterobactin (VF0228)] [Escherichia coli CFT073]	Proteobacteria	Enterobacteriaceae
JL4.bin121	JL4.bin121_1412	espL4	100	98.49	vfdb	NP_290644	(espL4) Type III secretion system effector EspL4 [LEE encoded T3SS (SS020)] [Escherichia coli O157:H7 str. EDL933]	Proteobacteria	Enterobacteriaceae
JL4.bin121	JL4.bin121_1790	entA	100	96.25	vfdb	NP_752614	(entA) 23-dihydro-23-dihydroxybenzoate dehydrogenase [Enterobactin (VF0228)] [Escherichia coli CFT073]	Proteobacteria	Enterobacteriaceae
JL4.bin121	JL4.bin121_1791	entB	100	98.14	vfdb	NP_752613	(entB) isochorismatase [Enterobactin (VF0228)] [Escherichia coli CFT073]	Proteobacteria	Enterobacteriaceae
JL4.bin121	JL4.bin121_1792	entE	100	95.47	vfdb	NP_752612	(entE) 23-dihydroxybenzoate-AMP ligase component of enterobactin synthase multienzyme complex [Enterobactin (VF0228)] [Escherichia coli CFT073]	Proteobacteria	Enterobacteriaceae
JL4.bin121	JL4.bin121_1793	entC	98.99	98.13	vfdb	NP_752611	(entC) isochorismate synthase 1 [Enterobactin (VF0228)] [Escherichia coli CFT073]	Proteobacteria	Enterobacteriaceae
JL4.bin121	JL4.bin121_1794	fepB	100	97.49	vfdb	NP_752610	(fepB) ferrienterobactin ABC transporter periplasmic binding protein [Enterobactin (VF0228)] [Escherichia coli CFT073]	Proteobacteria	Enterobacteriaceae
JL4.bin121	JL4.bin121_1795	entS	100	95.84	vfdb	NP_752609	(entS) enterobactin exporter iron-regulated [enterobactin (IA019)] [Escherichia coli CFT073]	Proteobacteria	Enterobacteriaceae
JL4.bin121	JL4.bin121_1796	fepD	98.82	96.72	vfdb	NP_752608	(fepD) ferrienterobactin ABC transporter permease [Enterobactin (VF0228)] [Escherichia coli CFT073]	Proteobacteria	Enterobacteriaceae
JL4.bin121	JL4.bin121_1797	fepG	100	94.36	vfdb	NP_752607	(fepG) iron-enterobactin ABC transporter permease [Enterobactin (VF0228)] [Escherichia coli CFT073]	Proteobacteria	Enterobacteriaceae
JL4.bin121	JL4.bin121_1798	fepC	100	96.45	vfdb	NP_752606	(fepC) ferrienterobactin ABC transporter ATPase [Enterobactin (VF0228)] [Escherichia coli CFT073]	Proteobacteria	Enterobacteriaceae
JL4.bin121	JL4.bin121_2671	espY3	100	98.29	vfdb	NP_286160	(espY3) Type III secretion system effector EspY3 [LEE encoded T3SS (SS020)] [Escherichia coli O157:H7 str. EDL933]	Proteobacteria	Enterobacteriaceae
JL4.bin121	JL4.bin121_269	aslA	100	93.77	vfdb	AAG10151	(aslA) putative arylsulfatase [AslA (VF0238)] [Escherichia coli O18:K1:H7 str. RS218]	Proteobacteria	Enterobacteriaceae
JL4.bin121	JL4.bin121_2721	espX2	100	97.47	vfdb	NP_286562	(espX2) Type III secretion system effector EspX2 [LEE encoded T3SS (SS020)] [Escherichia coli O157:H7 str. EDL933]	Proteobacteria	Enterobacteriaceae
JL4.bin121	JL4.bin121_2807	espX5	100	98.22	vfdb	NP_290699	(espX5) Type III secretion system effector EspX5 [LEE encoded T3SS (SS020)] [Escherichia coli O157:H7 str. EDL933]	Proteobacteria	Enterobacteriaceae
JL4.bin121	JL4.bin121_3183	espR1	100	98.65	vfdb	NP_287686	(espR1) Type III secretion system effector espR1 [LEE encoded T3SS (SS020)] [Escherichia coli O157:H7 str. EDL933]	Proteobacteria	Enterobacteriaceae
JL4.bin121	JL4.bin121_3322	csgD	100	81.26	vfdb	NP_460113	(csgD) DNA-binding transcriptional regulator CsgD [curli fibers/thin aggregative fimbriae (AGF) (AI094)] [Salmonella enterica subsp. enterica serovar Typhimurium str. LT2]	Proteobacteria	Enterobacteriaceae
JL4.bin121	JL4.bin121_3323	csgB	99.78	83.59	vfdb	NP_460114	(csgB) minor curlin subunit precursor curli nucleator protein CsgB [Agf (VF0103)] [Salmonella enterica subsp. enterica serovar Typhimurium str. LT2]	Proteobacteria	Enterobacteriaceae
JL4.bin121	JL4.bin121_399	espY2	100	95.97	vfdb	NP_285765	(espY2) Type III secretion system effector EspY2 [LEE encoded T3SS (SS020)] [Escherichia coli O157:H7 str. EDL933]	Proteobacteria	Enterobacteriaceae
JL5.bin088	JL5.bin088_143	cheY	90.84	80.67	vfdb	YP_002344511	(cheY) chemotaxis regulatory protein [Pse5Ac7Ac Pse5Ac7Am Pse8OAc Pse5Am7AcGlnAc (AI151)] [Campylobacter jejuni subsp. jejuni NCTC 11168]	Proteobacteria	Campylobacteraceae
SD1.bin066	SD1.bin066_920	cheY	90.84	80.11	vfdb	YP_002344511	(cheY) chemotaxis regulatory protein [Pse5Ac7Ac Pse5Ac7Am Pse8OAc Pse5Am7AcGlnAc (AI151)] [Campylobacter jejuni subsp. jejuni NCTC 11168]	Proteobacteria	Campylobacteraceae
SD3.bin172	SD3.bin172_877	cheY	90.84	80.11	vfdb	YP_002344511	(cheY) chemotaxis regulatory protein [Pse5Ac7Ac Pse5Ac7Am Pse8OAc Pse5Am7AcGlnAc (AI151)] [Campylobacter jejuni subsp. jejuni NCTC 11168]	Proteobacteria	Campylobacteraceae
SX1.bin059	SX1.bin059_1034	espX5	100	95.59	vfdb	NP_290699	(espX5) Type III secretion system effector EspX5 [LEE encoded T3SS (SS020)] [Escherichia coli O157:H7 str. EDL933]	Proteobacteria	Enterobacteriaceae
SX1.bin059	SX1.bin059_2512	ykgK/ecpR	91.88	97.79	vfdb	NP_286011	(ykgK/ecpR) regulator protein EcpR [ECP (VF0404)] [Escherichia coli O157:H7 str. EDL933]	Proteobacteria	Enterobacteriaceae
SX1.bin059	SX1.bin059_2513	yagZ/ecpA	100	99.15	vfdb	NP_286010	(yagZ/ecpA) E. coli common pilus structural subunit EcpA [ECP (VF0404)] [Escherichia coli O157:H7 str. EDL933]	Proteobacteria	Enterobacteriaceae
SX1.bin059	SX1.bin059_2514	yagY/ecpB	100	98.36	vfdb	NP_286009	(yagY/ecpB) E. coli common pilus chaperone EcpB [ECP (VF0404)] [Escherichia coli O157:H7 str. EDL933]	Proteobacteria	Enterobacteriaceae
SX1.bin059	SX1.bin059_2515	yagX/ecpC	100	98.73	vfdb	NP_286008	(yagX/ecpC) E. coli common pilus usher EcpC [ECP (VF0404)] [Escherichia coli O157:H7 str. EDL933]	Proteobacteria	Enterobacteriaceae
SX1.bin059	SX1.bin059_2516	yagW/ecpD	100	98.66	vfdb	NP_286007	(yagW/ecpD) polymerized tip adhesin of ECP fibers [ECP (VF0404)] [Escherichia coli O157:H7 str. EDL933]	Proteobacteria	Enterobacteriaceae
SX1.bin059	SX1.bin059_2517	yagV/ecpE	93.78	96.76	vfdb	NP_286006	(yagV/ecpE) E. coli common pilus chaperone EcpE [ECP (VF0404)] [Escherichia coli O157:H7 str. EDL933]	Proteobacteria	Enterobacteriaceae
SX1.bin059	SX1.bin059_2636	gspM	100	97.16	vfdb	YP_404609	(gspM) general secretion pathway protein M [T2SS (VF0333)] [Shigella dysenteriae Sd197]	Proteobacteria	Enterobacteriaceae
SX1.bin059	SX1.bin059_2637	gspL	100	97.33	vfdb	YP_404608	(gspL) general secretion pathway protein L [T2SS (VF0333)] [Shigella dysenteriae Sd197]	Proteobacteria	Enterobacteriaceae
SX1.bin059	SX1.bin059_2638	gspK	100	97.34	vfdb	YP_404607	(gspK) general secretion pathway protein K [T2SS (VF0333)] [Shigella dysenteriae Sd197]	Proteobacteria	Enterobacteriaceae
SX1.bin059	SX1.bin059_2639	gspJ	98.6	97.33	vfdb	YP_404606	(gspJ) general secretion pathway protein J [T2SS (VF0333)] [Shigella dysenteriae Sd197]	Proteobacteria	Enterobacteriaceae
SX1.bin059	SX1.bin059_2640	gspI	100	94.09	vfdb	YP_404605	(gspI) general secretion pathway protein I [T2SS (VF0333)] [Shigella dysenteriae Sd197]	Proteobacteria	Enterobacteriaceae
SX1.bin059	SX1.bin059_2641	gspH	100	95.29	vfdb	YP_404604	(gspH) general secretion pathway protein H [T2SS (VF0333)] [Shigella dysenteriae Sd197]	Proteobacteria	Enterobacteriaceae
SX1.bin059	SX1.bin059_2642	gspG	100	95.61	vfdb	YP_404603	(gspG) general secretion pathway protein G [T2SS (VF0333)] [Shigella dysenteriae Sd197]	Proteobacteria	Enterobacteriaceae
SX1.bin059	SX1.bin059_2643	gspF	100	97.08	vfdb	YP_404602	(gspF) general secretion pathway protein F [T2SS (VF0333)] [Shigella dysenteriae Sd197]	Proteobacteria	Enterobacteriaceae
SX1.bin059	SX1.bin059_2644	gspE	100	96.19	vfdb	YP_404601	(gspE) general secretion pathway protein E [T2SS (VF0333)] [Shigella dysenteriae Sd197]	Proteobacteria	Enterobacteriaceae
SX1.bin059	SX1.bin059_2645	gspD	100	97.57	vfdb	YP_404600	(gspD) general secretion pathway protein D [T2SS (VF0333)] [Shigella dysenteriae Sd197]	Proteobacteria	Enterobacteriaceae
SX1.bin059	SX1.bin059_2646	gspC	98.56	94.99	vfdb	YP_404599	(gspC) general secretion pathway protein C [T2SS (VF0333)] [Shigella dysenteriae Sd197]	Proteobacteria	Enterobacteriaceae
SX1.bin059	SX1.bin059_3048	entA	100	95.98	vfdb	NP_752614	(entA) 23-dihydro-23-dihydroxybenzoate dehydrogenase [Enterobactin (VF0228)] [Escherichia coli CFT073]	Proteobacteria	Enterobacteriaceae
SX1.bin059	SX1.bin059_3049	entB	100	97.9	vfdb	NP_752613	(entB) isochorismatase [Enterobactin (VF0228)] [Escherichia coli CFT073]	Proteobacteria	Enterobacteriaceae
SX1.bin059	SX1.bin059_3050	entE	100	95.72	vfdb	NP_752612	(entE) 23-dihydroxybenzoate-AMP ligase component of enterobactin synthase multienzyme complex [Enterobactin (VF0228)] [Escherichia coli CFT073]	Proteobacteria	Enterobacteriaceae
SX1.bin059	SX1.bin059_3051	entC	98.99	97.45	vfdb	NP_752611	(entC) isochorismate synthase 1 [Enterobactin (VF0228)] [Escherichia coli CFT073]	Proteobacteria	Enterobacteriaceae
SX1.bin059	SX1.bin059_3052	fepB	100	97.39	vfdb	NP_752610	(fepB) ferrienterobactin ABC transporter periplasmic binding protein [Enterobactin (VF0228)] [Escherichia coli CFT073]	Proteobacteria	Enterobacteriaceae
SX1.bin059	SX1.bin059_3053	entS	100	95.52	vfdb	NP_752609	(entS) enterobactin exporter iron-regulated [enterobactin (IA019)] [Escherichia coli CFT073]	Proteobacteria	Enterobacteriaceae
SX1.bin059	SX1.bin059_3054	fepD	98.82	95.92	vfdb	NP_752608	(fepD) ferrienterobactin ABC transporter permease [Enterobactin (VF0228)] [Escherichia coli CFT073]	Proteobacteria	Enterobacteriaceae
SX1.bin059	SX1.bin059_3055	fepG	100	94.76	vfdb	NP_752607	(fepG) iron-enterobactin ABC transporter permease [Enterobactin (VF0228)] [Escherichia coli CFT073]	Proteobacteria	Enterobacteriaceae
SX1.bin059	SX1.bin059_3056	fepC	100	97.06	vfdb	NP_752606	(fepC) ferrienterobactin ABC transporter ATPase [Enterobactin (VF0228)] [Escherichia coli CFT073]	Proteobacteria	Enterobacteriaceae
SX1.bin059	SX1.bin059_3058	entF	98.66	95.53	vfdb	NP_752604	(entF) enterobactin synthase multienzyme complex component ATP-dependent [Enterobactin (VF0228)] [Escherichia coli CFT073]	Proteobacteria	Enterobacteriaceae
SX1.bin059	SX1.bin059_3060	fes	100	96.76	vfdb	NP_752602	(fes) enterobactin/ferric enterobactin esterase [enterobactin (IA019)] [Escherichia coli CFT073]	Proteobacteria	Enterobacteriaceae
SX1.bin059	SX1.bin059_3061	fepA	100	96.79	vfdb	NP_752600	(fepA) ferrienterobactin outer membrane transporter [Enterobactin (VF0228)] [Escherichia coli CFT073]	Proteobacteria	Enterobacteriaceae
SX1.bin059	SX1.bin059_3062	entD	96.5	94.36	vfdb	NP_752599	(entD) phosphopantetheinyl transferase component of enterobactin synthase multienzyme complex [Enterobactin (VF0228)] [Escherichia coli CFT073]	Proteobacteria	Enterobacteriaceae
SX1.bin059	SX1.bin059_3144	ompA	100	98.08	vfdb	AAF37887	(ompA) outer membrane protein A [OmpA (VF0236)] [Escherichia coli O18:K1:H7 str. RS218]	Proteobacteria	Enterobacteriaceae
SX1.bin059	SX1.bin059_3594	csgG	100	83.09	vfdb	NP_460110	(csgG) curli production assembly/transport protein CsgG [Agf (VF0103)] [Salmonella enterica subsp. enterica serovar Typhimurium str. LT2]	Proteobacteria	Enterobacteriaceae
SX1.bin059	SX1.bin059_3595	csgF	99.04	81.23	vfdb	NP_460111	(csgF) curli production assembly/transport protein CsgF [Agf (VF0103)] [Salmonella enterica subsp. enterica serovar Typhimurium str. LT2]	Proteobacteria	Enterobacteriaceae
SX1.bin059	SX1.bin059_3597	csgD	100	81.11	vfdb	NP_460113	(csgD) DNA-binding transcriptional regulator CsgD [curli fibers/thin aggregative fimbriae (AGF) (AI094)] [Salmonella enterica subsp. enterica serovar Typhimurium str. LT2]	Proteobacteria	Enterobacteriaceae
SX1.bin059	SX1.bin059_3598	csgB	99.78	84.03	vfdb	NP_460114	(csgB) minor curlin subunit precursor curli nucleator protein CsgB [Agf (VF0103)] [Salmonella enterica subsp. enterica serovar Typhimurium str. LT2]	Proteobacteria	Enterobacteriaceae
SX1.bin059	SX1.bin059_4072	espL1	100	97.21	vfdb	NP_288154	(espL1) Type III secretion system effector espL1 [LEE encoded T3SS (SS020)] [Escherichia coli O157:H7 str. EDL933]	Proteobacteria	Enterobacteriaceae
SX1.bin059	SX1.bin059_808	fimH	99.01	97.78	vfdb	NP_757248	(fimH) FimH protein precursor [Type 1 fimbriae (VF0221)] [Escherichia coli CFT073]	Proteobacteria	Enterobacteriaceae
SX1.bin059	SX1.bin059_809	fimG	100	97.82	vfdb	NP_757247	(fimG) FimG protein precursor [Type 1 fimbriae (VF0221)] [Escherichia coli CFT073]	Proteobacteria	Enterobacteriaceae
SX1.bin059	SX1.bin059_810	fimF	99.44	98.12	vfdb	NP_757245	(fimF) FimF protein precursor [Type 1 fimbriae (VF0221)] [Escherichia coli CFT073]	Proteobacteria	Enterobacteriaceae
SX1.bin059	SX1.bin059_811	fimD	100	98.75	vfdb	NP_757244	(fimD) Outer membrane usher protein fimD precursor [Type 1 fimbriae (VF0221)] [Escherichia coli CFT073]	Proteobacteria	Enterobacteriaceae
SX1.bin059	SX1.bin059_812	fimC	100	98.62	vfdb	NP_757243	(fimC) Chaperone protein fimC precursor [Type 1 fimbriae (VF0221)] [Escherichia coli CFT073]	Proteobacteria	Enterobacteriaceae
SX1.bin059	SX1.bin059_813	fimI	92.22	98.8	vfdb	NP_757242	(fimI) Fimbrin-like protein fimI precursor [Type 1 fimbriae (VF0221)] [Escherichia coli CFT073]	Proteobacteria	Enterobacteriaceae
SX1.bin059	SX1.bin059_814	fimA	90.59	90.35	vfdb	NP_757241	(fimA) Type-1 fimbrial protein A chain precursor [Type 1 fimbriae (VF0221)] [Escherichia coli CFT073]	Proteobacteria	Enterobacteriaceae
SX1.bin059	SX1.bin059_815	fimE	99.66	99.33	vfdb	NP_757240	(fimE) Type 1 fimbriae Regulatory protein fimE [Type 1 fimbriae (VF0221)] [Escherichia coli CFT073]	Proteobacteria	Enterobacteriaceae
SX1.bin059	SX1.bin059_816	fimB	100	97.51	vfdb	NP_757239	(fimB) Type 1 fimbriae Regulatory protein fimB [Type 1 fimbriae (VF0221)] [Escherichia coli CFT073]	Proteobacteria	Enterobacteriaceae
SX5.bin063	SX5.bin063_1005	gspM	100	97.64	vfdb	YP_404609	(gspM) general secretion pathway protein M [T2SS (VF0333)] [Shigella dysenteriae Sd197]	Proteobacteria	Enterobacteriaceae
SX5.bin063	SX5.bin063_1006	gspL	100	97.1	vfdb	YP_404608	(gspL) general secretion pathway protein L [T2SS (VF0333)] [Shigella dysenteriae Sd197]	Proteobacteria	Enterobacteriaceae
SX5.bin063	SX5.bin063_1007	gspK	100	96.73	vfdb	YP_404607	(gspK) general secretion pathway protein K [T2SS (VF0333)] [Shigella dysenteriae Sd197]	Proteobacteria	Enterobacteriaceae
SX5.bin063	SX5.bin063_1008	gspJ	98.6	96.8	vfdb	YP_404606	(gspJ) general secretion pathway protein J [T2SS (VF0333)] [Shigella dysenteriae Sd197]	Proteobacteria	Enterobacteriaceae
SX5.bin063	SX5.bin063_1009	gspI	100	94.89	vfdb	YP_404605	(gspI) general secretion pathway protein I [T2SS (VF0333)] [Shigella dysenteriae Sd197]	Proteobacteria	Enterobacteriaceae
SX5.bin063	SX5.bin063_1010	gspH	100	95.29	vfdb	YP_404604	(gspH) general secretion pathway protein H [T2SS (VF0333)] [Shigella dysenteriae Sd197]	Proteobacteria	Enterobacteriaceae
SX5.bin063	SX5.bin063_1011	gspG	100	94.96	vfdb	YP_404603	(gspG) general secretion pathway protein G [T2SS (VF0333)] [Shigella dysenteriae Sd197]	Proteobacteria	Enterobacteriaceae
SX5.bin063	SX5.bin063_1012	gspF	100	96.08	vfdb	YP_404602	(gspF) general secretion pathway protein F [T2SS (VF0333)] [Shigella dysenteriae Sd197]	Proteobacteria	Enterobacteriaceae
SX5.bin063	SX5.bin063_1013	gspE	100	96.52	vfdb	YP_404601	(gspE) general secretion pathway protein E [T2SS (VF0333)] [Shigella dysenteriae Sd197]	Proteobacteria	Enterobacteriaceae
SX5.bin063	SX5.bin063_1014	gspD	100	97.14	vfdb	YP_404600	(gspD) general secretion pathway protein D [T2SS (VF0333)] [Shigella dysenteriae Sd197]	Proteobacteria	Enterobacteriaceae
SX5.bin063	SX5.bin063_1015	gspC	98.56	95.36	vfdb	YP_404599	(gspC) general secretion pathway protein C [T2SS (VF0333)] [Shigella dysenteriae Sd197]	Proteobacteria	Enterobacteriaceae
SX5.bin063	SX5.bin063_1201	aslA	100	92.86	vfdb	AAG10151	(aslA) putative arylsulfatase [AslA (VF0238)] [Escherichia coli O18:K1:H7 str. RS218]	Proteobacteria	Enterobacteriaceae
SX5.bin063	SX5.bin063_128	csgB	99.78	83.59	vfdb	NP_460114	(csgB) minor curlin subunit precursor curli nucleator protein CsgB [Agf (VF0103)] [Salmonella enterica subsp. enterica serovar Typhimurium str. LT2]	Proteobacteria	Enterobacteriaceae
SX5.bin063	SX5.bin063_129	csgD	100	81.26	vfdb	NP_460113	(csgD) DNA-binding transcriptional regulator CsgD [curli fibers/thin aggregative fimbriae (AGF) (AI094)] [Salmonella enterica subsp. enterica serovar Typhimurium str. LT2]	Proteobacteria	Enterobacteriaceae
SX5.bin063	SX5.bin063_131	csgF	99.04	81	vfdb	NP_460111	(csgF) curli production assembly/transport protein CsgF [Agf (VF0103)] [Salmonella enterica subsp. enterica serovar Typhimurium str. LT2]	Proteobacteria	Enterobacteriaceae
SX5.bin063	SX5.bin063_132	csgG	100	83.45	vfdb	NP_460110	(csgG) curli production assembly/transport protein CsgG [Agf (VF0103)] [Salmonella enterica subsp. enterica serovar Typhimurium str. LT2]	Proteobacteria	Enterobacteriaceae
SX5.bin063	SX5.bin063_1322	entD	96.5	95.16	vfdb	NP_752599	(entD) phosphopantetheinyl transferase component of enterobactin synthase multienzyme complex [Enterobactin (VF0228)] [Escherichia coli CFT073]	Proteobacteria	Enterobacteriaceae
SX5.bin063	SX5.bin063_1323	fepA	100	96.7	vfdb	NP_752600	(fepA) ferrienterobactin outer membrane transporter [Enterobactin (VF0228)] [Escherichia coli CFT073]	Proteobacteria	Enterobacteriaceae
SX5.bin063	SX5.bin063_1324	fes	100	96.67	vfdb	NP_752602	(fes) enterobactin/ferric enterobactin esterase [enterobactin (IA019)] [Escherichia coli CFT073]	Proteobacteria	Enterobacteriaceae
SX5.bin063	SX5.bin063_1326	entF	99.28	95.67	vfdb	NP_752604	(entF) enterobactin synthase multienzyme complex component ATP-dependent [Enterobactin (VF0228)] [Escherichia coli CFT073]	Proteobacteria	Enterobacteriaceae
SX5.bin063	SX5.bin063_1328	fepC	100	97.3	vfdb	NP_752606	(fepC) ferrienterobactin ABC transporter ATPase [Enterobactin (VF0228)] [Escherichia coli CFT073]	Proteobacteria	Enterobacteriaceae
SX5.bin063	SX5.bin063_1329	fepG	100	94.06	vfdb	NP_752607	(fepG) iron-enterobactin ABC transporter permease [Enterobactin (VF0228)] [Escherichia coli CFT073]	Proteobacteria	Enterobacteriaceae
SX5.bin063	SX5.bin063_1330	fepD	98.82	96.02	vfdb	NP_752608	(fepD) ferrienterobactin ABC transporter permease [Enterobactin (VF0228)] [Escherichia coli CFT073]	Proteobacteria	Enterobacteriaceae
SX5.bin063	SX5.bin063_1331	entS	100	95.44	vfdb	NP_752609	(entS) enterobactin exporter iron-regulated [enterobactin (IA019)] [Escherichia coli CFT073]	Proteobacteria	Enterobacteriaceae
SX5.bin063	SX5.bin063_1332	fepB	100	97.49	vfdb	NP_752610	(fepB) ferrienterobactin ABC transporter periplasmic binding protein [Enterobactin (VF0228)] [Escherichia coli CFT073]	Proteobacteria	Enterobacteriaceae
SX5.bin063	SX5.bin063_1333	entC	98.99	97.87	vfdb	NP_752611	(entC) isochorismate synthase 1 [Enterobactin (VF0228)] [Escherichia coli CFT073]	Proteobacteria	Enterobacteriaceae
SX5.bin063	SX5.bin063_1334	entE	100	95.41	vfdb	NP_752612	(entE) 23-dihydroxybenzoate-AMP ligase component of enterobactin synthase multienzyme complex [Enterobactin (VF0228)] [Escherichia coli CFT073]	Proteobacteria	Enterobacteriaceae
SX5.bin063	SX5.bin063_1335	entB	100	98.14	vfdb	NP_752613	(entB) isochorismatase [Enterobactin (VF0228)] [Escherichia coli CFT073]	Proteobacteria	Enterobacteriaceae
SX5.bin063	SX5.bin063_1336	entA	100	95.72	vfdb	NP_752614	(entA) 23-dihydro-23-dihydroxybenzoate dehydrogenase [Enterobactin (VF0228)] [Escherichia coli CFT073]	Proteobacteria	Enterobacteriaceae
SX5.bin063	SX5.bin063_1801	ompA	100	98.08	vfdb	AAF37887	(ompA) outer membrane protein A [OmpA (VF0236)] [Escherichia coli O18:K1:H7 str. RS218]	Proteobacteria	Enterobacteriaceae
SX5.bin063	SX5.bin063_3000	espY1	94.42	87.57	vfdb	NP_285753	(espY1) Type III secretion system effector EspY1 [LEE encoded T3SS (SS020)] [Escherichia coli O157:H7 str. EDL933]	Proteobacteria	Enterobacteriaceae
SX5.bin063	SX5.bin063_3099	fdeC	99.88	94.26	vfdb	YP_002390132	(fdeC) adhesin FdeC [FdeC (VF0506)] [Escherichia coli O45:K1:H7 str. S88]	Proteobacteria	Enterobacteriaceae
SX5.bin063	SX5.bin063_3103	ykgK/ecpR	91.88	97.24	vfdb	NP_286011	(ykgK/ecpR) regulator protein EcpR [ECP (VF0404)] [Escherichia coli O157:H7 str. EDL933]	Proteobacteria	Enterobacteriaceae
SX5.bin063	SX5.bin063_3104	yagZ/ecpA	100	99.15	vfdb	NP_286010	(yagZ/ecpA) E. coli common pilus structural subunit EcpA [ECP (VF0404)] [Escherichia coli O157:H7 str. EDL933]	Proteobacteria	Enterobacteriaceae
SX5.bin063	SX5.bin063_3105	yagY/ecpB	100	98.06	vfdb	NP_286009	(yagY/ecpB) E. coli common pilus chaperone EcpB [ECP (VF0404)] [Escherichia coli O157:H7 str. EDL933]	Proteobacteria	Enterobacteriaceae
SX5.bin063	SX5.bin063_3106	yagX/ecpC	100	98.77	vfdb	NP_286008	(yagX/ecpC) E. coli common pilus usher EcpC [ECP (VF0404)] [Escherichia coli O157:H7 str. EDL933]	Proteobacteria	Enterobacteriaceae
SX5.bin063	SX5.bin063_3107	yagW/ecpD	100	99.09	vfdb	NP_286007	(yagW/ecpD) polymerized tip adhesin of ECP fibers [ECP (VF0404)] [Escherichia coli O157:H7 str. EDL933]	Proteobacteria	Enterobacteriaceae
SX5.bin063	SX5.bin063_3108	yagV/ecpE	93.78	97.04	vfdb	NP_286006	(yagV/ecpE) E. coli common pilus chaperone EcpE [ECP (VF0404)] [Escherichia coli O157:H7 str. EDL933]	Proteobacteria	Enterobacteriaceae
SX5.bin063	SX5.bin063_3505	espX5	100	97.14	vfdb	NP_290699	(espX5) Type III secretion system effector EspX5 [LEE encoded T3SS (SS020)] [Escherichia coli O157:H7 str. EDL933]	Proteobacteria	Enterobacteriaceae
SX5.bin063	SX5.bin063_3534	espX4	100	96.46	vfdb	NP_290672	(espX4) Type III secretion system effector EspX4 [LEE encoded T3SS (SS020)] [Escherichia coli O157:H7 str. EDL933]	Proteobacteria	Enterobacteriaceae
XZ2.bin107	XZ2.bin107_272	cdsF	95.24	84.58	vfdb	NP_220185	(cdsF) Type III secretion system needle-filament protein CdsF [TTSS (VF0344)] [Chlamydia trachomatis D/UW-3/CX]	Chlamydiae	Chlamydiaceae
XZ2.bin107	XZ2.bin107_524	slc1	99.21	80.32	vfdb	NP_219546	(slc1) chaperone for TARP CT875 [T3SS (SS001)] [Chlamydia trachomatis D/UW-3/CX]	Chlamydiae	Chlamydiaceae
XZ5.bin010	XZ5.bin010_1705	fepA	100	96.92	vfdb	NP_752600	(fepA) ferrienterobactin outer membrane transporter [Enterobactin (VF0228)] [Escherichia coli CFT073]	Proteobacteria	Enterobacteriaceae
XZ5.bin010	XZ5.bin010_1706	fes	100	96.76	vfdb	NP_752602	(fes) enterobactin/ferric enterobactin esterase [enterobactin (IA019)] [Escherichia coli CFT073]	Proteobacteria	Enterobacteriaceae
XZ5.bin010	XZ5.bin010_1708	entF	99.28	95.59	vfdb	NP_752604	(entF) enterobactin synthase multienzyme complex component ATP-dependent [Enterobactin (VF0228)] [Escherichia coli CFT073]	Proteobacteria	Enterobacteriaceae
XZ5.bin010	XZ5.bin010_1710	fepC	100	96.94	vfdb	NP_752606	(fepC) ferrienterobactin ABC transporter ATPase [Enterobactin (VF0228)] [Escherichia coli CFT073]	Proteobacteria	Enterobacteriaceae
XZ5.bin010	XZ5.bin010_1711	fepG	100	94.46	vfdb	NP_752607	(fepG) iron-enterobactin ABC transporter permease [Enterobactin (VF0228)] [Escherichia coli CFT073]	Proteobacteria	Enterobacteriaceae
XZ5.bin010	XZ5.bin010_1712	fepD	98.82	95.62	vfdb	NP_752608	(fepD) ferrienterobactin ABC transporter permease [Enterobactin (VF0228)] [Escherichia coli CFT073]	Proteobacteria	Enterobacteriaceae
XZ5.bin010	XZ5.bin010_1713	entS	100	95.52	vfdb	NP_752609	(entS) enterobactin exporter iron-regulated [enterobactin (IA019)] [Escherichia coli CFT073]	Proteobacteria	Enterobacteriaceae
XZ5.bin010	XZ5.bin010_1714	fepB	100	97.28	vfdb	NP_752610	(fepB) ferrienterobactin ABC transporter periplasmic binding protein [Enterobactin (VF0228)] [Escherichia coli CFT073]	Proteobacteria	Enterobacteriaceae
XZ5.bin010	XZ5.bin010_1715	entC	98.99	97.53	vfdb	NP_752611	(entC) isochorismate synthase 1 [Enterobactin (VF0228)] [Escherichia coli CFT073]	Proteobacteria	Enterobacteriaceae
XZ5.bin010	XZ5.bin010_1716	entE	100	95.9	vfdb	NP_752612	(entE) 23-dihydroxybenzoate-AMP ligase component of enterobactin synthase multienzyme complex [Enterobactin (VF0228)] [Escherichia coli CFT073]	Proteobacteria	Enterobacteriaceae
XZ5.bin010	XZ5.bin010_1717	entB	100	97.44	vfdb	NP_752613	(entB) isochorismatase [Enterobactin (VF0228)] [Escherichia coli CFT073]	Proteobacteria	Enterobacteriaceae
XZ5.bin010	XZ5.bin010_1718	entA	100	95.98	vfdb	NP_752614	(entA) 23-dihydro-23-dihydroxybenzoate dehydrogenase [Enterobactin (VF0228)] [Escherichia coli CFT073]	Proteobacteria	Enterobacteriaceae
XZ5.bin010	XZ5.bin010_2067	fimH	99.01	97.67	vfdb	NP_757248	(fimH) FimH protein precursor [Type 1 fimbriae (VF0221)] [Escherichia coli CFT073]	Proteobacteria	Enterobacteriaceae
XZ5.bin010	XZ5.bin010_2068	fimG	100	97.82	vfdb	NP_757247	(fimG) FimG protein precursor [Type 1 fimbriae (VF0221)] [Escherichia coli CFT073]	Proteobacteria	Enterobacteriaceae
XZ5.bin010	XZ5.bin010_2069	fimF	99.44	96.61	vfdb	NP_757245	(fimF) FimF protein precursor [Type 1 fimbriae (VF0221)] [Escherichia coli CFT073]	Proteobacteria	Enterobacteriaceae
XZ5.bin010	XZ5.bin010_2070	fimD	100	98.64	vfdb	NP_757244	(fimD) Outer membrane usher protein fimD precursor [Type 1 fimbriae (VF0221)] [Escherichia coli CFT073]	Proteobacteria	Enterobacteriaceae
XZ5.bin010	XZ5.bin010_2071	fimC	100	98.48	vfdb	NP_757243	(fimC) Chaperone protein fimC precursor [Type 1 fimbriae (VF0221)] [Escherichia coli CFT073]	Proteobacteria	Enterobacteriaceae
XZ5.bin010	XZ5.bin010_2073	fimA	90.59	90.35	vfdb	NP_757241	(fimA) Type-1 fimbrial protein A chain precursor [Type 1 fimbriae (VF0221)] [Escherichia coli CFT073]	Proteobacteria	Enterobacteriaceae
XZ5.bin010	XZ5.bin010_2074	fimE	100	99.16	vfdb	NP_757240	(fimE) Type 1 fimbriae Regulatory protein fimE [Type 1 fimbriae (VF0221)] [Escherichia coli CFT073]	Proteobacteria	Enterobacteriaceae
XZ5.bin010	XZ5.bin010_2075	fimB	100	97.68	vfdb	NP_757239	(fimB) Type 1 fimbriae Regulatory protein fimB [Type 1 fimbriae (VF0221)] [Escherichia coli CFT073]	Proteobacteria	Enterobacteriaceae
XZ5.bin010	XZ5.bin010_2310	espX5	100	95.51	vfdb	NP_290699	(espX5) Type III secretion system effector EspX5 [LEE encoded T3SS (SS020)] [Escherichia coli O157:H7 str. EDL933]	Proteobacteria	Enterobacteriaceae
XZ5.bin010	XZ5.bin010_3005	gspC	98.56	94.99	vfdb	YP_404599	(gspC) general secretion pathway protein C [T2SS (VF0333)] [Shigella dysenteriae Sd197]	Proteobacteria	Enterobacteriaceae
XZ5.bin010	XZ5.bin010_3006	gspD	100	97.35	vfdb	YP_404600	(gspD) general secretion pathway protein D [T2SS (VF0333)] [Shigella dysenteriae Sd197]	Proteobacteria	Enterobacteriaceae
XZ5.bin010	XZ5.bin010_3007	gspE	100	96.25	vfdb	YP_404601	(gspE) general secretion pathway protein E [T2SS (VF0333)] [Shigella dysenteriae Sd197]	Proteobacteria	Enterobacteriaceae
XZ5.bin010	XZ5.bin010_3008	gspF	100	96.33	vfdb	YP_404602	(gspF) general secretion pathway protein F [T2SS (VF0333)] [Shigella dysenteriae Sd197]	Proteobacteria	Enterobacteriaceae
XZ5.bin010	XZ5.bin010_3009	gspG	100	95.61	vfdb	YP_404603	(gspG) general secretion pathway protein G [T2SS (VF0333)] [Shigella dysenteriae Sd197]	Proteobacteria	Enterobacteriaceae
XZ5.bin010	XZ5.bin010_3010	gspH	100	95.86	vfdb	YP_404604	(gspH) general secretion pathway protein H [T2SS (VF0333)] [Shigella dysenteriae Sd197]	Proteobacteria	Enterobacteriaceae
XZ5.bin010	XZ5.bin010_3011	gspI	100	95.16	vfdb	YP_404605	(gspI) general secretion pathway protein I [T2SS (VF0333)] [Shigella dysenteriae Sd197]	Proteobacteria	Enterobacteriaceae
XZ5.bin010	XZ5.bin010_3012	gspJ	100	96.49	vfdb	YP_404606	(gspJ) general secretion pathway protein J [T2SS (VF0333)] [Shigella dysenteriae Sd197]	Proteobacteria	Enterobacteriaceae
XZ5.bin010	XZ5.bin010_3013	gspK	100	96.11	vfdb	YP_404607	(gspK) general secretion pathway protein K [T2SS (VF0333)] [Shigella dysenteriae Sd197]	Proteobacteria	Enterobacteriaceae
XZ5.bin010	XZ5.bin010_3014	gspL	100	97.56	vfdb	YP_404608	(gspL) general secretion pathway protein L [T2SS (VF0333)] [Shigella dysenteriae Sd197]	Proteobacteria	Enterobacteriaceae
XZ5.bin010	XZ5.bin010_3015	gspM	100	94.09	vfdb	YP_404609	(gspM) general secretion pathway protein M [T2SS (VF0333)] [Shigella dysenteriae Sd197]	Proteobacteria	Enterobacteriaceae
XZ5.bin010	XZ5.bin010_3731	csgB	99.78	83.81	vfdb	NP_460114	(csgB) minor curlin subunit precursor curli nucleator protein CsgB [Agf (VF0103)] [Salmonella enterica subsp. enterica serovar Typhimurium str. LT2]	Proteobacteria	Enterobacteriaceae
XZ5.bin010	XZ5.bin010_3732	csgD	100	81.11	vfdb	NP_460113	(csgD) DNA-binding transcriptional regulator CsgD [curli fibers/thin aggregative fimbriae (AGF) (AI094)] [Salmonella enterica subsp. enterica serovar Typhimurium str. LT2]	Proteobacteria	Enterobacteriaceae
XZ5.bin010	XZ5.bin010_3734	csgF	99.04	81.23	vfdb	NP_460111	(csgF) curli production assembly/transport protein CsgF [Agf (VF0103)] [Salmonella enterica subsp. enterica serovar Typhimurium str. LT2]	Proteobacteria	Enterobacteriaceae
XZ5.bin010	XZ5.bin010_3735	csgG	100	83.09	vfdb	NP_460110	(csgG) curli production assembly/transport protein CsgG [Agf (VF0103)] [Salmonella enterica subsp. enterica serovar Typhimurium str. LT2]	Proteobacteria	Enterobacteriaceae
XZ5.bin010	XZ5.bin010_3764	ykgK/ecpR	91.88	97.79	vfdb	NP_286011	(ykgK/ecpR) regulator protein EcpR [ECP (VF0404)] [Escherichia coli O157:H7 str. EDL933]	Proteobacteria	Enterobacteriaceae
XZ5.bin010	XZ5.bin010_3765	yagZ/ecpA	100	99.32	vfdb	NP_286010	(yagZ/ecpA) E. coli common pilus structural subunit EcpA [ECP (VF0404)] [Escherichia coli O157:H7 str. EDL933]	Proteobacteria	Enterobacteriaceae
XZ5.bin010	XZ5.bin010_3766	yagY/ecpB	100	98.66	vfdb	NP_286009	(yagY/ecpB) E. coli common pilus chaperone EcpB [ECP (VF0404)] [Escherichia coli O157:H7 str. EDL933]	Proteobacteria	Enterobacteriaceae
XZ5.bin010	XZ5.bin010_3767	yagX/ecpC	100	98.61	vfdb	NP_286008	(yagX/ecpC) E. coli common pilus usher EcpC [ECP (VF0404)] [Escherichia coli O157:H7 str. EDL933]	Proteobacteria	Enterobacteriaceae
XZ5.bin010	XZ5.bin010_3768	yagW/ecpD	100	98.6	vfdb	NP_286007	(yagW/ecpD) polymerized tip adhesin of ECP fibers [ECP (VF0404)] [Escherichia coli O157:H7 str. EDL933]	Proteobacteria	Enterobacteriaceae
XZ5.bin010	XZ5.bin010_3769	yagV/ecpE	93.78	96.61	vfdb	NP_286006	(yagV/ecpE) E. coli common pilus chaperone EcpE [ECP (VF0404)] [Escherichia coli O157:H7 str. EDL933]	Proteobacteria	Enterobacteriaceae
XZ5.bin010	XZ5.bin010_3829	ompA	100	94.3	vfdb	AAF37887	(ompA) outer membrane protein A [OmpA (VF0236)] [Escherichia coli O18:K1:H7 str. RS218]	Proteobacteria	Enterobacteriaceae
XZ5.bin124	XZ5.bin124_3124	icl	99.15	80.61	vfdb	YP_177728	(icl) Isocitrate lyase Icl (isocitrase) (isocitratase) [Isocitrate lyase (VF0253)] [Mycobacterium tuberculosis H37Rv]	Actinobacteria	Nocardiaceae

## Sheet: ST13
Table S13 The distribution of CAZy enzyme genes in major families (data of Figure 4b)
Phylum	Family	AA mean	CBM mean	CE mean	GH mean	GT mean	PL mean
Proteobacteria	Acetobacteraceae	1.45	16	4.5	26.2	65.15	0.05
Firmicutes	Acidaminococcaceae	4.75	22.5	9	39	78	0
Actinobacteria	Actinomycetaceae	3.66667	40.3333	13	74.3333	100.333	0.666667
Verrucomicrobia	Akkermansiaceae	2.47619	31.8571	6.95238	62.4286	92.0952	0.47619
Actinobacteria	Atopobiaceae	2.15385	24.7692	10.3077	93	77.6154	0.230769
Firmicutes	Bacillaceae	2.5	51	25	85	133.5	1
Bacteroidetes	Bacteroidaceae	1.70769	36.5538	12.9231	106.846	94.4462	3.96923
Bacteroidetes	Barnesiellaceae	1.66667	25.5	9	71.8333	83.8333	4.83333
Actinobacteria	Bifidobacteriaceae	2.2	21.6	4.2	40.4	63.4	0
Proteobacteria	Campylobacteraceae	3	18	5	23	85	0
Euryarchaeota	Candidatus Methanomethylophilaceae	3	6	0.25	10.25	39.5	0
Chlamydiae	Chlamydiaceae	2	15	3	15	34	0
Firmicutes	Clostridiaceae	2.92308	32.8462	10.3077	75.8846	83.7692	0.961538
Proteobacteria	Desulfovibrionaceae	1.77778	22.8889	6.11111	38.1111	94.1111	0
Actinobacteria	Eggerthellaceae	1.15385	21.1154	6	38.6154	73.8846	0.192308
Elusimicrobia	Elusimicrobiaceae	2.1	14.5	6.3	26.7	64.5	0
Elusimicrobia	Endomicrobiaceae	3	16	5	36	69	0
Proteobacteria	Enterobacteriaceae	4	43	24	187	180	0
Firmicutes	Erysipelotrichaceae	1.83871	24.9032	13.3871	76.0323	68	0.16129
Fibrobacteres	Fibrobacteraceae	3.5	64.5	11.25	92.5	96	8.75
Actinobacteria	Gordoniaceae	9	52	43	81	183	0
Proteobacteria	Helicobacteraceae	3	16	4	25	87	0
Firmicutes	Hungateiclostridiaceae	1	32.5	11.5	75	105	0.5
Firmicutes	Lachnospiraceae	2.87719	44.0585	13.9474	90.8567	112.947	1.4386
Firmicutes	Lactobacillaceae	1	14	6	33	54	0
Euryarchaeota	Methanobacteriaceae	4.02778	9.69444	1.69444	10.0833	68.9722	0.194444
Euryarchaeota	Methanocorpusculaceae	4	6	0.333333	11	35.6667	0
Bacteroidetes	Muribaculaceae	1.94118	30.2941	9.41176	66.5294	86.5882	1
Tenericutes	Mycoplasmataceae	1.8	5.4	0.6	14.2	20.6	0
Firmicutes	Clostridia_family	2.02538	24.3553	11.467	62.868	53.3046	1.35533
Firmicutes	Bacilli_family	1.5	16.3889	3.73333	25.9889	40.9556	0.366667
Firmicutes	Monoglobales_family	1.78146	39.4636	15.5629	89.3642	60.9139	4.89404
Spirochaetes	Spirochaetia_family	2	31.5	3	43	73	0.5
Tenericutes	Anaeroplasmatales_family	2.5	18	13.25	46	54.5	4.5
Bacteroidetes	Bacteroidales_family	2.52632	33.3421	9.02632	62.6579	90.9474	6.39474
Candidatus Saccharibacteria	Candidatus Saccharibacteria_family	2.125	8.5625	3.125	16.4375	39.625	0
Synergistetes	Synergistales_family	4	27	7	38	79	0
Firmicutes	Lachnospirales_family	2.76923	33.3077	13.4615	92.7692	75	1.23077
Actinobacteria	Coriobacteriales_family	1.83333	26.1667	5.16667	50.6667	74.8333	0.166667
Proteobacteria	Rhodospirillales_family	1.85714	16.6429	3.57143	24.6429	71.5714	0.0714286
Bacteroidetes	Flavobacteriales_family	2	23	13	57	69	1
Proteobacteria	Alphaproteobacteria_family	1.86957	12.5217	2.26087	16.2609	40.6522	0
Verrucomicrobia	Opitutales_family	2.08333	18.5	8.16667	60.8333	58.8333	0.666667
Candidatus Melainabacteria	Candidatus Gastranaerophilales_family	2.85714	10.5714	6.17857	41.1429	77.7857	1.78571
Lentisphaerae	Victivallales_family	3.53333	34.4667	24.2667	142.467	94.8	2.26667
Verrucomicrobia	Verrucomicrobia_family	1.84211	41.7895	18.3947	149.237	85.4211	5.34211
Firmicutes	Firmicutes_family	3	34	10	32	84	0
Firmicutes	Erysipelotrichales_family	3	22	7	34	64	0
Deferribacteres	Deferribacterales	1	25	6	37	85	2
Proteobacteria	Rickettsiales_family	1.33333	10	2.66667	14.3333	49.3333	0
Candidatus Eremiobacteraeota	Candidatus Eremiobacteraeota_family	2	59	9	55	118	0
Proteobacteria	Myxococcales_family	2.5	69.5	5	56	74	1
Proteobacteria	Gammaproteobacteria_family	2	12	3	15	64	0
Firmicutes	Clostridiales_famiily	2.66667	56	15.3333	111.667	106	1.66667
Lentisphaerae	Lentisphaeria_family	2	42	20	128	83	2
Actinobacteria	Nocardiaceae	8	52	39	93	179	1
Actinobacteria	Nocardioidaceae	11	75	31	103	172	0
Bacteroidetes	Odoribacteraceae	2.16667	29	6	65.6667	98	0.5
Firmicutes	Oscillospiraceae	2.03922	29.3922	10.3529	52.8235	62.1176	0.745098
Proteobacteria	Oxalobacteraceae	1	21	6.66667	41	70	0.333333
Bacteroidetes	Paludibacteraceae	1.73333	35.3667	10.5667	54.2667	87.9667	3.8
Firmicutes	Peptococcaceae	1.7	23.1	8.3	35	59.7	0.2
Firmicutes	Peptostreptococcaceae	2.17647	24.2745	5.7451	40.6667	56.0588	0.196078
Bacteroidetes	Prevotellaceae	2.52632	37.6316	18.1579	115.158	93.7895	7.21053
Actinobacteria	Propionibacteriaceae	2	25	11	90	85	0
Proteobacteria	Rhodospirillaceae	1.8	16.8	5.6	26.3333	65.3333	0
Bacteroidetes	Rikenellaceae	1.55828	27.4417	12.6074	87.7423	63.3067	4.2638
Firmicutes	Ruminococcaceae	1.57541	31.0407	11.9532	77.9291	66.9495	1.13725
Firmicutes	Selenomonadaceae	1.5	32.5	14	53.5	99.75	0.25
Spirochaetes	Spirochaetaceae	3.02778	32.8056	8.94444	74.1111	67.5833	2.25
Firmicutes	Streptococcaceae	1.5	22.5	8.5	87.5	75	1
Proteobacteria	Succinivibrionaceae	1.375	27.5	7	50.625	73.875	0.125
Proteobacteria	Sutterellaceae	1.5	14	7.5	30.5	58	0
Bacteroidetes	Tannerellaceae	2.25	48	15.75	151.5	130.5	1.25
Planctomycetes	Thermoguttaceae	2.5	63	21.25	157.333	70.3333	3.16667
Lentisphaerae	Victivallaceae	2.87179	32.8718	25	107.436	89.5128	3.76923

## Sheet: ST14
Table S14 Distribution of CAZymes at family level
Phylum	Family	GT2	GT4	CBM50	GH13	GH43	GH2	GH3	GH0	GT51	GT28	GH23	CE4	CBM48	CE9	GH78	GH39	GT8	GH33	GH73	GT0	GH28	GH6	CBM13	GH5	CE1	GH19	GH20	GH109	GH36	GH1	GH38	GH72	GT5	AA1	GH16	GT66	CBM2	GH29	CBM32	GH18	CBM5	GH25	GT35	CBM6	CE11	GH31	GH77	GT68
Actinobacteria	Actinomycetaceae	136.929	144.429	34	57.2619	25	11.4286	13.5	3	19	11	20.4286	6.5	22.1667	12	2	0	7	11	3	10	5	7	13	2	7	3.5	3.5	3	5	18.5	1	1	3.42857	9	13	1	7	3.5	9.25	0	3.5	1	2	6.5	0	6	5	2
Actinobacteria	Atopobiaceae	573.548	470.714	134.5	232.714	72	49.7143	115	21.5	51	88	54.7143	30	65.5	42	50	6	42.3333	23	60	30	17	30	36.5	80	53.5	29	0	2	12.5	371	19	20	29.7143	29	22.5	31	34.5	0	5.5	14	17	71	20	3	2	0	15	13
Actinobacteria	Bifidobacteriaceae	240.143	178.143	69.5	82.0429	24	8.14286	5	8	32	40	43.1429	5	40.45	0	0	0	29	1	2	3	13	33	42	1	5	13	0	0	7	13	0	13	2.14286	15	8	0	13	0	6	3	1	6.5	3	0	0	1	5	10
Actinobacteria	Eggerthellaceae	751.857	797.357	148.5	199.524	65	63.1905	77	22	144	163	72.8571	88.5	78.0833	49	15	8	68.5	46	77	34.5	34	55	52	66.5	22	58.5	0.333333	4	16.5	14	1	31	16.8571	32	39.25	37	58	0	8.33333	6.5	34.5	70	14	5.25	5	3	14	21
Actinobacteria	Gordoniaceae	61.1429	63.1429	12.5	9.14286	7	2.14286	3	5	13	5	12.6429	3.5	7	0	0	0	3	0	0	2	3	4	6	0	14	1.5	1	0	3	2	0	0	0.142857	3	5.5	0	3	0	2	2	1.5	0	1	1	0	0	1	2
Actinobacteria	Nocardiaceae	56.5	58	9.5	17	7	3	5	3	11	3	16.5	1.5	10	1	0	2	3	0	1	2	3	3	6	0	13	5	0	0	2	1.5	0	0	0	4	1	3	8	0	0	1.5	2	0	1	0	1	0	1	1
Actinobacteria	Nocardioidaceae	56.5	62	18	16.5	12	1	13	4	9	5	12	4.5	9.5	2	1.5	0	2	1	0	5	4	1	6	1	1	2	0	1	4	7.5	0	1	0	4	5	0	7	0	2.5	0.5	4.5	1	0	0.5	4	1	0	7
Actinobacteria	Propionibacteriaceae	47	72	15	40	8	5	4	8.5	10	7	9.5	5	9	6	0	0	4	7	2	0	2	4	1.5	2	2	5	5.5	0	4	5	2	1	2	2	2	0	5	3	1.5	0	6	0	2	0	0	6	2	4
Actinobacteria	QAMH01	208	172.5	56	34.8333	7	14	19	9.5	13	24	28	26.5	13.5	0	3	1	18	9	40	10	6	15	28	32	5	24.5	0	0	3.5	1	6	7	1	8	6	9	9	0	2.5	4	6.5	19	0	5	0	0	0	2
Bacteroidetes	Bacteroidaceae	6473.69	4657.36	2037	1434.11	1897.42	1040.19	559.667	575	723	569	635.357	209.333	216.333	342	537.5	24.5	142	746.5	163.5	690	632	342	338.75	339	367.917	213	876.5	333	211	301.5	183	171	184.857	188	262	290	183.5	418	689.667	68.8333	233.333	173	155	274.417	225	233	85.5	24
Bacteroidetes	Barnesiellaceae	1159.93	856.429	416	472.595	143	133.429	63.5	119.5	122	148	155.929	48	59.5	0	115.5	31	19	96	52.5	138	121	72	27	118	85	82	10	0	118	35	0	34	41.4286	37	63.25	34	8	33	40.4167	43	29	36	35	22.1667	38	0	18	10
Bacteroidetes	BM520	30	25	11	7	1	2	5	0	3	3	2.5	0	2	1	2	0	2	3	1.5	4	3	2	1	3	0	1	5	2	0	1.5	0	1	1	1	3	1	0	4	1	1	1	0	0.5	0.5	3	0	0	0
Bacteroidetes	F082	773	758	281	119.25	42.5	68	103	1	69	91	71	34	61	31	118	0	21	78	39	137	51	53.5	69.8333	105.333	25.5	17	98.5	26	0	25	0	22	28	28	22.5	28	44	65	26.1667	84	35.5	22	15	65.1667	69	0	14	3
Bacteroidetes	ML635J-15	40	31	16	5.16667	1	1	3	2	5	3	5.5	1	1.83333	0	2	0	1	1	2.5	6	1	1.5	8.5	2	2	1	1	0	0	1	0	1	1	1	3.83333	2	2.5	1	4.5	1.5	0	2	0.5	5	2	0	0	0
Bacteroidetes	Muribaculaceae	1269.71	973.214	494.5	456.714	47.3333	33.2143	177.5	282	105	138	136.214	45.5	72.5	81	85	12	41.5	113	64	144	60.5	59	55	121	69	57	69	3	11	43.5	34	37	27.7143	37	21.75	39	28.3333	42	51.5833	21	43	27	33	45.0833	29	39	17.5	0
Bacteroidetes	Odoribacteraceae	600.786	476.786	212.5	112.286	194.167	43.7857	41	64	73	51	99.2857	1	33	8	49	0	25	3	13.5	25	27	42	45.5	71	31	17	9	4	20	17	15	21	20.2857	21	12	18	36	30	24.5	17	2	0	9.5	6	43	21	6.5	43
Bacteroidetes	P3	441.5	431.5	158	64.5	14	41.5	58	4.5	39	34	49	10	27.5	7	18.5	0	36	18.5	12	58	24	31	44	42	9.5	13	17	2	0	18	0	16	14	20	8	23	9	20.5	7.5	12	7.5	11.5	4	13.8333	23	0	0	2
Bacteroidetes	Paludibacteraceae	1650.43	1133.93	460.5	443.512	96.6333	53.9286	118.5	154.5	172	162	141.929	62.3333	73.8333	63	30.5	11.3333	30.5	62	67	175	117.5	91	197	181.333	56.6667	63	20.5	3	11	61	20	41	43.4286	43	120	21	17.9	15	55.1667	13.8333	64.3333	17	42	64.65	86	6	25	18
Bacteroidetes	Prevotellaceae	1098.93	705.929	275.5	235.095	435.167	275.262	131.5	119.5	114	99	63.4286	32.5	39.5	47	105.5	26.5	27	57.8333	32	84	134.5	62	132.5	78.3333	77.3333	48	57	29	14	22.5	34	26	24.4286	32	51.25	43	32	44.5	64.0833	26	27	49	19	65.8333	24	85	19.5	8
Bacteroidetes	Rikenellaceae	9831.17	8018.17	4008.5	3645.67	2701.83	2932.5	2589.5	1260	1302	1343	1263	483.667	722.5	1024	1545	269	475.5	929	647	392.5	1000	682	623.5	773	1366.83	446.5	1302.33	509	402	485.5	299	421	434	426	1699.5	450	232.5	656	950.083	332.5	322.333	73	206.5	507.333	720	340.333	200	43
Bacteroidetes	Tannerellaceae	516.643	326.143	156.5	76.6429	85.5	112.643	114	105	47	38	45.6429	11	20.5	37	120	9	16	64	24.5	44	114	23	25	8	27.5	19	27	31	17	19	14	11	9.14286	8	42.5	36	2	8	17.5	2	16	2	13	16.5	15	26	5	4
Bacteroidetes	UBA1402	79.6429	44.1429	19	16.6429	17	16.4762	9	7.5	7	7	5.14286	2	6.5	0	7	0	2	6	1	5	20	4	6	1	2.5	2	1	0	0	2	2	2	2.14286	2	2	3	3	0	7	0	1	0	2	0.666667	4	4	1	0
Bacteroidetes	UBA1715	66.5	75	26	17	10.5	3	6	4	6	6	4	2.66667	8	0	0	0	7	2	3	6.5	2	4	8	12	2	5	0	0	0	4	2	2	2	2	6.5	2	5	2	1.5	0	2	0	1	3	6	4	0	0
Bacteroidetes	UBA1820	157.143	143.143	91	41.6429	24	15.1429	78	31	16	16	11.1429	8	25.5	24	32	1	15	16	27	15	7	16	9	8	16	10.5	31	0	0	12	0	8	8.14286	7	16	0	0	8	0	24	2.5	8	8	6	8	0	0	8
Bacteroidetes	UBA3663	163.5	85.5	24.5	15.5	71.6667	37	22	4.5	11	11	8	2	4.5	2	13.5	3	8	10.5	5.5	8	25.5	5	8.5	11	7.5	4.5	0.5	0	1	2.5	3	2	3	3	0	6	1	4.5	4.83333	2	3.5	0	3	6.5	6	13	1	0
Bacteroidetes	UBA3824	60	27	12	10.5	20.5	5	10	3	7	4	4	3	7	0	1	1.5	1	0	2	4	1	3	3.5	5	6.5	4.5	0	0	1	1	1	1	1	1	1.25	1	3	0	0.25	1	2.5	0	0.5	6.25	2	3	0.5	0
Bacteroidetes	WCHB1-69	214	215	78.5	40.5	8	10.5	19	11	24	19	27.5	1	13.5	0	3	0.5	15	12	10	34	13	14	18	19	6	8	9	1	3	5	0	7	7	8	13	6	6	6	10.5	6	3	4	3	16.5	11	0	0	2
Candidatus Eremiobacteraeota	UBA4705	49.2857	31.7857	21	8.78571	2	0.285714	3	0	5	4	14.2857	2	8	1	2	1	2	0	1	5	1	3	4	1	2.5	2	0	0	0	2	1	2	1.28571	1	0	0	9	0	0	2	3	1	2	3	3	0	1	2
Candidatus Melainabacteria	Gastranaerophilaceae	854.429	434.429	98.5	184.929	55	4.42857	59	22.5	83	78	161.929	9.5	11.5	66	32	0	72	6	57.5	76	50	54	26	5.5	6	39	7	15	0	20	25	46	65.4286	48	1.25	0	0	0	2	3	12.5	3	26	0.583333	87	0	51	4
Candidatus Saccharibacteria	Saccharimonadaceae	201.786	221.786	81	58.7857	1	2.28571	1	18	36	50	41.2857	14.5	17.5	0	0	0	43.5	0	1.5	4	14	19	19.5	5	13	14	0	0	0	3	0	18	2.28571	17	0	0	2	0	1	2	0	4	18	0	0	0	0	7
Chlamydiae	Chlamydiaceae	10	18	10	7	0	0	2	0	2	8	2	0	5	0	0	0	6	1	2	0	2	4	4	0	2	2	0	0	0	1	0	2	2	2	0	0	4	0	0	2	0	0	2	0	4	0	2	0
Deferribacteres	Mucispirillaceae	29.5	21.5	17.5	4	2	0	0	3	5	3	9.5	1	1	0	2	0	2	0	1	4	1	3	0	0	1	1.5	0	0	0	1	0	1	2	1	0.5	2	0	0	1	0	0.5	0	1	0.5	4	0	0	1
Elusimicrobia	Elusimicrobiaceae	453.214	342.714	117	79.7143	27	11.7143	68	50.5	116	90	22.7143	6	26	55	44	0	57	3	13	43	22	22	32	0	1	31	0	2	0	0	10	22	42.7143	22	0	7	20	0	0	0	10	0	23	0	44	0	31.5	19
Elusimicrobia	Endomicrobiaceae	23.1429	14.6429	7.5	3.14286	2	1.14286	1	4.5	3	3	3.64286	0	1	0	2	0	3	1	0	2	2	1	3.5	0	0	0	0	0	0	0	0	1	1.14286	2	0	0	0	0	0	0	0	0	1	0	3	0	0	1
Euryarchaeota	Candidatus Methanomethylophilaceae	122	121	22	3	2	12	8	0	20	0	0	0	1	0	0	0	4	0	0	6	8	0	2	1.5	0	26	0	0	0	3	0	9	0	29	0	13	0	0	0.5	3	7	1	1	0.5	0	0	0	12
Euryarchaeota	Methanobacteriaceae	1826.04	970.536	314	90.2857	28	16.2857	1	81	46	49	27.2857	11.5	56.5	35	0	1	37	2	6	196.75	12	5	12	29	3	93.5	0	18	0	22.5	4	0	10.2857	150	1	82	4	0	10	1.5	40.5	1.5	0	5.5	0	0	0	37
Euryarchaeota	Methanocorpusculaceae	42	48	14	11	5	0	0	3	13	0	2	0	0	2	0	0	0	0	0	2	4	0	1	0	0	3	0	0	0.5	1.5	0	0	0	15	0	8	0	0	0.5	0	0	0	0	1	0	1	0	3
Fibrobacteres	Fibrobacteraceae	244.929	171.429	82	43.9286	43.1667	9.42857	31	10.5	33	30	28.4286	3.33333	13	0	5	1.33333	8	10	1	10	7	11	30.6667	86	21.1667	12.5	0	0	0	3	0	6	9.42857	6	23	2	10.25	0	0	9	5.5	0	5	29.9167	21	3	3	2
Firmicutes	Acidaminococcaceae	129	152	68	28	41	6	19	9	22	29	9	30	10	6	16	0	12	5	13	14	6	11	4	0	5	8.5	0	0	0	0.5	0	6	0	12	0	6	3	0	0	4	3.5	0	0	0	14	4	0	6
Firmicutes	Anaerofustaceae	58	106	71	13	6	4	9	1	17	17	11	4	9	1	1	1.5	7	0	11	0	4	3	6.5	0	5	4.5	0	0	0	2.5	0	8	0	12	0.5	4	4	0	0	1	2.5	0	1	0.5	0	0	0	2
Firmicutes	Anaerotignaceae	145.286	146.786	137.5	38.9524	25	4.28571	19	23	30	34	29.2857	34.5	19.3333	1	4	2	19	11	18	12	7	12	3.5	2	4.75	9.5	4	0	0	2.5	6	14	7.28571	11	0	10	10	0	1	29.5	5.5	3	7	0	2	1	12	0
Firmicutes	Bacillaceae	121.143	134.143	88	31.8095	12.5	18.1429	33	14	27	19	26.1429	29.5	8.08333	13	0	2	8	0	15.5	4	5	6	4	3	1	4.5	0	0	3	14	0	3	4.14286	2	0	2	6	0	3.5	4.5	6.5	2	3	1	4	3	0	6
Firmicutes	CAG-1000	259.786	162.786	107	72.369	8	0.285714	2.5	0	78	82	30.7857	36	24.5	1	0	1	23	0	65	17	18	26	41.25	5	0	16.5	0	0	0.5	8	4	15	2.28571	14	2	16	7	0	2	2.5	1.5	15	1	0.5	1	17	0	13
Firmicutes	CAG-138	470.143	393.643	206	104.31	43	44.1429	51	19	99	70	48.1429	106	51.6667	45	10	14	40	8	42.5	36	20	27	15	5	19	27	17	2	0	19	13	28	31.1429	20	7.5	27	12	0	10	14.8333	8.33333	2	13.5	5.5	8	2	19.5	19
Firmicutes	CAG-302	56.4286	57.9286	30.5	26.0952	5	0.428571	7.5	0	22	23	15.4286	22.5	9	0	0	0	11	0	21.5	7	3	15	13	2	1	5	0.5	0	0	1.5	0	4	0.428571	5	0	0	0	0	1.5	0	1	6	0	0.5	1	5	0	2
Firmicutes	CAG-313	121	280	97	74.5	42	1	73	53	44	27	29.5	14.5	38.3333	43	0	0	27	2	19	6	14	14	47.5	32	0	22.5	15	0	0	2	11	14	28	13	4.33333	17	5.5	0	7	51.3333	7.83333	2	14.5	14	2	1	22.5	8
Firmicutes	CAG-314	107.143	100.143	87	94.8095	42	30.1429	37.5	2	49	35	19.1429	33	30.1667	10	0	0	21	1	6	0	18.5	13	25	7.66667	1	17.5	6	0	5	0.5	4	25	20.1429	18	6.5	11	0	0	3	1	6.5	1	10	20	0	7	9	18
Firmicutes	CAG-433	38.2857	44.2857	16	16.2857	2	0.285714	0	4	15	12	9.28571	8	6	0	0	0	7	0	6	3	3	7	8	2	1	2	1	0	0	1.5	0	2	0.285714	3	1	1	0	0	0	1	0	3	0	1	1	0	0	1
Firmicutes	CAG-449	52	68	27	37.0833	20	8	4	1	11	6	5	0	11.3333	0	0.5	2	14	0	2	0	2	3	15	3	0	5	2	0	2	5	3	4	5	4	0.5	3	4	0	0	3.5	2	0.5	4	1.5	2	3	2	10
Firmicutes	CAG-465	188	100	158.5	51.8333	1	0	22	1	53	55	45.5	37	11	0	0	0	25.5	6	22	10	11	33	13	3	7	11.5	1	0	0	6.5	0	24	0	12	0.5	2	9	0	2.75	15	0.5	3.5	5.5	9.5	2	0	2.5	3
Firmicutes	CAG-508	413.786	181.286	268	96.2024	7	3.28571	3	7	107	89	82.7857	95	22	2	4	0	43.5	1	78	17.5	17	53	30.25	8.33333	10	22.5	4	0	0	5	0	35	6.28571	41	1.5	33	22.5	0	3.5	17	5.5	40	26.5	6	11	1	10.5	24
Firmicutes	CAG-552	109	73	32	37.5	38.5	68	21	43	22	22	20	14	16.5	25	40.5	17	15	14	4	2	8	8	5	2	1	9	8	12	8	8	17	11	13	7	0.5	5	7	10	3.5	0	15	5	6	6.5	1	1	6	2
Firmicutes	CAG-611	359.857	242.857	181	98.8571	7	2.85714	22	34	101	109	59.3571	93	32.25	0	0	5	51	2	69.5	14	28	49	55	3.5	1	27	5	1	0	8	8	29	2.85714	23	3.33333	18	9	0	1.83333	1.83333	5.33333	28	0	13.3333	2	19.5	0	8
Firmicutes	CAG-631	37	43	7	24	33.6667	13	9	4.5	7	3	4	2	6	5	1.5	4	8	1	0	1	5	2	10	1	3	4	7	0	3	3	4	3	4	2	0	2	2	0	0.5	0	1	0	3	2.16667	0	5	1	1
Firmicutes	CAG-698	23	41	26.5	13.6667	5	3	13	12	10	6	6	3.5	2.25	6	2	2	8	1	2	0	3	4	8	5.83333	0	4.5	2	0	1.5	0	1	3	0	4	1	3	0.5	0	3.5	5.5	1.5	0	2	3.5	0	0	2	5
Firmicutes	CAG-727	2116.32	1917.82	868.5	903.655	581.667	639.905	497.5	415.5	518	389	422.571	589.5	246.917	481	393.833	298	316.5	112	66	123.25	302	224	176.583	106	107	228	238.5	164	235	123	269	211	191.571	163	61.5833	113	18	133	28	2.5	103	17	127	56.25	30	109	143	111
Firmicutes	CAG-74	3184.52	2993.52	1420	904.44	1119.83	983.857	876.667	666.25	522	474	380.357	624.333	372.667	392	289	405	246	345	270.5	138	259	196	175.583	258.5	306.917	242.5	188.5	320	235.5	252	315	186	179.857	231	77.25	213	81.5	298.5	59.1667	282.333	101.833	73	160.5	155.583	59	296	105.5	122
Firmicutes	CAG-822	303.429	200.929	106.5	86.7619	5	2.42857	11	4	78	76	41.4286	70	23.5	0	0	9	33.5	0	63.5	15.5	21	39	39.5	1.5	2	24	0	0	0	0	3	21	4.42857	17	0	8	2	0	3	4.5	10.5	10.5	0	7.5	1	19	0	13
Firmicutes	CAG-826	59	84.5	11.5	34	18	6.5	6	3	7	2	5	1	7.5	4	0	0	7	0	0	7	4	2	4	0.333333	0.5	5	0	0	3	4	1	3	4	4	6.5	2	4	0	0.833333	1.5	2	0	4	5.16667	0	1	3	3
Firmicutes	CAG-917	18	18	14	15.6667	4	8	7	1	9	6	1	7	2.66667	2	1	0	5	3	0	0	2	2	8	1	0	5	2	0	2	1	3	4	4	3	0	2	0	0	1	0	1	1	2	3.5	0	2	2	2
Firmicutes	Christensenellaceae	68	25	34.5	16.5	5	4	19	2.5	14	12	16	14.5	4.5	2	0	6	3	3	13	5	5	5	3	1	4	4.5	0	0	1.5	1	3	2	0	2	3	3	1	0	0	2.5	1.5	9	2	0.5	2	0	1	3
Firmicutes	Clostridiaceae	1454.29	1065.79	475	534.202	210.667	202.286	269	172	177	195	177.286	138.5	200.667	122	28	119	100.5	66	153	90	90	97.5	93.25	51.3333	51.1667	102.5	44	16	39.5	93	35	77	74.2857	99	17.5	63	67	6	16	62	55	100.5	54.5	43.5833	38	32	77.5	51
Firmicutes	DTU072	7	7	5	4	5	7	3	1	3	2	0	4	1	1	1	0	3	2	0	0	1	1	0	1.33333	0	1.5	3	1	1	1.5	2	2	2	1	0	1	0	0	0	0	0.5	0	1	0	0	1	0	1
Firmicutes	Erysipelotrichaceae	1150.71	1322.71	441	479.048	217.833	223.548	211.5	86	291	145	113.214	199.5	194.083	276	45.5	62	121	15	175.5	35.5	72	65	116.5	47.8333	103	104	13.5	19	40	1028.5	49	55	90.7143	62	34.5833	61	28.5	15	22.25	33.1667	40.1667	106	69	18.3333	36	66	79	22
Firmicutes	Eubacteriaceae	928.619	613.119	269.5	235.652	112.5	78.7857	83.5	69	68	93	85.2857	96.5	113.167	15	12	59	58	3	64	66.5	24	38	43.1667	53.5	21.6667	49.5	2	2	18	32	17	41	43.2857	45	21.25	33	53.3333	2	20.0833	31	44.5	51	36	15.5	37	18	32	27
Firmicutes	Firm-18	92	119	85	39.75	12	24	31	35	26	34	22	23	12.75	27	5.5	32	9	14	6	10	12	10	10	7.5	9.25	10.5	5.5	13	6	6	3	11	12	5	8	7	6	4	4.83333	16	6.5	0	5	3.75	0	1	6	0
Firmicutes	GCA-900066905	15	22	6	3.5	4	1.5	1.5	1	0	6	1	2	2.5	1	2	0	3	1	3	0	1	1	0	1	7	1	0	0	2	1	1	1	1	2	0	1	1	1	0	0	0	0	1	0.5	0	1	1	2
Firmicutes	Hungateiclostridiaceae	657.929	549.929	207.5	130.179	105.167	85.4286	102.667	47.5	74	72	65.4286	81	73.8333	8	0.5	45	34.5	18	15	24	24	52.5	15	146.833	21.6667	38	0	7	18	15	2	33	23.4286	24	21	28	40.8333	12	5.5	15	27	48.5	34	6.66667	41	31	25.6667	25
Firmicutes	Lachnospiraceae	19792.5	15043	6169.5	4745.15	2722.58	2733.33	2851.33	1766.83	1646	1854	1548	2338.5	1874.92	807	545	1539	1389.5	434.833	1573.5	1731.5	766	808.5	761.25	1061.83	567.75	978	228	195	512	888.5	516	701	620	863	389.917	513	1040.25	211.5	221.333	578.833	586.5	1224	687.5	399.667	697	705	592.833	652
Firmicutes	Lactobacillaceae	12	20	7	5.5	2	2	2	0	4	3	1.5	0	0	1	0	0	5	0	1.5	2	2	2	1.5	0	1	0.5	0	0	2	1	0	1	0	1	1	0	0	0	1	0	0.5	0	0	0	2	1	0	0
Firmicutes	Monoglobaceae	598	565	382.5	220.083	114.5	92.5	136	224.833	191	203	103	138	75.5	81	42	92.5	49	83.5	134	63	52	67	39.5	18.5	47.8333	53.5	41.5	34	41	54	68	66	66	33	11.8333	63	35.1667	23	31.9167	117	29.5	10.5	35	12.75	12	33	35	10
Firmicutes	Oscillospiraceae	1151.57	1098.57	692.5	395.238	208.5	180.571	251	176	247	231	134.071	168.5	145.333	141	28	80	97.5	129	107.5	79	72	124	43	26.8333	114.083	89.5	62	65	27.5	57	57.5	87	82.5714	81	35.75	61	63.5	22	46.6667	85	46.5	50.5	53	38.5833	16	20	55.3333	38
Firmicutes	Peptococcaceae	375.286	388.286	258	104.286	33	16.2857	18	52	83	71	48.2857	100.5	27	3	1	7	60	36	78	21.5	19	23	19.5	2	22	33	0	1	0	13	1	33	3.28571	19	2.25	20	10	0	1.5	69	20	10	6	1.25	21	0	1	8
Firmicutes	Peptostreptococcaceae	1220.46	1089.46	639	404.214	180.5	175.214	138	83	288	226	175.714	196.5	138.333	77	24	31	139	50	217	39.25	80	63	66	106.5	47.8333	118	45.5	3	30	34	49	107	68.7143	89	10	82	91.5	0	27.25	64.5	65	166	36	24.3333	30	22	24.6667	36
Firmicutes	QALW01	217.286	208.286	105.5	57.2857	21.5	33.2857	39	42.5	41	37	23.2857	39.5	32	30	22.5	46	17	8	26	16	14	4.5	11.3333	4	7	13	12.5	15	21.5	9	14	15	11.2857	8	2	18	1	4	63	3	6.5	13	9	5	0	2	8	9
Firmicutes	RUG350	30	36	11	9.5	5	7	9	6	3	5	2	3	4.5	3	2.5	1	2	0	0	5	2	1	1	0	1	3.5	2	0	0	5	2	4	4	1	1	2	0	0	2	0	1.5	0	2	0	0	1	2	1
Firmicutes	Ruminococcaceae	38893.9	40917.1	17946	13384.8	9185.25	9446.07	9377.33	10603.8	6989	6384	5254.07	5487.5	5097.58	4962	4553.17	5332	4159.5	4224.67	3535	3190	3274.67	3598	3503.5	2904.33	3346.92	2993.67	3117.5	4130	3960	1910	4199	2944	3143.57	2143	1936.33	2519	1975.92	2407.5	1610.58	1531.17	2007.07	2114.5	2021	1877.33	656	1713.08	1862.67	2020
Firmicutes	Selenomonadaceae	195.786	135.786	80	58.619	19	7.28571	20	15	23	34	22.2857	26.5	14.5	18	8	0	13	3	23	22.5	6	8	9.5	1.5	7.5	10	0	0	4	34	0	6	8.28571	6	2	4	4.5	0	3	3	4	0	2	0	12	1	3.33333	0
Firmicutes	Streptococcaceae	193	211	69.5	68	64	14	23	8	34	25	25	15	6.25	25	9	16	7	0	36	6	14	17	12.5	3	0.25	12	5	8	15	99.5	8	7	0	5	28	16	5	0	0	0	4	27.5	6	0	15	0	8	17
Firmicutes	UBA1212	206	261	117	42.1667	27	23.5	18	9	32	24	28	44.5	23.1667	18	34.5	12	30.5	6.5	44	40	11	11	17	1.5	11	13	0	10	19	3	7	11	21	18	0	21	10	0	11	0	5	7	9	0	0	2	13	12
Firmicutes	UBA1234	38.2857	33.2857	45	10.119	0	0.285714	1	1.5	14	13	14.2857	22	4.25	0	0	0	6	1	20	3	4	7	4	4.5	3.5	3	0	0	0	0	0	6	3.28571	3	0.75	5	1	0	2.5	17	1	1	4	0.25	2	0	0	0
Firmicutes	UBA1242	453.214	308.714	316.5	190.048	16	10.7143	1	6	209	180	140.214	201	91.25	5	1	2	179	5	31	10	63	61	79.5	10.5	7	60.5	2	2	0.5	10	14	115	11.7143	65	2.5	1	6	1	15.5	25	18.5	28	7.5	10	0	0	12.5	26
Firmicutes	UBA1255	433.286	403.786	222.5	92.7857	81.5	68.2857	74	79.5	69	73	54.2857	105.5	49.8333	38	108	37	50	17.8333	65	33	27	43	48.1667	7.5	20	36	34	25	54	25	16	18	34.2857	31	4.25	31	32	10	13.5	3.5	20	14.5	18	20.25	5	4	15	31
Firmicutes	UBA1257	20	34	15	4	3	3	3	3	8	3	3	6	2	1	4	3	2	2	6	2	2	2	1	0	2	2	3	0	4	0	1	2	0	2	0	3	2	1	0.5	0	1	2	0	0	1	2	1	0
Firmicutes	UBA1381	444.143	489.143	341.5	184.56	141.667	146.143	165.833	202.333	86	123	104.143	114	57.9167	80	41.5	126.5	55	49	113	64	54.5	44	54.6667	21.3333	48	46	42	33	57	42.5	53	46	54.1429	49	15.0833	50	25	35	46.5	125.167	26.6667	5.5	42	16.9167	21	19	38	2
Firmicutes	UBA1390	256	262.5	65	60.1667	71	132	66	81.5	41	37	26	41.5	26.1667	66	42.5	37	13	34	35	9	11	23	39	19	27.25	13	45	43	29	12	29	7	21	17	2.5	16	14	114	9	19	15	11	12	14	10	22	12	14
Firmicutes	UBA1750	19.2857	23.2857	11	8.78571	8.5	13.2857	11	6	5	5	2.28571	6	5.5	3	1.5	7	2	4	5	2	1	2	0	4	7	1.5	0	4	3	4.5	7	2	3.28571	1	0.5	1	2	3	1	1	0.5	1	1.5	0	0	4	0.5	0
Firmicutes	UBA5348	14.1429	25.1429	11.5	6.14286	0	0.142857	0	0	8	7	3.14286	3	3	0	0	0	4	0	6.5	2	2	3	6.5	0	1	2	0	0	0	0	0	3	0.142857	2	0	0	0	0	0	0	0	0	0	0	0	1	0	1
Firmicutes	UBA941	23.5	20.5	12	3.5	3	1	4.33333	0	5	3	3	3	1	1	0	1	2	1	0	0	0	0	1	1	1	0.5	0	0	0	2	1	0	1	0	0	1	1	0	0	0	0.5	0	1	0.333333	3	0	2	1
Firmicutes	UBA9506	454.786	450.786	284	159.536	75	84.2857	106	149.5	119	113	97.2857	121	54.9167	105	35.5	104	52	47	104	35	50.5	33	19.8333	17.3333	41.5	37.5	26	56	29.5	31.5	35	38	39.2857	17	5.75	28	18	31	16.1667	80.5	23.5	0	24	12.0833	3	5	16.3333	9
Firmicutes	Unknow	3752.33	3723.33	2155	1403.17	941.333	753.833	1107.75	1254.83	808	875	701.5	716.5	434.583	650	434.333	958	379	406.833	496	379	417	358.5	286.917	165	299.5	330.5	458.833	423	267	247.5	237	279	274	191	171.917	229	179.833	209.833	398.417	1102	232.333	60.5	197	162.167	106	103	172.833	80
Lentisphaerae	UBA1407	23	30	5	6	4.5	8	4	14	6	3	3	2.5	3.5	3	13.5	8	2	8.33333	1	1	1	3	1	0	1	2.5	4	7	5	1.5	5	0	1	1	3	2	6	5.5	0.833333	0	2.5	0	1	3.5	3	1	0	1
Lentisphaerae	UBA1829	592.262	671.762	125.5	152.929	106.5	202.429	73	279	63	110	83.4286	32.5	42	131	199	167	52.5	188	19	36.5	99.5	49	63	75	45.5	33	115.5	200	140	51	38	21	30.4286	24	60.5	22	134.5	93	15.5	2.5	13	0.5	22	36.5	70	6	0	27
Lentisphaerae	Victivallaceae	1756.55	1837.55	389.5	344.714	217	472.214	286	554.5	109	303	208.714	49	181.5	323	427.5	278.5	125	323.333	109	112.833	245	123	111	123	106	96	195	257	243	144.5	84	60	61.7143	72	31.8333	58	301.333	176	17.8333	13	35	0	61	106.167	136	32.5	0	33
Planctomycetes	Thermoguttaceae	500.905	599.405	81	112.071	346	44.0714	81	558.5	24	0	45.5714	16	57	56	164	86.5	31	705	20	3.5	60	45.5	103.167	75	98	71	25	201	44.5	31.5	20	0	54.5714	41	83.5	44	191	0	140.5	0	62	0	21	46	107	0	14	38
Proteobacteria	Acetobacteraceae	631.714	380.714	193	121.381	3	9.71429	33	42	93	76	100.714	4	57.6667	39	57.5	1	100.5	0	22	15.5	29	25	18.5	1	5	30.5	0	0	0	13	0	41	17.7143	21	2.25	26	1	0	2.25	1	10.5	0	25.5	1.5	49	1	30.1667	15
Proteobacteria	CAG-239	66.9286	42.9286	25	13.4286	2	1.42857	9	4	13	8	16.4286	0	8	8	9	0	14	0	3	2	2	3	2.5	1	1	4.5	0	0	0	1	0	4	2.92857	4	0	6	0	0	0	0	1.5	0	3	1	7	0	4	3
Proteobacteria	CAG-977	30.6429	19.1429	16	10.3095	2	2.14286	2	1	7	5	8.14286	0	3.16667	0	3	0	3	0	2	0.5	1	2	2	1	0	1.5	0	0	0	0	0	1	0.142857	1	0	1	1	0	0	0	0.5	0.5	1	0	2	0	0.666667	0
Proteobacteria	Campylobacteraceae	244.571	272.571	119.5	42.5714	5	1.57143	11	24	32	33	41.0714	11	11	9	9	0	27	0	11	69	9	22	21	0	0	16	0	0	9	0	0	22	0.571429	22	0	10	0	0	0	9	5	0	0	0	21	0	0	0
Proteobacteria	Desulfovibrionaceae	621.095	587.095	259	108.429	49	5.42857	80	48.5	73	79	78.9286	13	41	19	46	0	84.5	9	10	31.6667	18	37	33	6	24.5	29	0	0	0	17.5	0	12	0.428571	19	9	42	0	0	0	4	10	0	8.5	0	68	3	0	2
Proteobacteria	Enterobacteriaceae	411.643	435.643	206	191.643	96	86.1429	92	44	55	39	75.1429	20	14.5	45	38	26	77	9	48	15	6	16	7.5	11	15.5	32	0	8	28	122	13	15	12.1429	13	9	16	3.5	0	6	4	8.5	7	27	8	20	22	8	16
Proteobacteria	Helicobacteraceae	123.5	88	36	12.5	6	3	0	5	20	10	26	3	4.5	0	5	0	25.5	4	1	32	4	7	4	0	4	7	0	3	0	0	0	5	0	8	3	6	0	0	0	1	3	0	0	0	8	0	0	1
Proteobacteria	Oxalobacteraceae	66.8571	82.8571	40	23.3571	7	2.85714	30	8	24	18	14.8571	2	6.5	0	8	0	7	1	5	4	7	8	3	4	6	6	0	0	0	2	0	5	2.85714	4	0	4	1.5	0	0	2.5	1	0	2	0	11	0	4	5
Proteobacteria	Rhodospirillaceae	606	328.5	203	99.6667	4	3	26	43	112	72	118	2	54.6667	56	53	0	58.5	1	29	10	21	20	15.5	2	2	31	0	1	0	14	0	37	26	21	2	19	1	0	8	4	10	0	21	2	50	0	23.6667	21
Proteobacteria	Rs-D84	629.643	380.643	341	89.6429	0	5.14286	0	96	202	83	90.1429	2	40	0	0	0	134	0	3	7.5	41	37	62	0	0	38	0	0	0	3	0	32	5.14286	41	0	5	0	0	3	39	0	0	0	0	80	0	0	0
Proteobacteria	Succinivibrionaceae	330.429	290.429	135	136.929	56	24.4286	49	40	52	63	69.4286	6	50.8333	29	18	6	30	3	25	43	13	20.5	7.5	16.5	6	31	0	0	13	7	13	27	24.4286	13	12	12	8	0	0	12	18.5	0	14	1	28	1	14	10
Proteobacteria	Sutterellaceae	79.5	85.5	41	13	8	12	8	3	18	19	14	0	4	10	9	0	9	0	2	6	5	2	2	2	3	8.5	0	0	2	1	0	9	0	5	1	9	0	0	1	0	0.5	0	0	0	15	0	0	0
Proteobacteria	UBA3637	293.5	178.5	83	61.8333	4	1	15	11	50	49	47	0.5	29.3333	10	24	0	62	0	7	18.5	16	11	20	1	0	11	1	0	0	4	0	16	12	12	5	12	0	2	1	6	0	0	12	1	23	0	3.83333	0
Proteobacteria	UBA3830	16	8	6	3	2	0	1	2	5	3	2	0	1	0	3	0	4	0	1	1	1	1	1.5	0	0	2	0	0	0	0	0	1	0	1	0	0	0	0	1	0	0	0	0	0	4	0	0	0
Proteobacteria	UBA4248	17.1429	11.1429	13.5	13.6429	2	2.14286	4	2.5	5	4	5.64286	2	1	0	0	0	2	0	4	6	1	3	14.5	1	0	7.5	0	0	1	0	1	1	1.14286	2	0	0	24	0	0	0.5	3	0.5	1	0	1	0	1	1
Proteobacteria	UBA5297	60.5714	55.5714	40	28.9048	5	0.571429	10	11	15	8	15.5714	2	13.1667	0	2	0	2	1	0	4	2	6	5	0	5	11	0	0	0	4	0	2	2.57143	3	0	0	27	0	0	4	4	0	2	0	4	0	4	3
Proteobacteria	UBA9339	25	15	8	5.25	0	0	0	2	2	2	1	1	0.75	0	0	0	6	0	0	2	1	1	0.5	0	0	2	0	0	0	0	0	1	0	1	0	0	0	0	0	0	0	0	1	0	2	0	0	1
Spirochaetes	GWE2-31-10	165.5	114.5	62.5	105.75	19	9	16	20.5	20	15	35.5	0.5	26	5	0	0	10	0	4	21.5	5	22	10	39	0	7.5	2	0	0	7.5	0	5	5	5	0	0	1	0	0	5	2.5	1	5	6	5	9	10	0
Spirochaetes	Spirochaetaceae	1568.61	1605.11	1032	611.107	421.333	227.357	360.5	162.333	212	173	271.857	69.25	342.75	108	62	75	223.5	35	99	126.75	92	199	144	600.833	142.25	137	31	10	57	176.5	74	71	174.857	123	38.5833	0	83.25	16	17.25	10.3333	64.3333	17	74	31.75	108	63	157	55
Synergistetes	Aminobacteriaceae	19	29	16	6	2	2	4	1	3	6	4	2	2	1	0	0	3	1	1	4	1	3	0	0	1	2	0	0	0	2	0	0	2	3	0	1	0	0	1	1	1	0	3	3	3	0	1	0
Tenericutes	CAG-307	76	103	23	34.1667	43	25	3	3	35	12	6	12	12.1667	0	0	1	20	5	5	3	36	6	15.5	4.5	6	14.5	0	0	0	6	6	6	6	8	1.5	6	0	0	0	0	3.5	1	6	2	7	0	8	9
Tenericutes	Mycoplasmataceae	62	71	23	34.5	8	1	0	4	12	0	11	0	3	1	0	0	9	0	0	0	10	18	10.5	2	0	7	0	0	0	2	0	14	0	8	0	0	3	0	0	0	0	0	0	0	1	0	0	0
Verrucomicrobia	Akkermansiaceae	1412.64	1559.14	435.833	309.643	126	68.1429	117	287	383	264	145.643	149	118.5	108	183	0	157	241	104	183.5	54	107	160	43	0	82.5	162	65	141	9	0	54	0.142857	54	169	0	108	115.5	181.5	51.3333	49.5	3	64	0	58	58	54	65
Verrucomicrobia	CAG-312	140.929	131.429	34.5	45.9286	85.5	58.9286	7	79	12	24	13.9286	7	15.5	13	46	30	21	23	8	11.5	22	15	6.5	22	8	10	4	26	23	17.5	4	7	8.42857	8	11.5	0	0	17	14	0	4	0	7	6.5	17	5	6	2
Verrucomicrobia	UBA1067	1273.3	1015.46	217.5	238.714	487.667	619.214	262.333	414.5	129	179	93.2143	30	124.5	150	366.667	192.5	139.833	618	19	103.25	258.667	87	135.867	172.7	22.5	77.5	210	254	198	106	6	41	43.7143	51	86.75	37	225.5	196.5	170.25	22	64	1.5	42	131.033	107	109.5	0	45
Verrucomicrobia	UBA3636	123.286	128.286	27.5	27.2857	20.5	24.2857	22	20	12	23	15.2857	5.5	12	6	22	9	7	14	1	10	11	9	13.5	23	5	8	8	11	21	12.5	4	4	4.28571	4	7.75	4	21	12	7.66667	4	3	1	4	4.25	11	7	0	3
Verrucomicrobia	UBA953	75	77	15	19	8.5	7	7	4	7	14	3	3	7	6	6	0	5	9	5	4	3	6	3	1	0	4.5	16.1667	6	7	1.5	0	3	6	3	5	3	1	4.5	14.1667	0	1.5	0	3	0	8	1	3	0
Verrucomicrobia	UBA9783	27	29	8	15	2	0	0	2	4	6	3	2	2	0	2	0	2	0	3	5	2	2	1.5	0	0	2	0	2	0	1	0	2	2	2	2	0	1	0	0	0	0	0	2.5	0	6	0	1.5	0
[truncated: 296 more columns]

## Sheet: ST15
Table S15 CAZymes annotation statistics
MAGs	phylum	family	cazy_number	gene_number	Annotation scale
GX1.bin120	Proteobacteria	Acetobacteraceae	101	1156	0.0873702
GX2.bin090	Proteobacteria	Acetobacteraceae	119	1337	0.0890052
GX3.bin094	Proteobacteria	Acetobacteraceae	131	1536	0.0852865
GX4.bin106	Proteobacteria	Acetobacteraceae	84	1245	0.0674699
JL1.bin175	Proteobacteria	Acetobacteraceae	120	1574	0.0762389
JL2.bin054	Proteobacteria	Acetobacteraceae	114	1465	0.0778157
JL2.bin140	Proteobacteria	Acetobacteraceae	160	1700	0.0941176
SD1.bin105	Proteobacteria	Acetobacteraceae	81	930	0.0870968
SD2.bin044	Proteobacteria	Acetobacteraceae	112	1241	0.0902498
SD4.bin041	Proteobacteria	Acetobacteraceae	99	1148	0.0862369
SD4.bin066	Proteobacteria	Acetobacteraceae	111	1306	0.0849923
SD4.bin107	Proteobacteria	Acetobacteraceae	111	1178	0.0942275
SD4.bin156	Proteobacteria	Acetobacteraceae	128	1717	0.0745486
SD4.bin186	Proteobacteria	Acetobacteraceae	102	1095	0.0931507
SD5.bin128	Proteobacteria	Acetobacteraceae	104	1249	0.0832666
SX2.bin012	Proteobacteria	Acetobacteraceae	112	1459	0.0767649
SX2.bin061	Proteobacteria	Acetobacteraceae	117	1427	0.0819902
SX2.bin080	Proteobacteria	Acetobacteraceae	91	1000	0.091
SX3.bin004	Proteobacteria	Acetobacteraceae	123	1425	0.0863158
SX3.bin047	Proteobacteria	Acetobacteraceae	112	1393	0.080402
SX4.bin119	Proteobacteria	Acetobacteraceae	123	1499	0.0820547
SX5.bin015	Proteobacteria	Acetobacteraceae	137	1456	0.0940934
XZ1.bin018	Proteobacteria	Acetobacteraceae	98	1247	0.0785886
XZ1.bin087	Proteobacteria	Acetobacteraceae	128	1547	0.0827408
JL3.bin075	Firmicutes	Acidaminococcaceae	142	1506	0.0942895
JL4.bin146	Firmicutes	Acidaminococcaceae	154	1658	0.092883
JL5.bin092	Firmicutes	Acidaminococcaceae	157	1734	0.0905421
SX1.bin092	Firmicutes	Acidaminococcaceae	188	1893	0.0993133
XZ3.bin123	Firmicutes	Acidaminococcaceae	127	1577	0.0805327
XZ5.bin120	Firmicutes	Acidaminococcaceae	141	1527	0.0923379
SX1.bin110	Actinobacteria	Actinomycetaceae	157	1373	0.114348
SX4.bin038	Actinobacteria	Actinomycetaceae	136	1183	0.114962
XZ3.bin103	Actinobacteria	Actinomycetaceae	195	1991	0.0979407
XZ5.bin041	Actinobacteria	Actinomycetaceae	345	2675	0.128972
AH1.bin123	Verrucomicrobia	Akkermansiaceae	202	2303	0.0877117
AH2.bin018	Verrucomicrobia	Akkermansiaceae	196	1947	0.100668
AH2.bin183	Verrucomicrobia	Akkermansiaceae	189	2207	0.0856366
AH3.bin004	Verrucomicrobia	Akkermansiaceae	192	2158	0.0889713
AH3.bin073	Verrucomicrobia	Akkermansiaceae	214	2247	0.0952381
AH4.bin191	Verrucomicrobia	Akkermansiaceae	212	2349	0.0902512
AH5.bin170	Verrucomicrobia	Akkermansiaceae	209	2263	0.0923553
GX2.bin039	Verrucomicrobia	Akkermansiaceae	167	1989	0.0839618
GX2.bin045	Verrucomicrobia	Akkermansiaceae	212	2157	0.0982847
GX2.bin166	Verrucomicrobia	Akkermansiaceae	171	1702	0.10047
GX4.bin010	Verrucomicrobia	Akkermansiaceae	151	1836	0.082244
GX4.bin100	Verrucomicrobia	Akkermansiaceae	193	1829	0.105522
GX4.bin128	Verrucomicrobia	Akkermansiaceae	215	2133	0.100797
GX5.bin067	Verrucomicrobia	Akkermansiaceae	209	2110	0.0990521
GX5.bin096	Verrucomicrobia	Akkermansiaceae	220	2270	0.0969163
JL1.bin059	Verrucomicrobia	Akkermansiaceae	229	2324	0.098537
JL1.bin065	Verrucomicrobia	Akkermansiaceae	195	1752	0.111301
JL1.bin087	Verrucomicrobia	Akkermansiaceae	163	1833	0.0889253
JL1.bin088	Verrucomicrobia	Akkermansiaceae	150	1890	0.0793651
JL1.bin169	Verrucomicrobia	Akkermansiaceae	161	1928	0.0835062
JL2.bin065	Verrucomicrobia	Akkermansiaceae	189	1934	0.0977249
JL2.bin089	Verrucomicrobia	Akkermansiaceae	188	1865	0.100804
JL2.bin158	Verrucomicrobia	Akkermansiaceae	178	1996	0.0891784
JL5.bin015	Verrucomicrobia	Akkermansiaceae	186	2234	0.0832587
JL5.bin093	Verrucomicrobia	Akkermansiaceae	202	2018	0.100099
JL5.bin132	Verrucomicrobia	Akkermansiaceae	191	2080	0.0918269
SD1.bin051	Verrucomicrobia	Akkermansiaceae	187	2137	0.0875058
SD1.bin054	Verrucomicrobia	Akkermansiaceae	206	2229	0.0924181
SD1.bin067	Verrucomicrobia	Akkermansiaceae	233	2079	0.112073
SD2.bin033	Verrucomicrobia	Akkermansiaceae	201	2140	0.0939252
SD2.bin105	Verrucomicrobia	Akkermansiaceae	180	1678	0.107271
SD4.bin116	Verrucomicrobia	Akkermansiaceae	163	1916	0.0850731
SD4.bin126	Verrucomicrobia	Akkermansiaceae	170	1677	0.101371
SD4.bin172	Verrucomicrobia	Akkermansiaceae	166	2069	0.080232
SD5.bin024	Verrucomicrobia	Akkermansiaceae	175	2174	0.0804968
SX1.bin006	Verrucomicrobia	Akkermansiaceae	196	2134	0.0918463
SX2.bin034	Verrucomicrobia	Akkermansiaceae	199	2028	0.0981262
SX2.bin074	Verrucomicrobia	Akkermansiaceae	186	1855	0.10027
SX3.bin005	Verrucomicrobia	Akkermansiaceae	207	2074	0.0998071
SX3.bin020	Verrucomicrobia	Akkermansiaceae	194	1737	0.111687
SX3.bin078	Verrucomicrobia	Akkermansiaceae	188	2005	0.0937656
SX4.bin051	Verrucomicrobia	Akkermansiaceae	142	1777	0.07991
SX4.bin112	Verrucomicrobia	Akkermansiaceae	187	1871	0.0999466
SX5.bin017	Verrucomicrobia	Akkermansiaceae	206	1911	0.107797
SX5.bin071	Verrucomicrobia	Akkermansiaceae	210	2224	0.0944245
SX5.bin119	Verrucomicrobia	Akkermansiaceae	199	2211	0.0900045
XZ1.bin031	Verrucomicrobia	Akkermansiaceae	174	1713	0.101576
XZ1.bin079	Verrucomicrobia	Akkermansiaceae	207	2297	0.0901175
XZ1.bin131	Verrucomicrobia	Akkermansiaceae	193	2019	0.0955919
XZ2.bin048	Verrucomicrobia	Akkermansiaceae	201	2038	0.0986261
XZ2.bin105	Verrucomicrobia	Akkermansiaceae	190	1782	0.106622
XZ2.bin138	Verrucomicrobia	Akkermansiaceae	191	1705	0.112023
XZ2.bin145	Verrucomicrobia	Akkermansiaceae	161	1862	0.0864662
XZ4.bin035	Verrucomicrobia	Akkermansiaceae	188	1895	0.0992084
XZ4.bin116	Verrucomicrobia	Akkermansiaceae	177	2167	0.0816797
XZ5.bin121	Verrucomicrobia	Akkermansiaceae	203	1868	0.108672
GX2.bin077	Synergistetes	Aminobacteriaceae	155	1691	0.0916617
XZ1.bin152	Firmicutes	Anaerofustaceae	75	1376	0.0545058
XZ1.bin180	Firmicutes	Anaerofustaceae	80	1477	0.0541638
XZ2.bin019	Firmicutes	Anaerofustaceae	140	2000	0.07
XZ2.bin043	Firmicutes	Anaerofustaceae	100	1653	0.0604961
XZ4.bin046	Firmicutes	Anaerofustaceae	99	1647	0.0601093
AH1.bin041	Firmicutes	Anaerotignaceae	182	2109	0.0862968
AH4.bin042	Firmicutes	Anaerotignaceae	143	1709	0.0836747
JL3.bin037	Firmicutes	Anaerotignaceae	126	1534	0.0821382
SD3.bin063	Firmicutes	Anaerotignaceae	117	1465	0.0798635
SD3.bin103	Firmicutes	Anaerotignaceae	170	2015	0.0843672
SD3.bin168	Firmicutes	Anaerotignaceae	141	1706	0.0826495
SX1.bin072	Firmicutes	Anaerotignaceae	117	1723	0.0679048
XZ3.bin097	Firmicutes	Anaerotignaceae	110	1337	0.0822737
AH2.bin130	Actinobacteria	Atopobiaceae	224	1810	0.123757
AH3.bin173	Actinobacteria	Atopobiaceae	221	1735	0.127378
AH4.bin047	Actinobacteria	Atopobiaceae	210	1748	0.120137
AH4.bin107	Actinobacteria	Atopobiaceae	262	2274	0.115215
AH5.bin048	Actinobacteria	Atopobiaceae	222	1744	0.127294
GX2.bin014	Actinobacteria	Atopobiaceae	153	1783	0.0858104
GX2.bin089	Actinobacteria	Atopobiaceae	137	1342	0.102086
GX2.bin137	Actinobacteria	Atopobiaceae	221	2136	0.103464
GX4.bin085	Actinobacteria	Atopobiaceae	251	2303	0.108988
GX4.bin137	Actinobacteria	Atopobiaceae	317	2542	0.124705
JL3.bin040	Actinobacteria	Atopobiaceae	139	1425	0.0975439
SX1.bin007	Actinobacteria	Atopobiaceae	185	1681	0.110054
SX2.bin079	Actinobacteria	Atopobiaceae	188	1899	0.0989995
SX4.bin058	Actinobacteria	Atopobiaceae	193	2163	0.0892279
SX4.bin118	Actinobacteria	Atopobiaceae	254	2226	0.114106
XZ2.bin092	Actinobacteria	Atopobiaceae	266	2414	0.110191
XZ5.bin112	Actinobacteria	Atopobiaceae	183	1713	0.10683
XZ5.bin129	Actinobacteria	Atopobiaceae	138	1285	0.107393
SD5.bin100	Firmicutes	Bacillaceae	312	3593	0.0868355
XZ2.bin119	Firmicutes	Bacillaceae	268	2864	0.0935754
XZ5.bin133	Firmicutes	Bacillaceae	284	2972	0.0955585
AH1.bin010	Bacteroidetes	Bacteroidaceae	216	1840	0.117391
AH1.bin013	Bacteroidetes	Bacteroidaceae	202	1878	0.107561
AH1.bin024	Bacteroidetes	Bacteroidaceae	220	1945	0.113111
AH1.bin078	Bacteroidetes	Bacteroidaceae	366	2562	0.142857
AH1.bin084	Bacteroidetes	Bacteroidaceae	278	2058	0.135083
AH2.bin020	Bacteroidetes	Bacteroidaceae	212	1836	0.115468
AH2.bin079	Bacteroidetes	Bacteroidaceae	225	1770	0.127119
AH2.bin084	Bacteroidetes	Bacteroidaceae	201	1802	0.111543
AH2.bin119	Bacteroidetes	Bacteroidaceae	338	2331	0.145002
AH2.bin126	Bacteroidetes	Bacteroidaceae	209	1911	0.109367
AH2.bin164	Bacteroidetes	Bacteroidaceae	328	2530	0.129644
AH2.bin175	Bacteroidetes	Bacteroidaceae	231	1987	0.116256
AH3.bin003	Bacteroidetes	Bacteroidaceae	229	1592	0.143844
AH3.bin027	Bacteroidetes	Bacteroidaceae	208	1750	0.118857
AH3.bin089	Bacteroidetes	Bacteroidaceae	206	1907	0.108023
AH3.bin090	Bacteroidetes	Bacteroidaceae	191	1715	0.11137
AH3.bin139	Bacteroidetes	Bacteroidaceae	361	2796	0.129113
AH3.bin145	Bacteroidetes	Bacteroidaceae	170	1603	0.106051
AH3.bin152	Bacteroidetes	Bacteroidaceae	254	2107	0.120551
AH3.bin189	Bacteroidetes	Bacteroidaceae	340	2130	0.159624
AH4.bin005	Bacteroidetes	Bacteroidaceae	251	1928	0.130187
AH4.bin154	Bacteroidetes	Bacteroidaceae	389	3053	0.127416
AH4.bin199	Bacteroidetes	Bacteroidaceae	214	1939	0.110366
AH5.bin022	Bacteroidetes	Bacteroidaceae	359	2744	0.130831
AH5.bin108	Bacteroidetes	Bacteroidaceae	247	2066	0.119555
GX1.bin003	Bacteroidetes	Bacteroidaceae	202	1721	0.117374
GX1.bin016	Bacteroidetes	Bacteroidaceae	355	2118	0.167611
GX1.bin060	Bacteroidetes	Bacteroidaceae	180	1528	0.117801
GX1.bin070	Bacteroidetes	Bacteroidaceae	309	2167	0.142593
GX1.bin077	Bacteroidetes	Bacteroidaceae	181	1691	0.107037
GX1.bin154	Bacteroidetes	Bacteroidaceae	200	1549	0.129116
GX2.bin004	Bacteroidetes	Bacteroidaceae	329	2209	0.148936
GX2.bin034	Bacteroidetes	Bacteroidaceae	249	1817	0.137039
GX2.bin036	Bacteroidetes	Bacteroidaceae	196	1636	0.119804
GX2.bin056	Bacteroidetes	Bacteroidaceae	201	1819	0.1105
GX2.bin062	Bacteroidetes	Bacteroidaceae	219	1857	0.117932
GX2.bin088	Bacteroidetes	Bacteroidaceae	297	1919	0.154768
GX2.bin114	Bacteroidetes	Bacteroidaceae	207	1770	0.116949
GX2.bin118	Bacteroidetes	Bacteroidaceae	231	1766	0.130804
GX2.bin161	Bacteroidetes	Bacteroidaceae	227	2012	0.112823
GX3.bin035	Bacteroidetes	Bacteroidaceae	179	1487	0.120377
GX3.bin069	Bacteroidetes	Bacteroidaceae	407	2620	0.155344
GX3.bin106	Bacteroidetes	Bacteroidaceae	239	1693	0.14117
GX3.bin112	Bacteroidetes	Bacteroidaceae	309	2223	0.139001
GX3.bin130	Bacteroidetes	Bacteroidaceae	181	1625	0.111385
GX3.bin156	Bacteroidetes	Bacteroidaceae	208	1767	0.117714
GX4.bin051	Bacteroidetes	Bacteroidaceae	234	1935	0.12093
GX4.bin057	Bacteroidetes	Bacteroidaceae	374	2471	0.151356
GX4.bin071	Bacteroidetes	Bacteroidaceae	153	1498	0.102136
GX4.bin076	Bacteroidetes	Bacteroidaceae	191	1573	0.121424
GX4.bin101	Bacteroidetes	Bacteroidaceae	204	1814	0.112459
GX4.bin143	Bacteroidetes	Bacteroidaceae	214	1793	0.119353
GX4.bin144	Bacteroidetes	Bacteroidaceae	195	1816	0.107379
GX4.bin152	Bacteroidetes	Bacteroidaceae	188	1731	0.108608
GX4.bin153	Bacteroidetes	Bacteroidaceae	206	1842	0.111835
GX5.bin016	Bacteroidetes	Bacteroidaceae	220	1876	0.117271
GX5.bin035	Bacteroidetes	Bacteroidaceae	222	1923	0.115445
GX5.bin072	Bacteroidetes	Bacteroidaceae	191	1635	0.11682
GX5.bin073	Bacteroidetes	Bacteroidaceae	178	1655	0.107553
GX5.bin084	Bacteroidetes	Bacteroidaceae	214	1817	0.117777
GX5.bin091	Bacteroidetes	Bacteroidaceae	323	2129	0.151714
GX5.bin093	Bacteroidetes	Bacteroidaceae	305	2031	0.150172
GX5.bin097	Bacteroidetes	Bacteroidaceae	284	1843	0.154097
GX5.bin140	Bacteroidetes	Bacteroidaceae	221	1818	0.121562
JL1.bin028	Bacteroidetes	Bacteroidaceae	265	1808	0.146571
JL1.bin096	Bacteroidetes	Bacteroidaceae	194	1694	0.114522
JL1.bin099	Bacteroidetes	Bacteroidaceae	294	2417	0.121638
JL1.bin100	Bacteroidetes	Bacteroidaceae	188	1680	0.111905
JL1.bin140	Bacteroidetes	Bacteroidaceae	247	2064	0.119671
JL1.bin168	Bacteroidetes	Bacteroidaceae	342	2295	0.14902
JL2.bin010	Bacteroidetes	Bacteroidaceae	175	1657	0.105613
JL2.bin014	Bacteroidetes	Bacteroidaceae	201	1790	0.112291
JL2.bin027	Bacteroidetes	Bacteroidaceae	188	1766	0.106455
JL2.bin045	Bacteroidetes	Bacteroidaceae	205	1521	0.13478
JL3.bin030	Bacteroidetes	Bacteroidaceae	174	1507	0.115461
JL3.bin050	Bacteroidetes	Bacteroidaceae	208	1578	0.131812
JL3.bin064	Bacteroidetes	Bacteroidaceae	174	1502	0.115846
JL3.bin090	Bacteroidetes	Bacteroidaceae	223	2060	0.108252
JL4.bin031	Bacteroidetes	Bacteroidaceae	299	1768	0.169118
JL4.bin069	Bacteroidetes	Bacteroidaceae	269	2059	0.130646
JL4.bin089	Bacteroidetes	Bacteroidaceae	241	2026	0.118954
JL4.bin101	Bacteroidetes	Bacteroidaceae	218	2014	0.108242
JL5.bin001	Bacteroidetes	Bacteroidaceae	305	2156	0.141466
JL5.bin049	Bacteroidetes	Bacteroidaceae	370	2710	0.136531
JL5.bin118	Bacteroidetes	Bacteroidaceae	221	1717	0.128713
JL5.bin125	Bacteroidetes	Bacteroidaceae	219	1960	0.111735
SD1.bin024	Bacteroidetes	Bacteroidaceae	173	1580	0.109494
SD1.bin112	Bacteroidetes	Bacteroidaceae	189	1638	0.115385
SD1.bin113	Bacteroidetes	Bacteroidaceae	208	1791	0.116136
SD1.bin126	Bacteroidetes	Bacteroidaceae	182	1658	0.109771
SD1.bin131	Bacteroidetes	Bacteroidaceae	190	1664	0.114183
SD1.bin147	Bacteroidetes	Bacteroidaceae	330	2141	0.154134
SD1.bin160	Bacteroidetes	Bacteroidaceae	202	1594	0.126725
SD1.bin163	Bacteroidetes	Bacteroidaceae	225	1707	0.13181
SD1.bin167	Bacteroidetes	Bacteroidaceae	237	1811	0.130867
SD2.bin002	Bacteroidetes	Bacteroidaceae	190	1713	0.110917
SD2.bin020	Bacteroidetes	Bacteroidaceae	230	1900	0.121053
SD2.bin034	Bacteroidetes	Bacteroidaceae	153	1401	0.109208
SD2.bin047	Bacteroidetes	Bacteroidaceae	250	1906	0.131165
SD2.bin110	Bacteroidetes	Bacteroidaceae	373	2257	0.165264
SD2.bin111	Bacteroidetes	Bacteroidaceae	217	2071	0.10478
SD2.bin163	Bacteroidetes	Bacteroidaceae	216	1809	0.119403
SD2.bin164	Bacteroidetes	Bacteroidaceae	218	1803	0.12091
SD2.bin175	Bacteroidetes	Bacteroidaceae	316	2117	0.149268
SD3.bin120	Bacteroidetes	Bacteroidaceae	196	1667	0.117576
SD3.bin125	Bacteroidetes	Bacteroidaceae	339	2369	0.143098
SD3.bin155	Bacteroidetes	Bacteroidaceae	215	1993	0.107878
SD3.bin177	Bacteroidetes	Bacteroidaceae	301	1953	0.154122
SD3.bin199	Bacteroidetes	Bacteroidaceae	245	1792	0.136719
SD4.bin016	Bacteroidetes	Bacteroidaceae	203	1701	0.119342
SD4.bin026	Bacteroidetes	Bacteroidaceae	289	2003	0.144284
SD4.bin042	Bacteroidetes	Bacteroidaceae	222	1707	0.130053
SD4.bin060	Bacteroidetes	Bacteroidaceae	187	1532	0.122063
SD4.bin132	Bacteroidetes	Bacteroidaceae	191	1734	0.11015
SD4.bin142	Bacteroidetes	Bacteroidaceae	237	1874	0.126467
SD4.bin148	Bacteroidetes	Bacteroidaceae	188	1630	0.115337
SD4.bin163	Bacteroidetes	Bacteroidaceae	226	1825	0.123836
SD4.bin187	Bacteroidetes	Bacteroidaceae	199	1641	0.121268
SD5.bin036	Bacteroidetes	Bacteroidaceae	571	3654	0.156267
SD5.bin072	Bacteroidetes	Bacteroidaceae	437	3012	0.145086
SD5.bin097	Bacteroidetes	Bacteroidaceae	505	3307	0.152706
SD5.bin122	Bacteroidetes	Bacteroidaceae	278	2363	0.117647
SX1.bin034	Bacteroidetes	Bacteroidaceae	222	1880	0.118085
SX1.bin051	Bacteroidetes	Bacteroidaceae	183	1665	0.10991
SX1.bin077	Bacteroidetes	Bacteroidaceae	214	1824	0.117325
SX1.bin098	Bacteroidetes	Bacteroidaceae	213	1840	0.115761
SX2.bin026	Bacteroidetes	Bacteroidaceae	251	1799	0.139522
SX2.bin027	Bacteroidetes	Bacteroidaceae	199	1482	0.134278
SX2.bin036	Bacteroidetes	Bacteroidaceae	200	1715	0.116618
SX2.bin066	Bacteroidetes	Bacteroidaceae	238	2056	0.115759
SX2.bin069	Bacteroidetes	Bacteroidaceae	181	1560	0.116026
SX2.bin103	Bacteroidetes	Bacteroidaceae	204	1806	0.112957
SX2.bin105	Bacteroidetes	Bacteroidaceae	201	1798	0.111791
SX2.bin112	Bacteroidetes	Bacteroidaceae	355	2279	0.15577
SX2.bin149	Bacteroidetes	Bacteroidaceae	162	1382	0.117221
SX2.bin158	Bacteroidetes	Bacteroidaceae	285	2049	0.139092
SX3.bin001	Bacteroidetes	Bacteroidaceae	236	1847	0.127775
SX3.bin006	Bacteroidetes	Bacteroidaceae	380	2520	0.150794
SX3.bin016	Bacteroidetes	Bacteroidaceae	228	1916	0.118998
SX3.bin021	Bacteroidetes	Bacteroidaceae	187	1633	0.114513
SX3.bin101	Bacteroidetes	Bacteroidaceae	191	1644	0.11618
SX3.bin117	Bacteroidetes	Bacteroidaceae	319	2038	0.156526
SX3.bin119	Bacteroidetes	Bacteroidaceae	222	1816	0.122247
SX4.bin023	Bacteroidetes	Bacteroidaceae	317	2327	0.136227
SX4.bin044	Bacteroidetes	Bacteroidaceae	194	1701	0.114051
SX4.bin045	Bacteroidetes	Bacteroidaceae	199	1782	0.111672
SX4.bin097	Bacteroidetes	Bacteroidaceae	210	1959	0.107198
SX4.bin102	Bacteroidetes	Bacteroidaceae	192	1698	0.113074
SX4.bin104	Bacteroidetes	Bacteroidaceae	281	1970	0.14264
SX4.bin120	Bacteroidetes	Bacteroidaceae	246	2014	0.122145
SX5.bin027	Bacteroidetes	Bacteroidaceae	242	1844	0.131236
SX5.bin038	Bacteroidetes	Bacteroidaceae	214	1640	0.130488
SX5.bin051	Bacteroidetes	Bacteroidaceae	160	1464	0.10929
SX5.bin054	Bacteroidetes	Bacteroidaceae	384	2494	0.15397
SX5.bin058	Bacteroidetes	Bacteroidaceae	177	1420	0.124648
XZ1.bin028	Bacteroidetes	Bacteroidaceae	308	2135	0.144262
XZ1.bin069	Bacteroidetes	Bacteroidaceae	292	2137	0.13664
XZ1.bin072	Bacteroidetes	Bacteroidaceae	136	1269	0.107171
XZ1.bin101	Bacteroidetes	Bacteroidaceae	340	2436	0.139573
XZ1.bin102	Bacteroidetes	Bacteroidaceae	233	1801	0.129373
XZ1.bin110	Bacteroidetes	Bacteroidaceae	208	1804	0.115299
XZ1.bin144	Bacteroidetes	Bacteroidaceae	256	2009	0.127427
XZ1.bin154	Bacteroidetes	Bacteroidaceae	157	1507	0.10418
XZ1.bin168	Bacteroidetes	Bacteroidaceae	307	2126	0.144403
XZ2.bin004	Bacteroidetes	Bacteroidaceae	324	2275	0.142418
XZ2.bin029	Bacteroidetes	Bacteroidaceae	325	2390	0.135983
XZ2.bin030	Bacteroidetes	Bacteroidaceae	222	1843	0.120456
XZ2.bin036	Bacteroidetes	Bacteroidaceae	233	2009	0.115978
XZ2.bin080	Bacteroidetes	Bacteroidaceae	225	1843	0.122084
XZ2.bin111	Bacteroidetes	Bacteroidaceae	209	1778	0.117548
XZ4.bin029	Bacteroidetes	Bacteroidaceae	211	1792	0.117746
XZ4.bin031	Bacteroidetes	Bacteroidaceae	207	1745	0.118625
XZ4.bin056	Bacteroidetes	Bacteroidaceae	280	2186	0.128088
XZ4.bin093	Bacteroidetes	Bacteroidaceae	240	1700	0.141176
XZ4.bin104	Bacteroidetes	Bacteroidaceae	239	1871	0.127739
XZ4.bin131	Bacteroidetes	Bacteroidaceae	278	2176	0.127757
XZ4.bin138	Bacteroidetes	Bacteroidaceae	212	1767	0.119977
XZ4.bin139	Bacteroidetes	Bacteroidaceae	176	1591	0.110622
XZ4.bin155	Bacteroidetes	Bacteroidaceae	207	1903	0.108776
XZ5.bin011	Bacteroidetes	Bacteroidaceae	339	2471	0.137191
AH1.bin023	Bacteroidetes	Barnesiellaceae	216	1852	0.116631
AH1.bin029	Bacteroidetes	Barnesiellaceae	205	1886	0.108696
AH2.bin006	Bacteroidetes	Barnesiellaceae	168	1634	0.102815
AH3.bin214	Bacteroidetes	Barnesiellaceae	159	1521	0.104536
AH5.bin016	Bacteroidetes	Barnesiellaceae	196	1729	0.11336
GX1.bin108	Bacteroidetes	Barnesiellaceae	205	1681	0.121951
GX1.bin162	Bacteroidetes	Barnesiellaceae	171	1566	0.109195
GX1.bin164	Bacteroidetes	Barnesiellaceae	192	1613	0.119033
GX2.bin172	Bacteroidetes	Barnesiellaceae	192	1839	0.104405
GX3.bin099	Bacteroidetes	Barnesiellaceae	200	1800	0.111111
GX3.bin171	Bacteroidetes	Barnesiellaceae	130	1377	0.0944081
GX4.bin123	Bacteroidetes	Barnesiellaceae	207	1899	0.109005
GX5.bin006	Bacteroidetes	Barnesiellaceae	193	1777	0.10861
GX5.bin015	Bacteroidetes	Barnesiellaceae	182	1545	0.117799
GX5.bin138	Bacteroidetes	Barnesiellaceae	194	1797	0.107958
JL1.bin117	Bacteroidetes	Barnesiellaceae	202	1816	0.111233
JL1.bin130	Bacteroidetes	Barnesiellaceae	195	1436	0.135794
JL1.bin149	Bacteroidetes	Barnesiellaceae	183	1849	0.0989724
JL2.bin019	Bacteroidetes	Barnesiellaceae	157	1489	0.10544
JL2.bin025	Bacteroidetes	Barnesiellaceae	189	1786	0.105823
JL3.bin085	Bacteroidetes	Barnesiellaceae	161	1602	0.100499
JL4.bin048	Bacteroidetes	Barnesiellaceae	164	1720	0.0953488
JL5.bin002	Bacteroidetes	Barnesiellaceae	171	1716	0.0996503
JL5.bin046	Bacteroidetes	Barnesiellaceae	148	1554	0.0952381
SD1.bin075	Bacteroidetes	Barnesiellaceae	232	1818	0.127613
SD2.bin011	Bacteroidetes	Barnesiellaceae	151	1649	0.0915706
SD2.bin078	Bacteroidetes	Barnesiellaceae	220	1697	0.129641
SD3.bin094	Bacteroidetes	Barnesiellaceae	194	1734	0.11188
SX1.bin053	Bacteroidetes	Barnesiellaceae	196	1851	0.105889
SX1.bin109	Bacteroidetes	Barnesiellaceae	202	1791	0.112786
SX2.bin032	Bacteroidetes	Barnesiellaceae	205	1794	0.11427
SX3.bin139	Bacteroidetes	Barnesiellaceae	147	1481	0.0992573
SX4.bin012	Bacteroidetes	Barnesiellaceae	199	1711	0.116306
SX4.bin106	Bacteroidetes	Barnesiellaceae	168	1669	0.100659
SX5.bin079	Bacteroidetes	Barnesiellaceae	171	1755	0.0974359
XZ1.bin127	Bacteroidetes	Barnesiellaceae	154	1627	0.0946527
XZ2.bin008	Bacteroidetes	Barnesiellaceae	168	1716	0.0979021
XZ4.bin037	Bacteroidetes	Barnesiellaceae	199	1859	0.107047
XZ4.bin068	Bacteroidetes	Barnesiellaceae	211	1873	0.112653
AH1.bin153	Actinobacteria	Bifidobacteriaceae	85	831	0.102286
AH1.bin171	Actinobacteria	Bifidobacteriaceae	65	698	0.0931232
AH3.bin175	Actinobacteria	Bifidobacteriaceae	75	785	0.0955414
GX1.bin096	Actinobacteria	Bifidobacteriaceae	66	722	0.0914127
GX3.bin169	Actinobacteria	Bifidobacteriaceae	65	695	0.0935252
GX4.bin026	Actinobacteria	Bifidobacteriaceae	65	679	0.095729
GX5.bin123	Actinobacteria	Bifidobacteriaceae	64	680	0.0941176
JL2.bin077	Actinobacteria	Bifidobacteriaceae	60	689	0.0870827
JL2.bin171	Actinobacteria	Bifidobacteriaceae	64	702	0.0911681
JL4.bin148	Actinobacteria	Bifidobacteriaceae	174	1436	0.12117
JL4.bin156	Actinobacteria	Bifidobacteriaceae	193	1641	0.117611
JL5.bin012	Actinobacteria	Bifidobacteriaceae	65	745	0.0872483
SD5.bin145	Actinobacteria	Bifidobacteriaceae	143	1235	0.115789
SD4.bin133	Bacteroidetes	BM520	190	1748	0.108696
AH3.bin002	Firmicutes	CAG-1000	57	1254	0.0454545
AH3.bin066	Firmicutes	CAG-1000	47	899	0.0522803
AH4.bin043	Firmicutes	CAG-1000	100	1797	0.0556483
AH4.bin114	Firmicutes	CAG-1000	82	1024	0.0800781
GX2.bin103	Firmicutes	CAG-1000	80	1034	0.0773694
GX4.bin122	Firmicutes	CAG-1000	72	1025	0.0702439
GX5.bin007	Firmicutes	CAG-1000	85	1449	0.0586611
GX5.bin089	Firmicutes	CAG-1000	71	1298	0.0546995
JL2.bin122	Firmicutes	CAG-1000	74	1326	0.0558069
JL4.bin037	Firmicutes	CAG-1000	70	811	0.0863132
SD1.bin080	Firmicutes	CAG-1000	75	1183	0.0633981
SD2.bin169	Firmicutes	CAG-1000	82	994	0.082495
SX2.bin130	Firmicutes	CAG-1000	52	1588	0.0327456
SX3.bin059	Firmicutes	CAG-1000	74	1328	0.0557229
XZ1.bin012	Firmicutes	CAG-1000	93	1321	0.0704012
XZ2.bin046	Firmicutes	CAG-1000	93	1334	0.0697151
XZ2.bin139	Firmicutes	CAG-1000	70	837	0.083632
XZ5.bin119	Firmicutes	CAG-1000	76	1367	0.0555962
AH1.bin052	Firmicutes	CAG-138	96	1377	0.0697168
AH1.bin075	Firmicutes	CAG-138	174	1749	0.0994854
AH4.bin066	Firmicutes	CAG-138	174	1769	0.0983607
AH5.bin066	Firmicutes	CAG-138	169	1629	0.103745
JL1.bin068	Firmicutes	CAG-138	108	1241	0.0870266
JL2.bin100	Firmicutes	CAG-138	194	2305	0.0841649
SD1.bin033	Firmicutes	CAG-138	183	1975	0.0926582
SD2.bin045	Firmicutes	CAG-138	136	1437	0.0946416
SD2.bin126	Firmicutes	CAG-138	150	1455	0.103093
SD2.bin174	Firmicutes	CAG-138	144	1483	0.0971005
SD3.bin086	Firmicutes	CAG-138	161	1627	0.0989551
SD5.bin054	Firmicutes	CAG-138	133	1571	0.0846595
SX3.bin040	Firmicutes	CAG-138	148	1475	0.100339
SX3.bin127	Firmicutes	CAG-138	142	1521	0.0933596
XZ2.bin050	Firmicutes	CAG-138	127	1357	0.0935888
XZ2.bin084	Firmicutes	CAG-138	150	1396	0.10745
XZ3.bin127	Firmicutes	CAG-138	164	1994	0.0822467
XZ5.bin052	Firmicutes	CAG-138	119	1341	0.0887397
AH4.bin194	Proteobacteria	CAG-239	115	1291	0.0890782
JL4.bin115	Proteobacteria	CAG-239	121	1487	0.0813719
SD3.bin017	Proteobacteria	CAG-239	120	1485	0.0808081
AH1.bin107	Firmicutes	CAG-302	89	1326	0.0671192
AH5.bin110	Firmicutes	CAG-302	89	1376	0.0646802
JL1.bin004	Firmicutes	CAG-302	86	1070	0.0803738
SD3.bin139	Firmicutes	CAG-302	88	1196	0.0735786
XZ5.bin125	Firmicutes	CAG-302	82	1072	0.0764925
GX1.bin059	Tenericutes	CAG-307	134	1800	0.0744444
GX3.bin036	Tenericutes	CAG-307	137	1771	0.0773574
JL2.bin074	Tenericutes	CAG-307	137	1550	0.0883871
JL5.bin018	Tenericutes	CAG-307	130	1505	0.0863787
SD3.bin154	Tenericutes	CAG-307	151	1775	0.0850704
SX2.bin128	Tenericutes	CAG-307	129	1605	0.0803738
AH1.bin127	Verrucomicrobia	CAG-312	157	1595	0.0984326
GX1.bin049	Verrucomicrobia	CAG-312	205	1752	0.117009
GX3.bin031	Verrucomicrobia	CAG-312	206	1727	0.119282
GX3.bin165	Verrucomicrobia	CAG-312	216	1445	0.149481
SD2.bin030	Verrucomicrobia	CAG-312	177	1818	0.0973597
SD4.bin033	Verrucomicrobia	CAG-312	181	1522	0.118922
SD4.bin105	Verrucomicrobia	CAG-312	187	1753	0.106674
SD4.bin152	Verrucomicrobia	CAG-312	302	1949	0.154951
AH1.bin155	Firmicutes	CAG-313	120	1243	0.0965406
AH4.bin044	Firmicutes	CAG-313	124	1459	0.0849897
AH5.bin145	Firmicutes	CAG-313	127	1744	0.0728211
GX1.bin129	Firmicutes	CAG-313	140	1689	0.0828893
GX2.bin082	Firmicutes	CAG-313	143	1880	0.0760638
GX3.bin012	Firmicutes	CAG-313	138	1663	0.0829826
GX4.bin102	Firmicutes	CAG-313	122	1610	0.0757764
JL2.bin132	Firmicutes	CAG-313	123	1382	0.0890014
JL3.bin079	Firmicutes	CAG-313	115	1279	0.089914
JL4.bin172	Firmicutes	CAG-313	99	1386	0.0714286
JL5.bin157	Firmicutes	CAG-313	92	1217	0.0755957
SD4.bin062	Firmicutes	CAG-313	106	1270	0.0834646
XZ4.bin167	Firmicutes	CAG-313	74	1172	0.0631399
XZ5.bin038	Firmicutes	CAG-313	128	1419	0.0902044
AH1.bin124	Firmicutes	CAG-314	117	1406	0.0832148
AH3.bin012	Firmicutes	CAG-314	109	1265	0.086166
AH5.bin143	Firmicutes	CAG-314	72	1257	0.0572792
GX4.bin069	Firmicutes	CAG-314	59	1176	0.0501701
GX4.bin115	Firmicutes	CAG-314	116	1085	0.106912
GX5.bin027	Firmicutes	CAG-314	102	1234	0.082658
JL1.bin018	Firmicutes	CAG-314	87	1271	0.06845
JL2.bin172	Firmicutes	CAG-314	84	1325	0.0633962
JL5.bin095	Firmicutes	CAG-314	58	1102	0.0526316
SD3.bin101	Firmicutes	CAG-314	116	1065	0.10892
SX1.bin043	Firmicutes	CAG-314	87	1113	0.0781671
SX5.bin089	Firmicutes	CAG-314	84	1197	0.0701754
XZ4.bin032	Firmicutes	CAG-314	67	1060	0.0632075
JL2.bin062	Firmicutes	CAG-433	90	1334	0.0674663
XZ3.bin053	Firmicutes	CAG-433	101	1384	0.0729769
XZ3.bin087	Firmicutes	CAG-433	71	1090	0.0651376
AH5.bin172	Firmicutes	CAG-449	109	1424	0.0765449
JL2.bin104	Firmicutes	CAG-449	99	1218	0.0812808
JL3.bin052	Firmicutes	CAG-449	104	1498	0.0694259
JL4.bin118	Firmicutes	CAG-449	92	1167	0.0788346
AH1.bin174	Firmicutes	CAG-465	83	1171	0.0708796
AH5.bin032	Firmicutes	CAG-465	88	1300	0.0676923
JL4.bin032	Firmicutes	CAG-465	121	1429	0.0846746
JL4.bin136	Firmicutes	CAG-465	100	1241	0.0805802
SD1.bin085	Firmicutes	CAG-465	78	1249	0.06245
SD2.bin124	Firmicutes	CAG-465	86	1207	0.071251
SD4.bin178	Firmicutes	CAG-465	92	1131	0.0813439
SD5.bin096	Firmicutes	CAG-465	133	1483	0.0896831
SX3.bin060	Firmicutes	CAG-465	85	1214	0.0700165
SX3.bin147	Firmicutes	CAG-465	89	1073	0.082945
XZ1.bin086	Firmicutes	CAG-465	93	1298	0.0716487
XZ4.bin049	Firmicutes	CAG-465	83	1087	0.0763569
AH1.bin070	Firmicutes	CAG-508	124	1243	0.0997586
AH3.bin043	Firmicutes	CAG-508	105	1101	0.0953678
AH3.bin097	Firmicutes	CAG-508	130	1409	0.092264
AH4.bin038	Firmicutes	CAG-508	121	1470	0.0823129
AH4.bin058	Firmicutes	CAG-508	131	1635	0.0801223
GX2.bin038	Firmicutes	CAG-508	105	993	0.10574
JL3.bin015	Firmicutes	CAG-508	112	1205	0.0929461
JL3.bin054	Firmicutes	CAG-508	134	1453	0.092223
SD2.bin005	Firmicutes	CAG-508	104	1034	0.10058
SD2.bin036	Firmicutes	CAG-508	147	1714	0.0857643
SX1.bin086	Firmicutes	CAG-508	129	1730	0.0745665
SX2.bin035	Firmicutes	CAG-508	122	1562	0.078105
SX3.bin069	Firmicutes	CAG-508	89	1062	0.0838041
SX4.bin018	Firmicutes	CAG-508	140	1894	0.0739176
SX5.bin117	Firmicutes	CAG-508	133	1800	0.0738889
XZ2.bin146	Firmicutes	CAG-508	116	1374	0.084425
XZ3.bin014	Firmicutes	CAG-508	130	1402	0.0927247
XZ4.bin122	Firmicutes	CAG-508	126	1627	0.0774431
XZ4.bin160	Firmicutes	CAG-508	122	1638	0.0744811
AH1.bin126	Firmicutes	CAG-552	114	1242	0.0917874
AH2.bin016	Firmicutes	CAG-552	167	1632	0.102328
AH3.bin014	Firmicutes	CAG-552	138	1451	0.0951068
AH5.bin113	Firmicutes	CAG-552	135	1428	0.0945378
AH5.bin155	Firmicutes	CAG-552	160	1437	0.111343
JL1.bin008	Firmicutes	CAG-552	150	1436	0.104457
JL1.bin102	Firmicutes	CAG-552	137	1185	0.115612
AH1.bin062	Firmicutes	CAG-611	88	1096	0.080292
AH2.bin208	Firmicutes	CAG-611	125	1623	0.0770179
AH3.bin016	Firmicutes	CAG-611	75	1265	0.0592885
AH3.bin149	Firmicutes	CAG-611	83	1108	0.0749097
AH4.bin117	Firmicutes	CAG-611	85	1188	0.0715488
AH4.bin157	Firmicutes	CAG-611	59	866	0.0681293
AH5.bin010	Firmicutes	CAG-611	83	1207	0.0687655
AH5.bin131	Firmicutes	CAG-611	60	1012	0.0592885
GX2.bin081	Firmicutes	CAG-611	67	1150	0.0582609
GX5.bin039	Firmicutes	CAG-611	74	1003	0.0737787
JL1.bin016	Firmicutes	CAG-611	83	1039	0.0798845
JL1.bin112	Firmicutes	CAG-611	107	1648	0.0649272
JL2.bin052	Firmicutes	CAG-611	89	1057	0.0842006
JL2.bin103	Firmicutes	CAG-611	95	1191	0.0797649
JL4.bin052	Firmicutes	CAG-611	85	1104	0.0769928
JL5.bin009	Firmicutes	CAG-611	88	1386	0.0634921
JL5.bin041	Firmicutes	CAG-611	74	1027	0.0720545
JL5.bin042	Firmicutes	CAG-611	97	1328	0.0730422
SD3.bin144	Firmicutes	CAG-611	85	1171	0.0725875
SD5.bin017	Firmicutes	CAG-611	79	1153	0.0685169
SX2.bin042	Firmicutes	CAG-611	55	831	0.0661853
SX3.bin050	Firmicutes	CAG-611	53	1001	0.0529471
SX4.bin042	Firmicutes	CAG-611	106	1685	0.062908
SX4.bin080	Firmicutes	CAG-611	70	939	0.0745474
XZ1.bin103	Firmicutes	CAG-611	74	1322	0.0559758
XZ1.bin159	Firmicutes	CAG-611	88	1393	0.063173
AH4.bin087	Firmicutes	CAG-631	141	1633	0.0863442
SX1.bin107	Firmicutes	CAG-631	143	1453	0.0984171
SX1.bin123	Firmicutes	CAG-631	98	1294	0.0757342
AH4.bin132	Firmicutes	CAG-698	95	1348	0.0704748
SD2.bin102	Firmicutes	CAG-698	107	1443	0.0741511
SD3.bin145	Firmicutes	CAG-698	102	1282	0.0795632
AH1.bin034	Firmicutes	CAG-727	113	1300	0.0869231
AH1.bin065	Firmicutes	CAG-727	103	952	0.108193
AH1.bin137	Firmicutes	CAG-727	145	1327	0.109269
AH2.bin002	Firmicutes	CAG-727	90	958	0.0939457
AH2.bin032	Firmicutes	CAG-727	104	1233	0.0843471
AH2.bin036	Firmicutes	CAG-727	114	1133	0.100618
AH2.bin043	Firmicutes	CAG-727	83	1137	0.0729991
AH2.bin053	Firmicutes	CAG-727	146	1285	0.113619
AH2.bin070	Firmicutes	CAG-727	99	1111	0.0891089
AH2.bin095	Firmicutes	CAG-727	201	1854	0.108414
AH2.bin117	Firmicutes	CAG-727	119	1413	0.084218
AH2.bin123	Firmicutes	CAG-727	161	1396	0.11533
AH2.bin124	Firmicutes	CAG-727	93	1058	0.0879017
AH2.bin134	Firmicutes	CAG-727	200	1795	0.111421
AH2.bin207	Firmicutes	CAG-727	171	1499	0.114076
AH3.bin021	Firmicutes	CAG-727	148	1226	0.120718
AH3.bin033	Firmicutes	CAG-727	103	1093	0.094236
AH3.bin046	Firmicutes	CAG-727	96	1142	0.084063
AH3.bin059	Firmicutes	CAG-727	108	1074	0.100559
AH3.bin061	Firmicutes	CAG-727	132	1158	0.11399
AH3.bin062	Firmicutes	CAG-727	160	1604	0.0997506
AH3.bin114	Firmicutes	CAG-727	119	1265	0.0940711
AH3.bin172	Firmicutes	CAG-727	92	1045	0.0880383
AH3.bin186	Firmicutes	CAG-727	117	1098	0.106557
AH3.bin200	Firmicutes	CAG-727	80	1132	0.0706714
AH4.bin002	Firmicutes	CAG-727	111	1201	0.092423
AH4.bin003	Firmicutes	CAG-727	115	1319	0.0871873
AH4.bin013	Firmicutes	CAG-727	101	1167	0.0865467
AH4.bin020	Firmicutes	CAG-727	138	1506	0.0916335
AH4.bin032	Firmicutes	CAG-727	111	1259	0.0881652
AH4.bin046	Firmicutes	CAG-727	147	1466	0.100273
AH4.bin053	Firmicutes	CAG-727	120	1299	0.0923788
AH4.bin054	Firmicutes	CAG-727	220	1842	0.119435
AH4.bin081	Firmicutes	CAG-727	123	1027	0.119766
AH4.bin095	Firmicutes	CAG-727	138	1321	0.104466
AH4.bin120	Firmicutes	CAG-727	183	1729	0.105842
AH4.bin143	Firmicutes	CAG-727	128	1435	0.0891986
AH4.bin145	Firmicutes	CAG-727	99	1183	0.0836855
AH4.bin164	Firmicutes	CAG-727	104	1315	0.0790875
AH4.bin165	Firmicutes	CAG-727	194	1693	0.114589
AH4.bin185	Firmicutes	CAG-727	219	1917	0.114241
GX1.bin022	Firmicutes	CAG-727	103	1280	0.0804688
GX1.bin041	Firmicutes	CAG-727	83	1061	0.0782281
GX1.bin056	Firmicutes	CAG-727	116	1476	0.0785908
GX1.bin082	Firmicutes	CAG-727	256	2742	0.0933625
GX1.bin084	Firmicutes	CAG-727	129	1444	0.0893352
GX1.bin102	Firmicutes	CAG-727	115	1172	0.0981229
GX1.bin121	Firmicutes	CAG-727	136	1408	0.0965909
GX3.bin076	Firmicutes	CAG-727	133	1412	0.0941926
GX3.bin082	Firmicutes	CAG-727	93	990	0.0939394
GX3.bin088	Firmicutes	CAG-727	133	1428	0.0931373
GX3.bin104	Firmicutes	CAG-727	103	1123	0.0917186
GX4.bin087	Firmicutes	CAG-727	110	1334	0.0824588
GX4.bin127	Firmicutes	CAG-727	102	1082	0.0942699
GX5.bin024	Firmicutes	CAG-727	179	1641	0.10908
GX5.bin031	Firmicutes	CAG-727	112	1405	0.0797153
GX5.bin047	Firmicutes	CAG-727	117	1293	0.0904872
JL1.bin041	Firmicutes	CAG-727	112	1055	0.106161
JL1.bin047	Firmicutes	CAG-727	126	1352	0.0931953
JL1.bin053	Firmicutes	CAG-727	82	1066	0.0769231
JL1.bin062	Firmicutes	CAG-727	126	1267	0.0994475
JL1.bin073	Firmicutes	CAG-727	98	1054	0.0929791
JL1.bin121	Firmicutes	CAG-727	111	1227	0.0904645
JL1.bin135	Firmicutes	CAG-727	74	997	0.0742227
JL1.bin145	Firmicutes	CAG-727	152	1558	0.097561
JL1.bin161	Firmicutes	CAG-727	80	871	0.0918485
JL1.bin184	Firmicutes	CAG-727	190	2025	0.0938272
JL2.bin013	Firmicutes	CAG-727	161	1327	0.121326
JL2.bin016	Firmicutes	CAG-727	92	1172	0.0784983
JL2.bin032	Firmicutes	CAG-727	90	1122	0.0802139
JL2.bin044	Firmicutes	CAG-727	106	1194	0.0887772
JL2.bin047	Firmicutes	CAG-727	82	1072	0.0764925
JL2.bin048	Firmicutes	CAG-727	135	1573	0.0858233
JL2.bin057	Firmicutes	CAG-727	139	1448	0.0959945
JL2.bin164	Firmicutes	CAG-727	111	1014	0.109467
JL2.bin179	Firmicutes	CAG-727	104	1290	0.0806202
JL3.bin034	Firmicutes	CAG-727	112	1257	0.089101
JL3.bin035	Firmicutes	CAG-727	105	1148	0.0914634
JL3.bin060	Firmicutes	CAG-727	135	1301	0.103766
JL4.bin057	Firmicutes	CAG-727	95	1107	0.0858175
JL4.bin076	Firmicutes	CAG-727	89	1093	0.0814273
JL4.bin097	Firmicutes	CAG-727	111	1185	0.0936709
JL4.bin149	Firmicutes	CAG-727	137	1342	0.102086
JL4.bin169	Firmicutes	CAG-727	94	1031	0.0911736
JL5.bin004	Firmicutes	CAG-727	129	1238	0.1042
JL5.bin013	Firmicutes	CAG-727	149	1295	0.115058
JL5.bin016	Firmicutes	CAG-727	106	1216	0.0871711
JL5.bin043	Firmicutes	CAG-727	110	1134	0.0970018
JL5.bin065	Firmicutes	CAG-727	232	2106	0.110161
JL5.bin075	Firmicutes	CAG-727	129	1390	0.0928058
JL5.bin086	Firmicutes	CAG-727	108	892	0.121076
SD1.bin029	Firmicutes	CAG-727	173	1742	0.0993111
SD1.bin083	Firmicutes	CAG-727	104	1310	0.0793893
SD1.bin116	Firmicutes	CAG-727	133	1305	0.101916
SD2.bin063	Firmicutes	CAG-727	142	1044	0.136015
SD2.bin129	Firmicutes	CAG-727	166	1531	0.108426
SD3.bin004	Firmicutes	CAG-727	126	1482	0.0850202
SD3.bin016	Firmicutes	CAG-727	111	1127	0.0984916
SD3.bin049	Firmicutes	CAG-727	155	1486	0.104307
SD3.bin060	Firmicutes	CAG-727	118	1283	0.0919719
SD3.bin062	Firmicutes	CAG-727	129	1315	0.0980989
SD3.bin065	Firmicutes	CAG-727	102	946	0.107822
SD3.bin068	Firmicutes	CAG-727	95	1116	0.0851254
SD3.bin077	Firmicutes	CAG-727	115	1354	0.0849335
SD3.bin080	Firmicutes	CAG-727	121	1239	0.0976594
SD3.bin104	Firmicutes	CAG-727	103	1126	0.0914742
SD3.bin112	Firmicutes	CAG-727	139	1342	0.103577
SD3.bin133	Firmicutes	CAG-727	82	1057	0.0775781
SD3.bin147	Firmicutes	CAG-727	139	1375	0.101091
SD3.bin161	Firmicutes	CAG-727	103	1002	0.102794
SD3.bin179	Firmicutes	CAG-727	118	1141	0.103418
SD4.bin043	Firmicutes	CAG-727	109	1289	0.0845617
SD4.bin099	Firmicutes	CAG-727	176	2034	0.086529
SD4.bin140	Firmicutes	CAG-727	125	1478	0.0845737
SX1.bin001	Firmicutes	CAG-727	107	1251	0.0855316
SX1.bin011	Firmicutes	CAG-727	218	2128	0.102444
SX1.bin022	Firmicutes	CAG-727	99	922	0.107375
SX1.bin036	Firmicutes	CAG-727	105	1132	0.0927562
SX1.bin089	Firmicutes	CAG-727	126	1247	0.101043
SX1.bin101	Firmicutes	CAG-727	88	1158	0.0759931
SX1.bin116	Firmicutes	CAG-727	163	1502	0.108522
SX2.bin053	Firmicutes	CAG-727	213	2717	0.0783953
SX2.bin057	Firmicutes	CAG-727	113	1138	0.099297
SX2.bin096	Firmicutes	CAG-727	75	856	0.0876168
SX2.bin165	Firmicutes	CAG-727	172	1807	0.0951854
SX3.bin052	Firmicutes	CAG-727	108	1070	0.100935
SX4.bin036	Firmicutes	CAG-727	116	1189	0.097561
SX4.bin116	Firmicutes	CAG-727	91	1126	0.0808171
SX5.bin084	Firmicutes	CAG-727	121	1106	0.109403
SX5.bin093	Firmicutes	CAG-727	96	1058	0.0907372
XZ1.bin011	Firmicutes	CAG-727	99	1383	0.0715835
XZ1.bin025	Firmicutes	CAG-727	91	996	0.0913655
XZ1.bin030	Firmicutes	CAG-727	96	1151	0.0834057
XZ1.bin059	Firmicutes	CAG-727	98	1124	0.0871886
XZ1.bin083	Firmicutes	CAG-727	150	1425	0.105263
XZ1.bin128	Firmicutes	CAG-727	141	1506	0.0936255
XZ1.bin176	Firmicutes	CAG-727	121	1356	0.089233
XZ3.bin012	Firmicutes	CAG-727	121	1169	0.103507
XZ3.bin071	Firmicutes	CAG-727	155	1385	0.111913
XZ3.bin076	Firmicutes	CAG-727	140	1263	0.110847
XZ3.bin095	Firmicutes	CAG-727	98	1263	0.077593
XZ3.bin106	Firmicutes	CAG-727	123	1179	0.104326
XZ3.bin111	Firmicutes	CAG-727	149	1393	0.106963
XZ3.bin128	Firmicutes	CAG-727	145	1511	0.0959629
XZ4.bin012	Firmicutes	CAG-727	88	1011	0.0870425
XZ4.bin041	Firmicutes	CAG-727	102	977	0.104401
XZ4.bin052	Firmicutes	CAG-727	79	837	0.0943847
XZ4.bin071	Firmicutes	CAG-727	92	1113	0.0826595
XZ4.bin075	Firmicutes	CAG-727	92	1108	0.0830325
XZ4.bin108	Firmicutes	CAG-727	89	1074	0.0828678
XZ5.bin017	Firmicutes	CAG-727	105	1208	0.0869205
XZ5.bin018	Firmicutes	CAG-727	152	1594	0.0953576
XZ5.bin032	Firmicutes	CAG-727	95	1039	0.0914341
XZ5.bin097	Firmicutes	CAG-727	123	1333	0.0922731
XZ5.bin132	Firmicutes	CAG-727	136	1394	0.097561
AH1.bin019	Firmicutes	CAG-74	267	2120	0.125943
AH1.bin038	Firmicutes	CAG-74	278	2200	0.126364
AH1.bin072	Firmicutes	CAG-74	342	2726	0.125459
AH1.bin098	Firmicutes	CAG-74	367	2473	0.148403
AH1.bin130	Firmicutes	CAG-74	204	1949	0.104669
AH1.bin150	Firmicutes	CAG-74	247	1921	0.128579
AH1.bin165	Firmicutes	CAG-74	360	2800	0.128571
AH2.bin100	Firmicutes	CAG-74	277	2110	0.13128
AH2.bin127	Firmicutes	CAG-74	157	1883	0.0833776
AH2.bin159	Firmicutes	CAG-74	326	2695	0.120965
AH3.bin063	Firmicutes	CAG-74	304	2541	0.119638
AH3.bin083	Firmicutes	CAG-74	265	2337	0.113393
AH3.bin122	Firmicutes	CAG-74	339	2511	0.135006
AH3.bin135	Firmicutes	CAG-74	276	2329	0.118506
AH4.bin075	Firmicutes	CAG-74	415	3849	0.10782
AH4.bin140	Firmicutes	CAG-74	425	3036	0.139987
AH5.bin029	Firmicutes	CAG-74	175	1765	0.0991501
AH5.bin031	Firmicutes	CAG-74	219	2236	0.0979428
AH5.bin045	Firmicutes	CAG-74	226	1992	0.113454
AH5.bin082	Firmicutes	CAG-74	279	2419	0.115337
AH5.bin083	Firmicutes	CAG-74	433	3094	0.139948
AH5.bin099	Firmicutes	CAG-74	386	2678	0.144137
AH5.bin167	Firmicutes	CAG-74	401	3077	0.130322
GX1.bin062	Firmicutes	CAG-74	217	1710	0.126901
GX1.bin141	Firmicutes	CAG-74	300	2078	0.14437
GX1.bin152	Firmicutes	CAG-74	301	2225	0.135281
GX2.bin067	Firmicutes	CAG-74	190	1640	0.115854
GX2.bin117	Firmicutes	CAG-74	195	2045	0.0953545
GX3.bin022	Firmicutes	CAG-74	283	2036	0.138998
GX3.bin034	Firmicutes	CAG-74	301	2263	0.133009
GX3.bin037	Firmicutes	CAG-74	204	1650	0.123636
GX3.bin152	Firmicutes	CAG-74	188	1884	0.0997877
GX4.bin097	Firmicutes	CAG-74	257	2076	0.123796
GX4.bin146	Firmicutes	CAG-74	205	1770	0.115819
GX5.bin032	Firmicutes	CAG-74	225	1956	0.115031
GX5.bin044	Firmicutes	CAG-74	196	1699	0.115362
JL1.bin003	Firmicutes	CAG-74	352	2520	0.139683
JL1.bin103	Firmicutes	CAG-74	280	2410	0.116183
JL2.bin053	Firmicutes	CAG-74	249	2118	0.117564
JL2.bin059	Firmicutes	CAG-74	342	2453	0.139421
JL2.bin117	Firmicutes	CAG-74	251	2491	0.100763
JL3.bin048	Firmicutes	CAG-74	312	2596	0.120185
JL4.bin021	Firmicutes	CAG-74	344	2658	0.129421
JL4.bin040	Firmicutes	CAG-74	309	2339	0.132108
JL4.bin077	Firmicutes	CAG-74	267	2166	0.123269
JL4.bin126	Firmicutes	CAG-74	259	1974	0.131206
JL5.bin010	Firmicutes	CAG-74	208	2028	0.102564
JL5.bin090	Firmicutes	CAG-74	354	3054	0.115914
JL5.bin135	Firmicutes	CAG-74	250	1977	0.126454
JL5.bin155	Firmicutes	CAG-74	307	2511	0.122262
SD1.bin042	Firmicutes	CAG-74	241	1934	0.124612
SD1.bin059	Firmicutes	CAG-74	387	2743	0.141086
SD1.bin076	Firmicutes	CAG-74	194	1972	0.0983773
SD1.bin088	Firmicutes	CAG-74	296	2350	0.125957
SD1.bin101	Firmicutes	CAG-74	256	2012	0.127237
SD1.bin119	Firmicutes	CAG-74	325	2417	0.134464
SD1.bin123	Firmicutes	CAG-74	238	1902	0.125131
SD1.bin162	Firmicutes	CAG-74	356	2611	0.136346
SD1.bin177	Firmicutes	CAG-74	286	2324	0.123064
SD2.bin004	Firmicutes	CAG-74	229	2189	0.104614
SD2.bin009	Firmicutes	CAG-74	266	2109	0.126126
SD2.bin015	Firmicutes	CAG-74	294	2189	0.134308
SD2.bin043	Firmicutes	CAG-74	304	2489	0.122137
SD2.bin067	Firmicutes	CAG-74	262	2724	0.0961821
SD2.bin084	Firmicutes	CAG-74	217	1922	0.112903
SD2.bin156	Firmicutes	CAG-74	271	2462	0.110073
SD3.bin095	Firmicutes	CAG-74	366	2672	0.136976
SD3.bin122	Firmicutes	CAG-74	276	2074	0.133076
SD3.bin195	Firmicutes	CAG-74	248	2037	0.121748
SD5.bin021	Firmicutes	CAG-74	269	2111	0.127428
SD5.bin031	Firmicutes	CAG-74	241	2303	0.104646
SD5.bin032	Firmicutes	CAG-74	352	2628	0.133942
SD5.bin037	Firmicutes	CAG-74	390	3043	0.128163
SD5.bin066	Firmicutes	CAG-74	333	2318	0.143658
SD5.bin067	Firmicutes	CAG-74	182	1860	0.0978495
SD5.bin141	Firmicutes	CAG-74	248	2035	0.121867
SD5.bin146	Firmicutes	CAG-74	377	3029	0.124464
SX1.bin003	Firmicutes	CAG-74	360	2770	0.129964
SX1.bin008	Firmicutes	CAG-74	240	2323	0.103315
SX1.bin046	Firmicutes	CAG-74	246	2116	0.116257
SX1.bin052	Firmicutes	CAG-74	184	1777	0.103545
SX1.bin106	Firmicutes	CAG-74	225	1980	0.113636
SX3.bin014	Firmicutes	CAG-74	278	2476	0.112278
SX3.bin148	Firmicutes	CAG-74	283	2356	0.120119
SX4.bin066	Firmicutes	CAG-74	253	2076	0.121869
SX4.bin089	Firmicutes	CAG-74	282	2030	0.138916
XZ1.bin013	Firmicutes	CAG-74	179	1846	0.0969664
XZ1.bin032	Firmicutes	CAG-74	193	1770	0.10904
XZ2.bin090	Firmicutes	CAG-74	205	1760	0.116477
XZ2.bin147	Firmicutes	CAG-74	403	2832	0.142302
XZ3.bin034	Firmicutes	CAG-74	233	2090	0.111483
XZ3.bin049	Firmicutes	CAG-74	238	2189	0.108725
XZ3.bin058	Firmicutes	CAG-74	226	2359	0.0958033
XZ3.bin070	Firmicutes	CAG-74	273	2302	0.118593
XZ3.bin090	Firmicutes	CAG-74	269	2274	0.118294
XZ3.bin115	Firmicutes	CAG-74	205	2076	0.0987476
XZ3.bin119	Firmicutes	CAG-74	248	2112	0.117424
XZ3.bin122	Firmicutes	CAG-74	325	2626	0.123762
XZ3.bin126	Firmicutes	CAG-74	214	1915	0.111749
XZ4.bin022	Firmicutes	CAG-74	177	1816	0.097467
XZ5.bin029	Firmicutes	CAG-74	277	2178	0.127181
XZ5.bin031	Firmicutes	CAG-74	268	2233	0.120018
XZ5.bin053	Firmicutes	CAG-74	257	1990	0.129146
XZ5.bin092	Firmicutes	CAG-74	303	2314	0.130942
XZ5.bin104	Firmicutes	CAG-74	252	2201	0.114493
XZ5.bin110	Firmicutes	CAG-74	232	1759	0.131893
XZ5.bin134	Firmicutes	CAG-74	205	1698	0.12073
AH1.bin071	Firmicutes	CAG-822	90	1119	0.080429
AH2.bin024	Firmicutes	CAG-822	80	1010	0.0792079
AH3.bin053	Firmicutes	CAG-822	96	1246	0.0770465
AH3.bin203	Firmicutes	CAG-822	85	1064	0.0798872
AH5.bin012	Firmicutes	CAG-822	91	1175	0.0774468
AH5.bin052	Firmicutes	CAG-822	77	1246	0.0617978
AH5.bin076	Firmicutes	CAG-822	72	1145	0.0628821
JL1.bin082	Firmicutes	CAG-822	87	942	0.0923567
JL1.bin177	Firmicutes	CAG-822	75	987	0.0759878
JL3.bin025	Firmicutes	CAG-822	73	1377	0.0530138
JL4.bin106	Firmicutes	CAG-822	95	1267	0.0749803
JL4.bin119	Firmicutes	CAG-822	95	1191	0.0797649
SD1.bin134	Firmicutes	CAG-822	112	1529	0.0732505
SD2.bin107	Firmicutes	CAG-822	88	1145	0.0768559
SD5.bin019	Firmicutes	CAG-822	91	1238	0.0735057
SD5.bin060	Firmicutes	CAG-822	94	1245	0.075502
SD5.bin149	Firmicutes	CAG-822	88	1277	0.0689115
SX3.bin048	Firmicutes	CAG-822	85	1077	0.0789229
GX2.bin007	Firmicutes	CAG-826	97	899	0.107898
JL3.bin057	Firmicutes	CAG-826	108	994	0.108652
JL4.bin162	Firmicutes	CAG-826	94	926	0.101512
SD5.bin090	Firmicutes	CAG-826	102	1226	0.0831974
AH2.bin033	Firmicutes	CAG-917	111	1285	0.0863813
SD3.bin150	Firmicutes	CAG-917	100	1157	0.0864304
SX5.bin068	Proteobacteria	CAG-977	157	1953	0.0803891
AH2.bin196	Proteobacteria	Campylobacteraceae	133	1570	0.0847134
AH3.bin132	Proteobacteria	Campylobacteraceae	133	1569	0.0847674
AH4.bin147	Proteobacteria	Campylobacteraceae	131	1551	0.0844616
GX4.bin033	Proteobacteria	Campylobacteraceae	134	1548	0.0865633
JL2.bin008	Proteobacteria	Campylobacteraceae	136	1533	0.0887149
JL3.bin088	Proteobacteria	Campylobacteraceae	133	1452	0.0915978
JL5.bin088	Proteobacteria	Campylobacteraceae	130	1494	0.0870147
SD1.bin066	Proteobacteria	Campylobacteraceae	93	1107	0.0840108
SD3.bin172	Proteobacteria	Campylobacteraceae	108	1173	0.0920716
SX1.bin113	Proteobacteria	Campylobacteraceae	129	1501	0.0859427
SX3.bin097	Proteobacteria	Campylobacteraceae	127	1441	0.0881332
AH2.bin072	Euryarchaeota	Candidatus Methanomethylophilaceae	53	1445	0.0366782
AH3.bin055	Euryarchaeota	Candidatus Methanomethylophilaceae	41	1212	0.0338284
AH4.bin007	Euryarchaeota	Candidatus Methanomethylophilaceae	62	1564	0.0396419
AH5.bin122	Euryarchaeota	Candidatus Methanomethylophilaceae	66	1572	0.0419847
GX4.bin142	Euryarchaeota	Candidatus Methanomethylophilaceae	44	1198	0.0367279
GX5.bin104	Euryarchaeota	Candidatus Methanomethylophilaceae	55	1346	0.0408618
JL2.bin021	Euryarchaeota	Candidatus Methanomethylophilaceae	54	1348	0.0400593
SD3.bin088	Euryarchaeota	Candidatus Methanomethylophilaceae	48	1028	0.0466926
SD3.bin166	Euryarchaeota	Candidatus Methanomethylophilaceae	56	1374	0.0407569
SD4.bin008	Euryarchaeota	Candidatus Methanomethylophilaceae	48	1001	0.047952
AH5.bin084	Chlamydiae	Chlamydiaceae	69	940	0.0734043
XZ2.bin107	Chlamydiae	Chlamydiaceae	68	934	0.0728051
XZ1.bin119	Firmicutes	Christensenellaceae	150	1979	0.0757959
XZ3.bin120	Firmicutes	Christensenellaceae	100	1427	0.0700771
XZ5.bin030	Firmicutes	Christensenellaceae	142	1712	0.0829439
AH2.bin210	Firmicutes	Clostridiaceae	209	2272	0.0919894
AH3.bin138	Firmicutes	Clostridiaceae	278	2677	0.103848
AH3.bin209	Firmicutes	Clostridiaceae	233	2085	0.111751
AH4.bin149	Firmicutes	Clostridiaceae	167	2068	0.0807544
AH5.bin044	Firmicutes	Clostridiaceae	190	2086	0.0910834
AH5.bin156	Firmicutes	Clostridiaceae	182	2124	0.0856874
GX3.bin168	Firmicutes	Clostridiaceae	120	1496	0.0802139
GX4.bin099	Firmicutes	Clostridiaceae	123	1464	0.0840164
JL1.bin071	Firmicutes	Clostridiaceae	362	2527	0.143253
JL2.bin118	Firmicutes	Clostridiaceae	300	2660	0.112782
JL3.bin020	Firmicutes	Clostridiaceae	218	2139	0.101917
JL3.bin084	Firmicutes	Clostridiaceae	355	2987	0.118848
JL3.bin093	Firmicutes	Clostridiaceae	215	2247	0.0956831
JL3.bin102	Firmicutes	Clostridiaceae	191	1834	0.104144
JL4.bin053	Firmicutes	Clostridiaceae	184	1939	0.0948943
JL4.bin068	Firmicutes	Clostridiaceae	199	2293	0.0867859
JL5.bin017	Firmicutes	Clostridiaceae	197	1808	0.10896
JL5.bin026	Firmicutes	Clostridiaceae	329	2966	0.110924
JL5.bin149	Firmicutes	Clostridiaceae	197	2279	0.0864414
SD1.bin139	Firmicutes	Clostridiaceae	128	1623	0.0788663
SD1.bin142	Firmicutes	Clostridiaceae	224	2403	0.0932168
SD2.bin053	Firmicutes	Clostridiaceae	233	2025	0.115062
SD2.bin158	Firmicutes	Clostridiaceae	122	1548	0.0788114
SD3.bin051	Firmicutes	Clostridiaceae	170	1954	0.087001
SD3.bin200	Firmicutes	Clostridiaceae	245	2233	0.109718
SD5.bin023	Firmicutes	Clostridiaceae	144	1604	0.0897756
SD5.bin039	Firmicutes	Clostridiaceae	195	1918	0.101668
SD5.bin071	Firmicutes	Clostridiaceae	301	2683	0.112188
SD5.bin103	Firmicutes	Clostridiaceae	202	1979	0.102072
SD5.bin138	Firmicutes	Clostridiaceae	121	1671	0.0724117
SX1.bin114	Firmicutes	Clostridiaceae	251	2326	0.107911
SX2.bin155	Firmicutes	Clostridiaceae	171	2138	0.0799813
SX3.bin095	Firmicutes	Clostridiaceae	225	2638	0.0852919
SX4.bin005	Firmicutes	Clostridiaceae	192	1884	0.101911
SX5.bin010	Firmicutes	Clostridiaceae	252	2430	0.103704
XZ1.bin029	Firmicutes	Clostridiaceae	214	2056	0.104086
XZ1.bin047	Firmicutes	Clostridiaceae	137	1408	0.0973011
XZ1.bin139	Firmicutes	Clostridiaceae	188	1830	0.102732
XZ1.bin163	Firmicutes	Clostridiaceae	175	1848	0.094697
XZ2.bin135	Firmicutes	Clostridiaceae	191	2011	0.0949776
XZ3.bin060	Firmicutes	Clostridiaceae	226	2335	0.096788
XZ3.bin069	Firmicutes	Clostridiaceae	154	1775	0.0867606
XZ5.bin066	Firmicutes	Clostridiaceae	227	2056	0.110409
XZ5.bin103	Firmicutes	Clostridiaceae	149	1817	0.0820033
XZ5.bin143	Firmicutes	Clostridiaceae	175	1696	0.103184
AH1.bin077	Proteobacteria	Desulfovibrionaceae	169	1907	0.0886209
AH1.bin094	Proteobacteria	Desulfovibrionaceae	151	1893	0.0797676
AH2.bin168	Proteobacteria	Desulfovibrionaceae	165	1980	0.0833333
AH2.bin197	Proteobacteria	Desulfovibrionaceae	172	1898	0.0906217
AH4.bin102	Proteobacteria	Desulfovibrionaceae	161	1982	0.0812311
AH4.bin172	Proteobacteria	Desulfovibrionaceae	154	1941	0.0793405
AH5.bin043	Proteobacteria	Desulfovibrionaceae	160	2121	0.0754361
GX1.bin125	Proteobacteria	Desulfovibrionaceae	132	1911	0.0690738
GX3.bin049	Proteobacteria	Desulfovibrionaceae	165	1927	0.0856253
GX5.bin131	Proteobacteria	Desulfovibrionaceae	176	2180	0.0807339
SD3.bin121	Proteobacteria	Desulfovibrionaceae	144	1834	0.0785169
SD3.bin143	Proteobacteria	Desulfovibrionaceae	131	1722	0.0760743
SD4.bin070	Proteobacteria	Desulfovibrionaceae	157	1692	0.0927896
XZ1.bin084	Proteobacteria	Desulfovibrionaceae	170	1798	0.0945495
XZ1.bin132	Proteobacteria	Desulfovibrionaceae	152	1671	0.0909635
XZ2.bin085	Proteobacteria	Desulfovibrionaceae	193	1943	0.0993309
XZ2.bin115	Proteobacteria	Desulfovibrionaceae	176	1930	0.0911917
XZ3.bin016	Proteobacteria	Desulfovibrionaceae	218	1976	0.110324
XZ3.bin041	Proteobacteria	Desulfovibrionaceae	124	1764	0.0702948
XZ5.bin019	Proteobacteria	Desulfovibrionaceae	139	1851	0.0750945
SD4.bin101	Firmicutes	DTU072	95	1145	0.0829694
AH1.bin091	Actinobacteria	Eggerthellaceae	148	2109	0.0701754
AH3.bin060	Actinobacteria	Eggerthellaceae	181	2520	0.0718254
AH5.bin054	Actinobacteria	Eggerthellaceae	227	2275	0.0997802
AH5.bin141	Actinobacteria	Eggerthellaceae	93	1218	0.0763547
GX1.bin147	Actinobacteria	Eggerthellaceae	92	1250	0.0736
GX2.bin152	Actinobacteria	Eggerthellaceae	197	1972	0.0998986
GX2.bin155	Actinobacteria	Eggerthellaceae	145	1756	0.082574
GX3.bin027	Actinobacteria	Eggerthellaceae	100	1493	0.0669792
GX4.bin082	Actinobacteria	Eggerthellaceae	101	1396	0.0723496
GX4.bin084	Actinobacteria	Eggerthellaceae	172	1879	0.0915381
GX5.bin057	Actinobacteria	Eggerthellaceae	96	1300	0.0738462
GX5.bin065	Actinobacteria	Eggerthellaceae	137	2360	0.0580508
JL5.bin032	Actinobacteria	Eggerthellaceae	121	1607	0.0752956
SD2.bin152	Actinobacteria	Eggerthellaceae	78	1092	0.0714286
SD5.bin050	Actinobacteria	Eggerthellaceae	89	1065	0.0835681
SD5.bin061	Actinobacteria	Eggerthellaceae	256	3355	0.076304
SX4.bin079	Actinobacteria	Eggerthellaceae	114	1344	0.0848214
SX4.bin085	Actinobacteria	Eggerthellaceae	234	2429	0.0963359
XZ1.bin161	Actinobacteria	Eggerthellaceae	123	1925	0.0638961
XZ1.bin164	Actinobacteria	Eggerthellaceae	106	1068	0.0992509
XZ1.bin171	Actinobacteria	Eggerthellaceae	82	1201	0.0682764
XZ2.bin023	Actinobacteria	Eggerthellaceae	129	1761	0.0732538
XZ2.bin079	Actinobacteria	Eggerthellaceae	83	1082	0.0767098
XZ2.bin081	Actinobacteria	Eggerthellaceae	152	1570	0.0968153
XZ2.bin121	Actinobacteria	Eggerthellaceae	101	1429	0.0706788
XZ3.bin021	Actinobacteria	Eggerthellaceae	71	1129	0.0628875
XZ3.bin051	Actinobacteria	Eggerthellaceae	115	1717	0.0669773
XZ3.bin054	Actinobacteria	Eggerthellaceae	89	1211	0.073493
XZ4.bin042	Actinobacteria	Eggerthellaceae	113	1257	0.0898966
XZ4.bin047	Actinobacteria	Eggerthellaceae	147	1715	0.0857143
XZ5.bin045	Actinobacteria	Eggerthellaceae	169	1790	0.0944134
XZ5.bin054	Actinobacteria	Eggerthellaceae	71	1085	0.0654378
XZ5.bin083	Actinobacteria	Eggerthellaceae	189	2158	0.0875811
AH1.bin026	Elusimicrobia	Elusimicrobiaceae	119	1425	0.0835088
AH2.bin063	Elusimicrobia	Elusimicrobiaceae	112	1307	0.0856924
AH2.bin064	Elusimicrobia	Elusimicrobiaceae	124	1391	0.0891445
AH3.bin009	Elusimicrobia	Elusimicrobiaceae	126	1445	0.0871972
AH3.bin202	Elusimicrobia	Elusimicrobiaceae	112	1314	0.0852359
AH4.bin027	Elusimicrobia	Elusimicrobiaceae	112	1268	0.0883281
AH5.bin132	Elusimicrobia	Elusimicrobiaceae	123	1406	0.0874822
GX2.bin033	Elusimicrobia	Elusimicrobiaceae	121	1334	0.0907046
GX3.bin182	Elusimicrobia	Elusimicrobiaceae	93	1208	0.0769868
GX4.bin066	Elusimicrobia	Elusimicrobiaceae	105	1320	0.0795455
JL1.bin052	Elusimicrobia	Elusimicrobiaceae	124	1408	0.0880682
JL1.bin150	Elusimicrobia	Elusimicrobiaceae	103	1186	0.0868465
JL3.bin061	Elusimicrobia	Elusimicrobiaceae	116	1245	0.0931727
JL3.bin101	Elusimicrobia	Elusimicrobiaceae	121	1335	0.0906367
SD1.bin062	Elusimicrobia	Elusimicrobiaceae	117	1248	0.09375
SD1.bin172	Elusimicrobia	Elusimicrobiaceae	107	1278	0.0837246
SD2.bin168	Elusimicrobia	Elusimicrobiaceae	107	1280	0.0835937
SX2.bin167	Elusimicrobia	Elusimicrobiaceae	112	1278	0.0876369
SX4.bin063	Elusimicrobia	Elusimicrobiaceae	121	1396	0.0866762
SX4.bin069	Elusimicrobia	Elusimicrobiaceae	110	1227	0.0896496
SX5.bin067	Elusimicrobia	Elusimicrobiaceae	117	1298	0.0901387
XZ2.bin093	Elusimicrobia	Elusimicrobiaceae	109	1348	0.0808605
SX3.bin071	Elusimicrobia	Endomicrobiaceae	129	1287	0.100233
GX2.bin066	Proteobacteria	Enterobacteriaceae	356	3751	0.094908
GX4.bin079	Proteobacteria	Enterobacteriaceae	456	4162	0.109563
GX5.bin060	Proteobacteria	Enterobacteriaceae	409	3941	0.103781
JL3.bin002	Proteobacteria	Enterobacteriaceae	322	3252	0.099016
JL4.bin121	Proteobacteria	Enterobacteriaceae	414	3807	0.108747
SX1.bin059	Proteobacteria	Enterobacteriaceae	472	4387	0.107591
SX5.bin063	Proteobacteria	Enterobacteriaceae	438	3902	0.11225
XZ5.bin010	Proteobacteria	Enterobacteriaceae	445	4124	0.107905
AH1.bin066	Firmicutes	Erysipelotrichaceae	129	1527	0.0844794
AH5.bin040	Firmicutes	Erysipelotrichaceae	167	1964	0.0850305
AH5.bin126	Firmicutes	Erysipelotrichaceae	245	2622	0.0934401
GX1.bin095	Firmicutes	Erysipelotrichaceae	282	2775	0.101622
GX1.bin126	Firmicutes	Erysipelotrichaceae	185	2013	0.0919026
GX1.bin130	Firmicutes	Erysipelotrichaceae	286	2843	0.100598
GX1.bin168	Firmicutes	Erysipelotrichaceae	131	1681	0.0779298
GX2.bin003	Firmicutes	Erysipelotrichaceae	120	1757	0.0682982
GX2.bin043	Firmicutes	Erysipelotrichaceae	303	2906	0.104267
GX2.bin072	Firmicutes	Erysipelotrichaceae	305	2890	0.105536
GX2.bin144	Firmicutes	Erysipelotrichaceae	175	1900	0.0921053
GX3.bin057	Firmicutes	Erysipelotrichaceae	173	2038	0.0848871
GX3.bin070	Firmicutes	Erysipelotrichaceae	251	2534	0.0990529
GX3.bin151	Firmicutes	Erysipelotrichaceae	128	1762	0.0726447
GX3.bin172	Firmicutes	Erysipelotrichaceae	127	1516	0.0837731
GX4.bin110	Firmicutes	Erysipelotrichaceae	129	1408	0.0916193
GX5.bin059	Firmicutes	Erysipelotrichaceae	211	2359	0.0894447
GX5.bin126	Firmicutes	Erysipelotrichaceae	144	1798	0.080089
GX5.bin128	Firmicutes	Erysipelotrichaceae	162	1736	0.093318
JL2.bin042	Firmicutes	Erysipelotrichaceae	171	2159	0.0792033
JL3.bin005	Firmicutes	Erysipelotrichaceae	170	1823	0.0932529
JL3.bin031	Firmicutes	Erysipelotrichaceae	118	1403	0.0841055
JL3.bin062	Firmicutes	Erysipelotrichaceae	182	2233	0.0815047
JL3.bin092	Firmicutes	Erysipelotrichaceae	232	2459	0.0943473
JL4.bin036	Firmicutes	Erysipelotrichaceae	198	2004	0.0988024
JL4.bin091	Firmicutes	Erysipelotrichaceae	179	2039	0.0877881
JL4.bin114	Firmicutes	Erysipelotrichaceae	185	2477	0.0746871
JL4.bin129	Firmicutes	Erysipelotrichaceae	224	2291	0.0977739
JL5.bin087	Firmicutes	Erysipelotrichaceae	188	2034	0.0924287
SD2.bin083	Firmicutes	Erysipelotrichaceae	232	2338	0.0992301
SD2.bin098	Firmicutes	Erysipelotrichaceae	155	1600	0.096875
SD5.bin112	Firmicutes	Erysipelotrichaceae	127	1643	0.0772976
SD5.bin116	Firmicutes	Erysipelotrichaceae	175	2147	0.0815091
SX1.bin031	Firmicutes	Erysipelotrichaceae	178	1873	0.0950347
SX1.bin032	Firmicutes	Erysipelotrichaceae	189	2299	0.0822097
SX1.bin055	Firmicutes	Erysipelotrichaceae	182	1777	0.10242
SX2.bin068	Firmicutes	Erysipelotrichaceae	240	2482	0.0966962
SX4.bin019	Firmicutes	Erysipelotrichaceae	185	1997	0.092639
SX4.bin024	Firmicutes	Erysipelotrichaceae	195	2114	0.0922422
SX4.bin068	Firmicutes	Erysipelotrichaceae	176	2364	0.0744501
SX5.bin052	Firmicutes	Erysipelotrichaceae	211	2903	0.0726834
XZ1.bin125	Firmicutes	Erysipelotrichaceae	136	1716	0.0792541
XZ1.bin151	Firmicutes	Erysipelotrichaceae	119	1164	0.102234
XZ2.bin066	Firmicutes	Erysipelotrichaceae	144	1797	0.0801336
XZ2.bin101	Firmicutes	Erysipelotrichaceae	110	1449	0.0759144
XZ2.bin108	Firmicutes	Erysipelotrichaceae	190	1989	0.0955254
XZ3.bin024	Firmicutes	Erysipelotrichaceae	161	1795	0.0896936
XZ4.bin069	Firmicutes	Erysipelotrichaceae	166	1972	0.0841785
XZ4.bin127	Firmicutes	Erysipelotrichaceae	254	2396	0.10601
XZ5.bin067	Firmicutes	Erysipelotrichaceae	210	2152	0.0975836
XZ5.bin145	Firmicutes	Erysipelotrichaceae	173	2194	0.0788514
XZ5.bin147	Firmicutes	Erysipelotrichaceae	142	1575	0.0901587
AH2.bin105	Firmicutes	Eubacteriaceae	157	1537	0.102147
AH3.bin077	Firmicutes	Eubacteriaceae	164	1573	0.104259
AH4.bin182	Firmicutes	Eubacteriaceae	150	1656	0.0905797
GX1.bin064	Firmicutes	Eubacteriaceae	138	1788	0.0771812
GX2.bin046	Firmicutes	Eubacteriaceae	157	1696	0.0925708
GX2.bin134	Firmicutes	Eubacteriaceae	120	1498	0.0801068
GX3.bin039	Firmicutes	Eubacteriaceae	142	1898	0.0748156
GX4.bin022	Firmicutes	Eubacteriaceae	126	1724	0.0730858
JL2.bin147	Firmicutes	Eubacteriaceae	299	2676	0.111734
JL2.bin175	Firmicutes	Eubacteriaceae	249	2778	0.0896328
JL4.bin062	Firmicutes	Eubacteriaceae	192	1601	0.119925
JL5.bin008	Firmicutes	Eubacteriaceae	273	3057	0.0893032
JL5.bin054	Firmicutes	Eubacteriaceae	285	2772	0.102814
SD2.bin069	Firmicutes	Eubacteriaceae	240	1784	0.134529
SD2.bin179	Firmicutes	Eubacteriaceae	160	1665	0.0960961
SD5.bin025	Firmicutes	Eubacteriaceae	326	2633	0.123813
SD5.bin070	Firmicutes	Eubacteriaceae	253	2069	0.122281
SD5.bin075	Firmicutes	Eubacteriaceae	390	3642	0.107084
SD5.bin091	Firmicutes	Eubacteriaceae	273	2103	0.129815
SX2.bin097	Firmicutes	Eubacteriaceae	227	1735	0.130836
SX3.bin041	Firmicutes	Eubacteriaceae	248	2379	0.104245
SX5.bin057	Firmicutes	Eubacteriaceae	243	2172	0.111878
AH1.bin037	Bacteroidetes	F082	199	2216	0.0898014
AH2.bin190	Bacteroidetes	F082	225	2310	0.0974026
AH3.bin142	Bacteroidetes	F082	230	2399	0.0958733
AH4.bin018	Bacteroidetes	F082	221	2290	0.0965066
AH5.bin124	Bacteroidetes	F082	185	1987	0.0931052
GX1.bin133	Bacteroidetes	F082	209	2219	0.0941866
GX2.bin101	Bacteroidetes	F082	160	1858	0.0861141
GX3.bin081	Bacteroidetes	F082	207	2252	0.0919183
GX4.bin056	Bacteroidetes	F082	216	2284	0.0945709
GX4.bin080	Bacteroidetes	F082	195	1925	0.101299
GX5.bin022	Bacteroidetes	F082	209	2219	0.0941866
GX5.bin069	Bacteroidetes	F082	183	1799	0.101723
JL2.bin002	Bacteroidetes	F082	216	2178	0.0991736
JL3.bin001	Bacteroidetes	F082	196	1728	0.113426
SD2.bin079	Bacteroidetes	F082	166	1447	0.11472
SD4.bin074	Bacteroidetes	F082	196	1972	0.0993915
SX1.bin040	Bacteroidetes	F082	135	1324	0.101964
SX2.bin072	Bacteroidetes	F082	212	1953	0.108551
SX2.bin163	Bacteroidetes	F082	203	2089	0.0971757
SX3.bin116	Bacteroidetes	F082	184	1556	0.118252
SX4.bin008	Bacteroidetes	F082	144	1259	0.114376
SX4.bin015	Bacteroidetes	F082	188	1701	0.110523
SX4.bin034	Bacteroidetes	F082	142	1494	0.0950469
SX5.bin016	Bacteroidetes	F082	173	1521	0.113741
XZ1.bin017	Bacteroidetes	F082	201	1997	0.100651
XZ3.bin078	Bacteroidetes	F082	175	1701	0.102881
XZ4.bin045	Bacteroidetes	F082	192	1773	0.108291
XZ4.bin057	Bacteroidetes	F082	211	2251	0.0937361
JL4.bin008	Fibrobacteres	Fibrobacteraceae	333	2668	0.124813
JL5.bin116	Fibrobacteres	Fibrobacteraceae	256	2364	0.108291
SD4.bin165	Fibrobacteres	Fibrobacteraceae	248	2146	0.115564
SX1.bin035	Fibrobacteres	Fibrobacteraceae	274	2452	0.111746
SX2.bin161	Fibrobacteres	Fibrobacteraceae	286	2639	0.108374
SX3.bin150	Fibrobacteres	Fibrobacteraceae	298	2336	0.127568
AH2.bin082	Firmicutes	Firm-18	161	1357	0.118644
AH3.bin167	Firmicutes	Firm-18	141	1085	0.129954
JL4.bin117	Firmicutes	Firm-18	138	1231	0.112104
SD5.bin043	Firmicutes	Firm-18	196	1502	0.130493
SD5.bin085	Firmicutes	Firm-18	313	2055	0.152311
SX3.bin081	Firmicutes	Firm-18	150	1357	0.110538
AH1.bin140	Candidatus Melainabacteria	Gastranaerophilaceae	151	1954	0.0772774
AH1.bin157	Candidatus Melainabacteria	Gastranaerophilaceae	168	2081	0.0807304
AH2.bin010	Candidatus Melainabacteria	Gastranaerophilaceae	161	1833	0.0878342
AH2.bin177	Candidatus Melainabacteria	Gastranaerophilaceae	152	1782	0.0852974
AH3.bin040	Candidatus Melainabacteria	Gastranaerophilaceae	137	1853	0.0739342
AH3.bin108	Candidatus Melainabacteria	Gastranaerophilaceae	161	1845	0.0872629
AH4.bin029	Candidatus Melainabacteria	Gastranaerophilaceae	141	2208	0.0638587
GX1.bin032	Candidatus Melainabacteria	Gastranaerophilaceae	160	1974	0.0810537
GX2.bin018	Candidatus Melainabacteria	Gastranaerophilaceae	141	1562	0.0902689
GX3.bin085	Candidatus Melainabacteria	Gastranaerophilaceae	164	1924	0.0852391
GX4.bin011	Candidatus Melainabacteria	Gastranaerophilaceae	149	1881	0.0792132
GX5.bin107	Candidatus Melainabacteria	Gastranaerophilaceae	154	1613	0.0954743
JL1.bin066	Candidatus Melainabacteria	Gastranaerophilaceae	131	1663	0.0787733
SD1.bin037	Candidatus Melainabacteria	Gastranaerophilaceae	159	1942	0.0818744
SD2.bin006	Candidatus Melainabacteria	Gastranaerophilaceae	137	1652	0.0829298
SD2.bin076	Candidatus Melainabacteria	Gastranaerophilaceae	129	1680	0.0767857
SD4.bin044	Candidatus Melainabacteria	Gastranaerophilaceae	121	1512	0.0800265
SX1.bin081	Candidatus Melainabacteria	Gastranaerophilaceae	150	1938	0.0773994
SX1.bin082	Candidatus Melainabacteria	Gastranaerophilaceae	170	2106	0.0807217
SX2.bin111	Candidatus Melainabacteria	Gastranaerophilaceae	129	1835	0.0702997
SX2.bin120	Candidatus Melainabacteria	Gastranaerophilaceae	142	1545	0.0919094
SX2.bin169	Candidatus Melainabacteria	Gastranaerophilaceae	122	1616	0.075495
SX3.bin126	Candidatus Melainabacteria	Gastranaerophilaceae	137	1835	0.0746594
SX5.bin030	Candidatus Melainabacteria	Gastranaerophilaceae	124	1391	0.0891445
SX5.bin106	Candidatus Melainabacteria	Gastranaerophilaceae	117	1437	0.0814196
XZ1.bin147	Candidatus Melainabacteria	Gastranaerophilaceae	153	2021	0.0757051
XZ4.bin124	Candidatus Melainabacteria	Gastranaerophilaceae	152	1935	0.078553
AH1.bin118	Firmicutes	GCA-900066905	127	1641	0.0773918
XZ5.bin082	Actinobacteria	Gordoniaceae	368	5157	0.0713593
AH3.bin094	Spirochaetes	GWE2-31-10	200	2514	0.0795545
GX1.bin097	Spirochaetes	GWE2-31-10	211	2421	0.0871541
SD1.bin046	Spirochaetes	GWE2-31-10	181	2433	0.0743938
SD2.bin087	Spirochaetes	GWE2-31-10	193	2268	0.085097
SD4.bin012	Spirochaetes	GWE2-31-10	171	2203	0.0776214
JL1.bin006	Proteobacteria	Helicobacteraceae	142	1633	0.0869565
JL4.bin001	Proteobacteria	Helicobacteraceae	145	1644	0.0881995
SD4.bin096	Proteobacteria	Helicobacteraceae	128	1566	0.0817369
SD4.bin135	Proteobacteria	Helicobacteraceae	137	1567	0.0874282
AH1.bin102	Firmicutes	Hungateiclostridiaceae	151	1847	0.0817542
AH3.bin133	Firmicutes	Hungateiclostridiaceae	219	1893	0.115689
AH4.bin167	Firmicutes	Hungateiclostridiaceae	198	2030	0.0975369
GX1.bin047	Firmicutes	Hungateiclostridiaceae	220	1861	0.118216
GX2.bin016	Firmicutes	Hungateiclostridiaceae	221	2650	0.0833962
GX2.bin071	Firmicutes	Hungateiclostridiaceae	198	1928	0.102697
GX3.bin075	Firmicutes	Hungateiclostridiaceae	209	2056	0.101654
JL3.bin069	Firmicutes	Hungateiclostridiaceae	182	1818	0.10011
JL4.bin010	Firmicutes	Hungateiclostridiaceae	227	2342	0.0969257
JL5.bin070	Firmicutes	Hungateiclostridiaceae	175	1980	0.0883838
JL5.bin111	Firmicutes	Hungateiclostridiaceae	212	2010	0.105473
SD1.bin006	Firmicutes	Hungateiclostridiaceae	169	1725	0.097971
SD1.bin096	Firmicutes	Hungateiclostridiaceae	210	1943	0.10808
SD1.bin127	Firmicutes	Hungateiclostridiaceae	186	1763	0.105502
SD2.bin040	Firmicutes	Hungateiclostridiaceae	188	1767	0.106395
SD2.bin139	Firmicutes	Hungateiclostridiaceae	164	1546	0.10608
SD3.bin085	Firmicutes	Hungateiclostridiaceae	214	2118	0.101039
SD5.bin101	Firmicutes	Hungateiclostridiaceae	158	1685	0.0937685
SX4.bin053	Firmicutes	Hungateiclostridiaceae	224	2190	0.102283
XZ2.bin063	Firmicutes	Hungateiclostridiaceae	198	1792	0.110491
XZ5.bin123	Firmicutes	Hungateiclostridiaceae	164	1734	0.094579
AH1.bin001	Firmicutes	Lachnospiraceae	211	1664	0.126803
AH1.bin004	Firmicutes	Lachnospiraceae	220	2072	0.106178
AH1.bin021	Firmicutes	Lachnospiraceae	238	2495	0.0953908
AH1.bin045	Firmicutes	Lachnospiraceae	307	2905	0.10568
AH1.bin053	Firmicutes	Lachnospiraceae	356	2619	0.13593
AH1.bin056	Firmicutes	Lachnospiraceae	286	2346	0.12191
AH1.bin057	Firmicutes	Lachnospiraceae	296	2460	0.120325
AH1.bin060	Firmicutes	Lachnospiraceae	246	2407	0.102202
AH1.bin073	Firmicutes	Lachnospiraceae	436	3553	0.122713
AH1.bin090	Firmicutes	Lachnospiraceae	275	2870	0.0958188
AH1.bin099	Firmicutes	Lachnospiraceae	375	2723	0.137716
AH1.bin101	Firmicutes	Lachnospiraceae	384	3391	0.113241
AH1.bin110	Firmicutes	Lachnospiraceae	198	1985	0.0997481
AH1.bin116	Firmicutes	Lachnospiraceae	293	2581	0.113522
AH1.bin125	Firmicutes	Lachnospiraceae	344	2453	0.140236
AH1.bin134	Firmicutes	Lachnospiraceae	250	2234	0.111907
AH1.bin176	Firmicutes	Lachnospiraceae	352	3369	0.104482
AH2.bin001	Firmicutes	Lachnospiraceae	250	1812	0.137969
AH2.bin012	Firmicutes	Lachnospiraceae	285	2369	0.120304
AH2.bin073	Firmicutes	Lachnospiraceae	266	1907	0.139486
AH2.bin092	Firmicutes	Lachnospiraceae	300	2675	0.11215
AH2.bin133	Firmicutes	Lachnospiraceae	237	2328	0.101804
AH2.bin141	Firmicutes	Lachnospiraceae	159	1314	0.121005
AH2.bin143	Firmicutes	Lachnospiraceae	219	1941	0.112828
AH2.bin173	Firmicutes	Lachnospiraceae	446	3977	0.112145
AH2.bin178	Firmicutes	Lachnospiraceae	239	1966	0.121567
AH2.bin199	Firmicutes	Lachnospiraceae	225	2266	0.0992939
AH3.bin015	Firmicutes	Lachnospiraceae	305	2070	0.147343
AH3.bin024	Firmicutes	Lachnospiraceae	287	2215	0.129571
AH3.bin032	Firmicutes	Lachnospiraceae	345	2909	0.118597
AH3.bin095	Firmicutes	Lachnospiraceae	282	2115	0.133333
AH3.bin113	Firmicutes	Lachnospiraceae	242	2255	0.107317
AH3.bin118	Firmicutes	Lachnospiraceae	324	2569	0.126119
AH3.bin147	Firmicutes	Lachnospiraceae	234	2266	0.103266
AH3.bin148	Firmicutes	Lachnospiraceae	444	3385	0.131167
AH3.bin171	Firmicutes	Lachnospiraceae	327	2887	0.113266
AH3.bin178	Firmicutes	Lachnospiraceae	261	2155	0.121114
AH3.bin187	Firmicutes	Lachnospiraceae	176	1663	0.105833
AH3.bin190	Firmicutes	Lachnospiraceae	360	2828	0.127298
AH3.bin197	Firmicutes	Lachnospiraceae	311	2526	0.12312
AH4.bin011	Firmicutes	Lachnospiraceae	216	2158	0.100093
AH4.bin023	Firmicutes	Lachnospiraceae	306	2597	0.117828
AH4.bin049	Firmicutes	Lachnospiraceae	278	2562	0.108509
AH4.bin070	Firmicutes	Lachnospiraceae	229	2094	0.10936
AH4.bin118	Firmicutes	Lachnospiraceae	228	2281	0.0999562
AH4.bin122	Firmicutes	Lachnospiraceae	424	2986	0.141996
AH4.bin125	Firmicutes	Lachnospiraceae	230	2059	0.111705
AH4.bin126	Firmicutes	Lachnospiraceae	285	2346	0.121483
AH4.bin128	Firmicutes	Lachnospiraceae	342	2520	0.135714
AH4.bin129	Firmicutes	Lachnospiraceae	192	1987	0.0966281
AH4.bin146	Firmicutes	Lachnospiraceae	239	2240	0.106696
AH4.bin178	Firmicutes	Lachnospiraceae	218	2154	0.101207
AH4.bin180	Firmicutes	Lachnospiraceae	319	2503	0.127447
AH4.bin187	Firmicutes	Lachnospiraceae	237	2132	0.111163
AH4.bin193	Firmicutes	Lachnospiraceae	358	2839	0.126101
AH5.bin007	Firmicutes	Lachnospiraceae	263	2874	0.0915101
AH5.bin014	Firmicutes	Lachnospiraceae	276	2249	0.122721
AH5.bin036	Firmicutes	Lachnospiraceae	219	1776	0.123311
AH5.bin042	Firmicutes	Lachnospiraceae	390	3287	0.118649
AH5.bin056	Firmicutes	Lachnospiraceae	203	1784	0.113789
AH5.bin068	Firmicutes	Lachnospiraceae	211	2286	0.092301
AH5.bin080	Firmicutes	Lachnospiraceae	242	2042	0.118511
AH5.bin087	Firmicutes	Lachnospiraceae	244	2395	0.101879
AH5.bin094	Firmicutes	Lachnospiraceae	285	2752	0.103561
AH5.bin095	Firmicutes	Lachnospiraceae	205	2235	0.0917226
AH5.bin100	Firmicutes	Lachnospiraceae	286	2555	0.111937
AH5.bin104	Firmicutes	Lachnospiraceae	255	2366	0.107777
AH5.bin109	Firmicutes	Lachnospiraceae	142	1416	0.100282
AH5.bin119	Firmicutes	Lachnospiraceae	366	3046	0.120158
AH5.bin134	Firmicutes	Lachnospiraceae	380	2600	0.146154
AH5.bin137	Firmicutes	Lachnospiraceae	366	2968	0.123315
AH5.bin153	Firmicutes	Lachnospiraceae	307	2837	0.108213
AH5.bin162	Firmicutes	Lachnospiraceae	279	2645	0.105482
AH5.bin168	Firmicutes	Lachnospiraceae	284	2736	0.103801
AH5.bin173	Firmicutes	Lachnospiraceae	329	2712	0.121313
GX1.bin024	Firmicutes	Lachnospiraceae	252	2151	0.117155
GX1.bin031	Firmicutes	Lachnospiraceae	250	2045	0.122249
GX1.bin039	Firmicutes	Lachnospiraceae	210	1650	0.127273
GX1.bin043	Firmicutes	Lachnospiraceae	165	1373	0.120175
GX1.bin057	Firmicutes	Lachnospiraceae	226	1719	0.131472
GX1.bin063	Firmicutes	Lachnospiraceae	372	2509	0.148266
GX1.bin072	Firmicutes	Lachnospiraceae	231	1938	0.119195
GX1.bin076	Firmicutes	Lachnospiraceae	306	2214	0.138211
GX1.bin081	Firmicutes	Lachnospiraceae	268	1926	0.139148
GX1.bin106	Firmicutes	Lachnospiraceae	142	1100	0.129091
GX1.bin110	Firmicutes	Lachnospiraceae	177	1470	0.120408
GX1.bin111	Firmicutes	Lachnospiraceae	313	2421	0.129285
GX1.bin131	Firmicutes	Lachnospiraceae	212	1657	0.127942
GX1.bin138	Firmicutes	Lachnospiraceae	252	1969	0.127984
GX1.bin153	Firmicutes	Lachnospiraceae	166	1658	0.100121
GX1.bin159	Firmicutes	Lachnospiraceae	282	2256	0.125
GX1.bin170	Firmicutes	Lachnospiraceae	265	2029	0.130606
GX1.bin171	Firmicutes	Lachnospiraceae	301	2697	0.111605
GX2.bin005	Firmicutes	Lachnospiraceae	249	2299	0.108308
GX2.bin010	Firmicutes	Lachnospiraceae	250	2488	0.100482
GX2.bin011	Firmicutes	Lachnospiraceae	250	2520	0.0992063
GX2.bin027	Firmicutes	Lachnospiraceae	230	2298	0.100087
GX2.bin029	Firmicutes	Lachnospiraceae	175	1551	0.11283
GX2.bin048	Firmicutes	Lachnospiraceae	421	2780	0.151439
GX2.bin052	Firmicutes	Lachnospiraceae	184	1954	0.0941658
GX2.bin055	Firmicutes	Lachnospiraceae	301	2558	0.11767
GX2.bin058	Firmicutes	Lachnospiraceae	273	2512	0.108678
GX2.bin060	Firmicutes	Lachnospiraceae	423	3088	0.136982
GX2.bin075	Firmicutes	Lachnospiraceae	389	2636	0.147572
GX2.bin084	Firmicutes	Lachnospiraceae	106	1517	0.0698748
GX2.bin091	Firmicutes	Lachnospiraceae	149	1611	0.0924891
GX2.bin095	Firmicutes	Lachnospiraceae	219	2063	0.106156
GX2.bin129	Firmicutes	Lachnospiraceae	197	1833	0.107474
GX2.bin132	Firmicutes	Lachnospiraceae	249	2580	0.0965116
GX2.bin156	Firmicutes	Lachnospiraceae	210	2018	0.104063
GX2.bin157	Firmicutes	Lachnospiraceae	152	1581	0.0961417
GX3.bin014	Firmicutes	Lachnospiraceae	267	2182	0.122365
GX3.bin020	Firmicutes	Lachnospiraceae	304	2367	0.128433
GX3.bin023	Firmicutes	Lachnospiraceae	267	1970	0.135533
GX3.bin050	Firmicutes	Lachnospiraceae	198	1796	0.110245
GX3.bin051	Firmicutes	Lachnospiraceae	231	1821	0.126853
GX3.bin061	Firmicutes	Lachnospiraceae	233	1845	0.126287
GX3.bin068	Firmicutes	Lachnospiraceae	246	2043	0.120411
GX3.bin091	Firmicutes	Lachnospiraceae	302	2929	0.103107
GX3.bin108	Firmicutes	Lachnospiraceae	207	2021	0.102425
GX3.bin113	Firmicutes	Lachnospiraceae	161	1321	0.121877
GX3.bin121	Firmicutes	Lachnospiraceae	373	2724	0.136931
GX3.bin142	Firmicutes	Lachnospiraceae	237	1833	0.129296
GX3.bin145	Firmicutes	Lachnospiraceae	263	2307	0.114001
GX3.bin163	Firmicutes	Lachnospiraceae	275	2053	0.13395
GX4.bin003	Firmicutes	Lachnospiraceae	249	2251	0.110618
GX4.bin029	Firmicutes	Lachnospiraceae	335	2288	0.146416
GX4.bin039	Firmicutes	Lachnospiraceae	172	2108	0.0815939
GX4.bin068	Firmicutes	Lachnospiraceae	167	1654	0.100967
GX4.bin107	Firmicutes	Lachnospiraceae	218	1965	0.110941
GX4.bin121	Firmicutes	Lachnospiraceae	165	1257	0.131265
GX4.bin140	Firmicutes	Lachnospiraceae	207	1836	0.112745
GX4.bin145	Firmicutes	Lachnospiraceae	277	2530	0.109486
GX4.bin156	Firmicutes	Lachnospiraceae	200	1654	0.120919
GX5.bin014	Firmicutes	Lachnospiraceae	259	2319	0.111686
GX5.bin049	Firmicutes	Lachnospiraceae	352	2485	0.14165
GX5.bin080	Firmicutes	Lachnospiraceae	227	2307	0.0983962
GX5.bin094	Firmicutes	Lachnospiraceae	208	1940	0.107216
GX5.bin095	Firmicutes	Lachnospiraceae	167	1471	0.113528
GX5.bin109	Firmicutes	Lachnospiraceae	234	1826	0.128149
GX5.bin110	Firmicutes	Lachnospiraceae	227	2408	0.0942691
JL1.bin001	Firmicutes	Lachnospiraceae	399	3567	0.111859
JL1.bin040	Firmicutes	Lachnospiraceae	327	2740	0.119343
JL1.bin116	Firmicutes	Lachnospiraceae	205	1620	0.126543
JL2.bin005	Firmicutes	Lachnospiraceae	357	2796	0.127682
JL2.bin020	Firmicutes	Lachnospiraceae	208	1866	0.111468
JL2.bin029	Firmicutes	Lachnospiraceae	430	3065	0.140294
JL2.bin036	Firmicutes	Lachnospiraceae	319	2139	0.149135
JL2.bin040	Firmicutes	Lachnospiraceae	388	2887	0.134396
JL2.bin049	Firmicutes	Lachnospiraceae	331	2679	0.123554
JL2.bin050	Firmicutes	Lachnospiraceae	346	2410	0.143568
JL2.bin060	Firmicutes	Lachnospiraceae	411	2743	0.149836
JL2.bin061	Firmicutes	Lachnospiraceae	316	2570	0.122957
JL2.bin063	Firmicutes	Lachnospiraceae	234	2103	0.11127
JL2.bin067	Firmicutes	Lachnospiraceae	292	2598	0.112394
JL2.bin071	Firmicutes	Lachnospiraceae	284	2852	0.0995792
JL2.bin085	Firmicutes	Lachnospiraceae	238	2270	0.104846
JL2.bin091	Firmicutes	Lachnospiraceae	265	2338	0.113345
JL2.bin097	Firmicutes	Lachnospiraceae	180	1761	0.102215
JL2.bin099	Firmicutes	Lachnospiraceae	283	2425	0.116701
JL2.bin105	Firmicutes	Lachnospiraceae	319	2544	0.125393
JL2.bin114	Firmicutes	Lachnospiraceae	323	2506	0.128891
JL2.bin124	Firmicutes	Lachnospiraceae	224	1940	0.115464
JL2.bin129	Firmicutes	Lachnospiraceae	200	1876	0.10661
JL2.bin133	Firmicutes	Lachnospiraceae	205	1996	0.102705
JL2.bin137	Firmicutes	Lachnospiraceae	298	2548	0.116954
JL2.bin142	Firmicutes	Lachnospiraceae	279	2410	0.115768
JL2.bin152	Firmicutes	Lachnospiraceae	266	2156	0.123377
JL2.bin153	Firmicutes	Lachnospiraceae	216	2009	0.107516
JL2.bin155	Firmicutes	Lachnospiraceae	354	2792	0.126791
JL2.bin156	Firmicutes	Lachnospiraceae	394	2962	0.133018
JL3.bin017	Firmicutes	Lachnospiraceae	196	1840	0.106522
JL3.bin024	Firmicutes	Lachnospiraceae	201	1980	0.101515
JL3.bin027	Firmicutes	Lachnospiraceae	252	2284	0.110333
JL3.bin032	Firmicutes	Lachnospiraceae	232	2107	0.110109
JL3.bin042	Firmicutes	Lachnospiraceae	281	2260	0.124336
JL3.bin056	Firmicutes	Lachnospiraceae	232	2160	0.107407
JL3.bin058	Firmicutes	Lachnospiraceae	236	2332	0.101201
JL3.bin065	Firmicutes	Lachnospiraceae	180	1931	0.093216
JL3.bin067	Firmicutes	Lachnospiraceae	147	1455	0.101031
JL3.bin071	Firmicutes	Lachnospiraceae	210	1967	0.106762
JL3.bin074	Firmicutes	Lachnospiraceae	215	2133	0.100797
JL3.bin091	Firmicutes	Lachnospiraceae	244	2453	0.09947
JL4.bin011	Firmicutes	Lachnospiraceae	340	2337	0.145486
JL4.bin014	Firmicutes	Lachnospiraceae	202	1927	0.104826
JL4.bin020	Firmicutes	Lachnospiraceae	222	2076	0.106936
JL4.bin022	Firmicutes	Lachnospiraceae	252	2340	0.107692
JL4.bin059	Firmicutes	Lachnospiraceae	216	2147	0.100605
JL4.bin070	Firmicutes	Lachnospiraceae	292	2368	0.123311
JL4.bin078	Firmicutes	Lachnospiraceae	295	2312	0.127595
JL4.bin093	Firmicutes	Lachnospiraceae	242	2401	0.100791
JL4.bin095	Firmicutes	Lachnospiraceae	228	1826	0.124863
JL4.bin098	Firmicutes	Lachnospiraceae	187	1919	0.0974466
JL4.bin103	Firmicutes	Lachnospiraceae	412	2513	0.163947
JL4.bin109	Firmicutes	Lachnospiraceae	231	2352	0.0982143
JL4.bin110	Firmicutes	Lachnospiraceae	297	2360	0.125847
JL4.bin125	Firmicutes	Lachnospiraceae	314	2445	0.128425
JL4.bin142	Firmicutes	Lachnospiraceae	243	2318	0.104832
JL4.bin147	Firmicutes	Lachnospiraceae	283	2667	0.106112
JL4.bin150	Firmicutes	Lachnospiraceae	193	2034	0.0948869
JL4.bin155	Firmicutes	Lachnospiraceae	229	2254	0.101597
JL5.bin007	Firmicutes	Lachnospiraceae	206	2023	0.101829
JL5.bin021	Firmicutes	Lachnospiraceae	272	2687	0.101228
JL5.bin022	Firmicutes	Lachnospiraceae	334	2608	0.128067
JL5.bin036	Firmicutes	Lachnospiraceae	303	2186	0.138609
JL5.bin038	Firmicutes	Lachnospiraceae	305	2861	0.106606
JL5.bin039	Firmicutes	Lachnospiraceae	255	1907	0.133718
JL5.bin055	Firmicutes	Lachnospiraceae	337	2371	0.142134
JL5.bin058	Firmicutes	Lachnospiraceae	227	2369	0.095821
JL5.bin059	Firmicutes	Lachnospiraceae	329	2302	0.142919
JL5.bin071	Firmicutes	Lachnospiraceae	189	1902	0.0993691
JL5.bin074	Firmicutes	Lachnospiraceae	249	2072	0.120174
JL5.bin080	Firmicutes	Lachnospiraceae	316	4627	0.0682948
JL5.bin091	Firmicutes	Lachnospiraceae	335	2278	0.147059
JL5.bin096	Firmicutes	Lachnospiraceae	386	2835	0.136155
JL5.bin099	Firmicutes	Lachnospiraceae	164	1551	0.105738
JL5.bin100	Firmicutes	Lachnospiraceae	146	1260	0.115873
JL5.bin102	Firmicutes	Lachnospiraceae	402	3095	0.129887
JL5.bin106	Firmicutes	Lachnospiraceae	229	2175	0.105287
JL5.bin121	Firmicutes	Lachnospiraceae	280	2609	0.107321
JL5.bin140	Firmicutes	Lachnospiraceae	267	2883	0.0926119
JL5.bin143	Firmicutes	Lachnospiraceae	186	1666	0.111645
JL5.bin156	Firmicutes	Lachnospiraceae	257	2210	0.11629
SD1.bin007	Firmicutes	Lachnospiraceae	194	1660	0.116867
SD1.bin016	Firmicutes	Lachnospiraceae	329	2414	0.136288
SD1.bin023	Firmicutes	Lachnospiraceae	235	1893	0.124142
SD1.bin027	Firmicutes	Lachnospiraceae	268	2329	0.115071
SD1.bin058	Firmicutes	Lachnospiraceae	244	1926	0.126687
SD1.bin065	Firmicutes	Lachnospiraceae	214	2123	0.100801
SD1.bin089	Firmicutes	Lachnospiraceae	282	2387	0.11814
SD1.bin107	Firmicutes	Lachnospiraceae	218	1918	0.11366
SD1.bin130	Firmicutes	Lachnospiraceae	257	2909	0.0883465
SD1.bin153	Firmicutes	Lachnospiraceae	300	2199	0.136426
SD1.bin156	Firmicutes	Lachnospiraceae	255	2273	0.112187
SD1.bin197	Firmicutes	Lachnospiraceae	222	1759	0.126208
SD2.bin010	Firmicutes	Lachnospiraceae	346	3508	0.0986317
SD2.bin025	Firmicutes	Lachnospiraceae	320	2621	0.122091
SD2.bin048	Firmicutes	Lachnospiraceae	274	2145	0.127739
SD2.bin052	Firmicutes	Lachnospiraceae	287	2287	0.125492
SD2.bin056	Firmicutes	Lachnospiraceae	188	1908	0.0985325
SD2.bin085	Firmicutes	Lachnospiraceae	218	1833	0.118931
SD2.bin091	Firmicutes	Lachnospiraceae	203	2206	0.0920218
SD2.bin099	Firmicutes	Lachnospiraceae	374	3068	0.121904
SD2.bin112	Firmicutes	Lachnospiraceae	232	2171	0.106863
SD2.bin113	Firmicutes	Lachnospiraceae	323	2254	0.143301
SD2.bin118	Firmicutes	Lachnospiraceae	249	2137	0.116518
SD2.bin137	Firmicutes	Lachnospiraceae	205	1916	0.106994
SD2.bin138	Firmicutes	Lachnospiraceae	313	2282	0.13716
SD2.bin172	Firmicutes	Lachnospiraceae	208	1703	0.122137
SD3.bin001	Firmicutes	Lachnospiraceae	268	2126	0.126058
SD3.bin006	Firmicutes	Lachnospiraceae	222	1870	0.118717
SD3.bin038	Firmicutes	Lachnospiraceae	308	2665	0.115572
SD3.bin043	Firmicutes	Lachnospiraceae	267	2146	0.124418
SD3.bin074	Firmicutes	Lachnospiraceae	256	2319	0.110392
SD3.bin091	Firmicutes	Lachnospiraceae	262	2149	0.121917
SD3.bin106	Firmicutes	Lachnospiraceae	371	2638	0.140637
SD3.bin110	Firmicutes	Lachnospiraceae	245	2143	0.114326
SD3.bin113	Firmicutes	Lachnospiraceae	165	1776	0.0929054
SD3.bin129	Firmicutes	Lachnospiraceae	266	2439	0.109061
SD3.bin137	Firmicutes	Lachnospiraceae	214	2378	0.0899916
SD3.bin138	Firmicutes	Lachnospiraceae	351	2482	0.141418
SD3.bin149	Firmicutes	Lachnospiraceae	266	2504	0.10623
SD3.bin153	Firmicutes	Lachnospiraceae	185	1922	0.0962539
SD3.bin162	Firmicutes	Lachnospiraceae	247	2234	0.110564
SD3.bin163	Firmicutes	Lachnospiraceae	313	2091	0.149689
SD3.bin180	Firmicutes	Lachnospiraceae	170	1899	0.0895208
SD3.bin193	Firmicutes	Lachnospiraceae	248	1981	0.125189
SD3.bin201	Firmicutes	Lachnospiraceae	286	2249	0.127168
SD4.bin027	Firmicutes	Lachnospiraceae	345	2595	0.132948
SD4.bin034	Firmicutes	Lachnospiraceae	296	2251	0.131497
SD4.bin056	Firmicutes	Lachnospiraceae	313	2579	0.121365
SD4.bin095	Firmicutes	Lachnospiraceae	121	1311	0.092296
SD4.bin149	Firmicutes	Lachnospiraceae	240	2157	0.111266
SD5.bin009	Firmicutes	Lachnospiraceae	256	1926	0.132918
SD5.bin011	Firmicutes	Lachnospiraceae	287	2553	0.112417
SD5.bin013	Firmicutes	Lachnospiraceae	376	2784	0.135057
SD5.bin020	Firmicutes	Lachnospiraceae	184	1819	0.101154
SD5.bin026	Firmicutes	Lachnospiraceae	378	3110	0.121543
SD5.bin027	Firmicutes	Lachnospiraceae	307	2268	0.135362
SD5.bin028	Firmicutes	Lachnospiraceae	239	2782	0.0859094
SD5.bin033	Firmicutes	Lachnospiraceae	259	2803	0.092401
SD5.bin053	Firmicutes	Lachnospiraceae	202	2098	0.0962822
SD5.bin056	Firmicutes	Lachnospiraceae	239	2225	0.107416
SD5.bin059	Firmicutes	Lachnospiraceae	295	2298	0.128372
SD5.bin073	Firmicutes	Lachnospiraceae	263	2189	0.120146
SD5.bin076	Firmicutes	Lachnospiraceae	187	1888	0.0990466
SD5.bin079	Firmicutes	Lachnospiraceae	329	2948	0.111601
SD5.bin084	Firmicutes	Lachnospiraceae	256	2372	0.107926
SD5.bin088	Firmicutes	Lachnospiraceae	285	2464	0.115666
SD5.bin094	Firmicutes	Lachnospiraceae	230	2163	0.106334
SD5.bin098	Firmicutes	Lachnospiraceae	254	2272	0.111796
SD5.bin104	Firmicutes	Lachnospiraceae	183	2118	0.0864023
SD5.bin115	Firmicutes	Lachnospiraceae	171	1742	0.098163
SD5.bin121	Firmicutes	Lachnospiraceae	357	2901	0.123061
SD5.bin129	Firmicutes	Lachnospiraceae	199	2088	0.0953065
SD5.bin130	Firmicutes	Lachnospiraceae	337	2835	0.118871
SD5.bin135	Firmicutes	Lachnospiraceae	281	2106	0.133428
SD5.bin154	Firmicutes	Lachnospiraceae	182	2110	0.0862559
SX1.bin002	Firmicutes	Lachnospiraceae	259	1984	0.130544
SX1.bin004	Firmicutes	Lachnospiraceae	158	1520	0.103947
SX1.bin016	Firmicutes	Lachnospiraceae	257	2466	0.104217
SX1.bin018	Firmicutes	Lachnospiraceae	361	2548	0.14168
SX1.bin020	Firmicutes	Lachnospiraceae	379	2859	0.132564
SX1.bin023	Firmicutes	Lachnospiraceae	322	2603	0.123703
SX1.bin027	Firmicutes	Lachnospiraceae	176	1663	0.105833
SX1.bin038	Firmicutes	Lachnospiraceae	199	1690	0.117751
SX1.bin049	Firmicutes	Lachnospiraceae	268	2644	0.101362
SX1.bin058	Firmicutes	Lachnospiraceae	287	2175	0.131954
SX1.bin071	Firmicutes	Lachnospiraceae	245	2376	0.103114
SX1.bin084	Firmicutes	Lachnospiraceae	279	2443	0.114204
SX1.bin091	Firmicutes	Lachnospiraceae	204	2262	0.0901857
SX1.bin097	Firmicutes	Lachnospiraceae	173	1791	0.0965941
SX1.bin102	Firmicutes	Lachnospiraceae	382	2998	0.127418
SX1.bin103	Firmicutes	Lachnospiraceae	206	2036	0.101179
SX1.bin108	Firmicutes	Lachnospiraceae	125	1626	0.0768758
SX1.bin112	Firmicutes	Lachnospiraceae	235	2226	0.105571
SX1.bin119	Firmicutes	Lachnospiraceae	259	2475	0.104646
SX2.bin011	Firmicutes	Lachnospiraceae	299	2077	0.143958
SX2.bin093	Firmicutes	Lachnospiraceae	229	2345	0.0976546
SX2.bin115	Firmicutes	Lachnospiraceae	293	2536	0.115536
SX2.bin138	Firmicutes	Lachnospiraceae	338	2555	0.13229
SX2.bin145	Firmicutes	Lachnospiraceae	428	3166	0.135186
SX2.bin159	Firmicutes	Lachnospiraceae	274	2497	0.109732
SX2.bin162	Firmicutes	Lachnospiraceae	257	2412	0.106551
SX3.bin008	Firmicutes	Lachnospiraceae	330	2544	0.129717
SX3.bin010	Firmicutes	Lachnospiraceae	293	2204	0.13294
SX3.bin027	Firmicutes	Lachnospiraceae	260	2487	0.104544
SX3.bin065	Firmicutes	Lachnospiraceae	300	2241	0.133869
SX3.bin089	Firmicutes	Lachnospiraceae	159	1254	0.126794
SX3.bin093	Firmicutes	Lachnospiraceae	262	2015	0.130025
SX3.bin099	Firmicutes	Lachnospiraceae	313	2295	0.136383
SX3.bin106	Firmicutes	Lachnospiraceae	286	2356	0.121392
SX3.bin125	Firmicutes	Lachnospiraceae	219	1994	0.109829
SX3.bin128	Firmicutes	Lachnospiraceae	339	2876	0.117872
SX4.bin003	Firmicutes	Lachnospiraceae	203	1956	0.103783
SX4.bin007	Firmicutes	Lachnospiraceae	233	2252	0.103464
SX4.bin013	Firmicutes	Lachnospiraceae	225	2080	0.108173
SX4.bin016	Firmicutes	Lachnospiraceae	405	2817	0.14377
SX4.bin020	Firmicutes	Lachnospiraceae	269	2334	0.115253
SX4.bin021	Firmicutes	Lachnospiraceae	208	2194	0.094804
SX4.bin035	Firmicutes	Lachnospiraceae	154	1647	0.0935033
SX4.bin037	Firmicutes	Lachnospiraceae	144	1315	0.109506
SX4.bin039	Firmicutes	Lachnospiraceae	308	2502	0.123102
SX4.bin040	Firmicutes	Lachnospiraceae	224	2206	0.101541
SX4.bin049	Firmicutes	Lachnospiraceae	184	1674	0.109916
SX4.bin055	Firmicutes	Lachnospiraceae	150	1376	0.109012
SX4.bin056	Firmicutes	Lachnospiraceae	211	2314	0.0911841
SX4.bin057	Firmicutes	Lachnospiraceae	234	2242	0.104371
SX4.bin062	Firmicutes	Lachnospiraceae	237	1963	0.120734
SX4.bin065	Firmicutes	Lachnospiraceae	213	1973	0.107957
SX4.bin067	Firmicutes	Lachnospiraceae	215	1917	0.112154
SX4.bin074	Firmicutes	Lachnospiraceae	327	2495	0.131062
SX4.bin075	Firmicutes	Lachnospiraceae	330	2532	0.130332
SX4.bin077	Firmicutes	Lachnospiraceae	189	1699	0.111242
SX4.bin082	Firmicutes	Lachnospiraceae	289	2721	0.106211
SX4.bin101	Firmicutes	Lachnospiraceae	294	2605	0.11286
SX4.bin111	Firmicutes	Lachnospiraceae	254	2140	0.118692
SX4.bin114	Firmicutes	Lachnospiraceae	205	1732	0.11836
SX4.bin117	Firmicutes	Lachnospiraceae	212	2144	0.0988806
SX5.bin006	Firmicutes	Lachnospiraceae	268	2312	0.115917
SX5.bin022	Firmicutes	Lachnospiraceae	248	2322	0.106804
SX5.bin028	Firmicutes	Lachnospiraceae	234	2100	0.111429
SX5.bin031	Firmicutes	Lachnospiraceae	363	2649	0.137033
SX5.bin032	Firmicutes	Lachnospiraceae	316	2765	0.114286
SX5.bin033	Firmicutes	Lachnospiraceae	266	2478	0.107345
SX5.bin034	Firmicutes	Lachnospiraceae	426	3266	0.130435
SX5.bin041	Firmicutes	Lachnospiraceae	292	2523	0.115735
SX5.bin046	Firmicutes	Lachnospiraceae	267	2118	0.126062
SX5.bin076	Firmicutes	Lachnospiraceae	210	2126	0.098777
SX5.bin105	Firmicutes	Lachnospiraceae	316	2280	0.138596
SX5.bin108	Firmicutes	Lachnospiraceae	280	2509	0.111598
SX5.bin111	Firmicutes	Lachnospiraceae	432	2952	0.146341
SX5.bin112	Firmicutes	Lachnospiraceae	195	1857	0.105008
XZ1.bin001	Firmicutes	Lachnospiraceae	190	2209	0.0860118
XZ1.bin003	Firmicutes	Lachnospiraceae	283	2228	0.12702
XZ1.bin010	Firmicutes	Lachnospiraceae	239	2119	0.112789
XZ1.bin041	Firmicutes	Lachnospiraceae	286	2060	0.138835
XZ1.bin050	Firmicutes	Lachnospiraceae	146	1556	0.0938303
XZ1.bin078	Firmicutes	Lachnospiraceae	385	2681	0.143603
XZ1.bin094	Firmicutes	Lachnospiraceae	218	2397	0.090947
XZ1.bin098	Firmicutes	Lachnospiraceae	214	2094	0.102197
XZ1.bin106	Firmicutes	Lachnospiraceae	161	2070	0.0777778
XZ1.bin114	Firmicutes	Lachnospiraceae	307	2335	0.131478
XZ1.bin122	Firmicutes	Lachnospiraceae	108	1285	0.0840467
XZ1.bin124	Firmicutes	Lachnospiraceae	196	1726	0.113557
XZ1.bin155	Firmicutes	Lachnospiraceae	223	2086	0.106903
XZ2.bin028	Firmicutes	Lachnospiraceae	190	1901	0.0999474
XZ2.bin032	Firmicutes	Lachnospiraceae	246	2323	0.105898
XZ2.bin034	Firmicutes	Lachnospiraceae	253	2272	0.111356
XZ2.bin037	Firmicutes	Lachnospiraceae	255	2355	0.10828
XZ2.bin054	Firmicutes	Lachnospiraceae	273	2262	0.12069
XZ2.bin057	Firmicutes	Lachnospiraceae	283	2369	0.11946
XZ2.bin068	Firmicutes	Lachnospiraceae	152	1550	0.0980645
XZ2.bin086	Firmicutes	Lachnospiraceae	244	2035	0.119902
XZ2.bin095	Firmicutes	Lachnospiraceae	216	1981	0.109036
XZ2.bin103	Firmicutes	Lachnospiraceae	258	2212	0.116637
XZ2.bin127	Firmicutes	Lachnospiraceae	233	2311	0.100822
XZ2.bin144	Firmicutes	Lachnospiraceae	160	1678	0.0953516
XZ3.bin001	Firmicutes	Lachnospiraceae	286	2370	0.120675
XZ3.bin019	Firmicutes	Lachnospiraceae	365	3022	0.120781
XZ3.bin035	Firmicutes	Lachnospiraceae	265	1948	0.136037
XZ3.bin044	Firmicutes	Lachnospiraceae	161	2003	0.0803794
XZ3.bin047	Firmicutes	Lachnospiraceae	250	1924	0.129938
XZ3.bin073	Firmicutes	Lachnospiraceae	343	2561	0.133932
XZ3.bin081	Firmicutes	Lachnospiraceae	189	1682	0.112366
XZ3.bin083	Firmicutes	Lachnospiraceae	375	2671	0.140397
XZ3.bin100	Firmicutes	Lachnospiraceae	206	1985	0.103778
XZ3.bin116	Firmicutes	Lachnospiraceae	202	2176	0.0928309
XZ3.bin131	Firmicutes	Lachnospiraceae	421	2837	0.148396
XZ4.bin023	Firmicutes	Lachnospiraceae	342	2100	0.162857
XZ4.bin026	Firmicutes	Lachnospiraceae	208	2130	0.0976526
XZ4.bin076	Firmicutes	Lachnospiraceae	237	1664	0.142428
XZ4.bin081	Firmicutes	Lachnospiraceae	162	2010	0.080597
XZ4.bin082	Firmicutes	Lachnospiraceae	273	2360	0.115678
XZ4.bin110	Firmicutes	Lachnospiraceae	239	1941	0.123132
XZ4.bin126	Firmicutes	Lachnospiraceae	268	1878	0.142705
XZ4.bin166	Firmicutes	Lachnospiraceae	211	1693	0.124631
XZ5.bin016	Firmicutes	Lachnospiraceae	273	2468	0.110616
XZ5.bin051	Firmicutes	Lachnospiraceae	484	2842	0.170303
XZ5.bin062	Firmicutes	Lachnospiraceae	402	2543	0.158081
XZ5.bin070	Firmicutes	Lachnospiraceae	411	3018	0.136183
XZ5.bin077	Firmicutes	Lachnospiraceae	240	2137	0.112307
XZ5.bin108	Firmicutes	Lachnospiraceae	229	1725	0.132754
XZ5.bin126	Firmicutes	Lachnospiraceae	209	1631	0.128142
XZ5.bin127	Firmicutes	Lachnospiraceae	260	2429	0.10704
XZ5.bin136	Firmicutes	Lachnospiraceae	261	2037	0.12813
SX1.bin087	Firmicutes	Lactobacillaceae	108	1068	0.101124
AH1.bin069	Euryarchaeota	Methanobacteriaceae	106	2437	0.0434961
AH1.bin128	Euryarchaeota	Methanobacteriaceae	114	2032	0.0561024
AH2.bin109	Euryarchaeota	Methanobacteriaceae	107	1940	0.0551546
AH3.bin087	Euryarchaeota	Methanobacteriaceae	100	1989	0.0502765
AH3.bin115	Euryarchaeota	Methanobacteriaceae	72	1376	0.0523256
AH4.bin012	Euryarchaeota	Methanobacteriaceae	88	1527	0.0576293
AH4.bin026	Euryarchaeota	Methanobacteriaceae	99	2093	0.0473005
AH4.bin097	Euryarchaeota	Methanobacteriaceae	104	1992	0.0522088
AH5.bin002	Euryarchaeota	Methanobacteriaceae	119	2451	0.0485516
GX1.bin001	Euryarchaeota	Methanobacteriaceae	104	2183	0.0476409
GX1.bin068	Euryarchaeota	Methanobacteriaceae	75	1909	0.0392876
GX2.bin008	Euryarchaeota	Methanobacteriaceae	93	1600	0.058125
GX2.bin037	Euryarchaeota	Methanobacteriaceae	121	1984	0.0609879
GX2.bin096	Euryarchaeota	Methanobacteriaceae	111	2246	0.0494212
GX2.bin106	Euryarchaeota	Methanobacteriaceae	99	1912	0.0517782
GX2.bin119	Euryarchaeota	Methanobacteriaceae	82	1595	0.0514107
GX2.bin126	Euryarchaeota	Methanobacteriaceae	69	1655	0.0416918
GX3.bin079	Euryarchaeota	Methanobacteriaceae	99	1957	0.0505876
GX4.bin063	Euryarchaeota	Methanobacteriaceae	85	1491	0.0570087
GX4.bin078	Euryarchaeota	Methanobacteriaceae	107	1706	0.0627198
JL2.bin012	Euryarchaeota	Methanobacteriaceae	96	1804	0.0532151
JL2.bin070	Euryarchaeota	Methanobacteriaceae	94	1798	0.0522803
JL3.bin066	Euryarchaeota	Methanobacteriaceae	92	1732	0.0531178
JL3.bin108	Euryarchaeota	Methanobacteriaceae	103	2162	0.0476411
JL5.bin072	Euryarchaeota	Methanobacteriaceae	86	1540	0.0558442
JL5.bin133	Euryarchaeota	Methanobacteriaceae	104	1449	0.0717736
SD1.bin103	Euryarchaeota	Methanobacteriaceae	122	2402	0.050791
SD1.bin165	Euryarchaeota	Methanobacteriaceae	86	1638	0.0525031
SD3.bin020	Euryarchaeota	Methanobacteriaceae	81	1826	0.0443593
SD3.bin146	Euryarchaeota	Methanobacteriaceae	111	2035	0.0545455
SD5.bin030	Euryarchaeota	Methanobacteriaceae	112	1800	0.0622222
SD5.bin080	Euryarchaeota	Methanobacteriaceae	107	1651	0.0648092
SD5.bin150	Euryarchaeota	Methanobacteriaceae	59	1218	0.0484401
SX1.bin050	Euryarchaeota	Methanobacteriaceae	76	1395	0.0544803
SX2.bin019	Euryarchaeota	Methanobacteriaceae	80	1693	0.0472534
SX2.bin025	Euryarchaeota	Methanobacteriaceae	72	1457	0.0494166
SX2.bin101	Euryarchaeota	Methanobacteriaceae	136	2077	0.0654791
SX5.bin102	Euryarchaeota	Methanobacteriaceae	74	1628	0.0454545
XZ1.bin045	Euryarchaeota	Methanobacteriaceae	71	1267	0.0560379
XZ1.bin146	Euryarchaeota	Methanobacteriaceae	116	1959	0.0592139
XZ2.bin042	Euryarchaeota	Methanobacteriaceae	133	2009	0.0662021
XZ2.bin099	Euryarchaeota	Methanobacteriaceae	96	1642	0.0584653
XZ3.bin027	Euryarchaeota	Methanobacteriaceae	74	1190	0.0621849
XZ4.bin001	Euryarchaeota	Methanobacteriaceae	102	1370	0.0744526
XZ4.bin043	Euryarchaeota	Methanobacteriaceae	82	1596	0.0513784
XZ4.bin064	Euryarchaeota	Methanobacteriaceae	103	1960	0.052551
XZ4.bin089	Euryarchaeota	Methanobacteriaceae	97	1550	0.0625806
XZ4.bin157	Euryarchaeota	Methanobacteriaceae	94	1783	0.0527201
XZ5.bin033	Euryarchaeota	Methanobacteriaceae	86	1338	0.064275
XZ5.bin046	Euryarchaeota	Methanobacteriaceae	66	1164	0.056701
XZ5.bin063	Euryarchaeota	Methanobacteriaceae	93	1618	0.0574784
XZ5.bin101	Euryarchaeota	Methanobacteriaceae	83	1601	0.0518426
AH2.bin030	Euryarchaeota	Methanocorpusculaceae	64	1442	0.0443828
GX4.bin130	Euryarchaeota	Methanocorpusculaceae	44	1261	0.0348929
GX5.bin003	Euryarchaeota	Methanocorpusculaceae	51	1319	0.0386657
GX5.bin112	Euryarchaeota	Methanocorpusculaceae	56	1632	0.0343137
SX3.bin088	Bacteroidetes	ML635J-15	253	2663	0.0950056
AH1.bin167	Firmicutes	Monoglobaceae	186	1345	0.13829
AH2.bin050	Firmicutes	Monoglobaceae	188	1758	0.10694
AH4.bin016	Firmicutes	Monoglobaceae	111	1045	0.10622
AH4.bin056	Firmicutes	Monoglobaceae	126	1129	0.111603
AH4.bin119	Firmicutes	Monoglobaceae	194	1438	0.13491
AH4.bin153	Firmicutes	Monoglobaceae	291	2277	0.1278
AH5.bin018	Firmicutes	Monoglobaceae	161	1383	0.116414
GX1.bin006	Firmicutes	Monoglobaceae	142	1112	0.127698
GX1.bin027	Firmicutes	Monoglobaceae	121	1137	0.10642
GX1.bin053	Firmicutes	Monoglobaceae	142	1220	0.116393
GX1.bin157	Firmicutes	Monoglobaceae	161	1274	0.126374
GX3.bin127	Firmicutes	Monoglobaceae	144	1211	0.11891
GX3.bin136	Firmicutes	Monoglobaceae	149	1210	0.12314
GX3.bin147	Firmicutes	Monoglobaceae	137	1100	0.124545
GX4.bin027	Firmicutes	Monoglobaceae	153	1227	0.124694
JL5.bin081	Firmicutes	Monoglobaceae	144	1069	0.134705
SD1.bin013	Firmicutes	Monoglobaceae	173	1287	0.134421
SD1.bin014	Firmicutes	Monoglobaceae	129	1099	0.117379
SD2.bin046	Firmicutes	Monoglobaceae	161	1265	0.127273
SD3.bin102	Firmicutes	Monoglobaceae	166	1338	0.124066
SD4.bin023	Firmicutes	Monoglobaceae	138	1072	0.128731
SD4.bin030	Firmicutes	Monoglobaceae	164	1359	0.120677
SD5.bin010	Firmicutes	Monoglobaceae	103	1097	0.0938924
SD5.bin123	Firmicutes	Monoglobaceae	127	1284	0.0989097
SX2.bin131	Firmicutes	Monoglobaceae	183	1190	0.153782
SX3.bin054	Firmicutes	Monoglobaceae	235	1542	0.152399
SX4.bin073	Firmicutes	Monoglobaceae	131	1005	0.130348
SX5.bin086	Firmicutes	Monoglobaceae	177	1371	0.129103
XZ1.bin015	Firmicutes	Monoglobaceae	144	1185	0.121519
XZ1.bin043	Firmicutes	Monoglobaceae	131	1096	0.119526
XZ2.bin035	Firmicutes	Monoglobaceae	193	1309	0.147441
XZ2.bin082	Firmicutes	Monoglobaceae	156	1049	0.148713
XZ2.bin132	Firmicutes	Monoglobaceae	141	1003	0.140578
XZ3.bin093	Firmicutes	Monoglobaceae	449	2404	0.186772
XZ4.bin006	Firmicutes	Monoglobaceae	166	1493	0.111186
XZ4.bin058	Firmicutes	Monoglobaceae	200	1426	0.140252
SD4.bin049	Deferribacteres	Mucispirillaceae	156	1768	0.0882353
AH1.bin136	Bacteroidetes	Muribaculaceae	143	1400	0.102143
AH5.bin078	Bacteroidetes	Muribaculaceae	250	2344	0.106655
GX1.bin007	Bacteroidetes	Muribaculaceae	178	1775	0.100282
GX1.bin008	Bacteroidetes	Muribaculaceae	156	1705	0.0914956
GX1.bin037	Bacteroidetes	Muribaculaceae	145	1450	0.1
GX1.bin103	Bacteroidetes	Muribaculaceae	119	1537	0.0774236
GX2.bin120	Bacteroidetes	Muribaculaceae	186	1878	0.0990415
GX2.bin140	Bacteroidetes	Muribaculaceae	228	2018	0.112983
GX3.bin048	Bacteroidetes	Muribaculaceae	177	1814	0.0975744
GX3.bin090	Bacteroidetes	Muribaculaceae	197	1858	0.106028
GX3.bin177	Bacteroidetes	Muribaculaceae	154	1784	0.0863229
GX4.bin006	Bacteroidetes	Muribaculaceae	236	2151	0.109716
GX4.bin108	Bacteroidetes	Muribaculaceae	153	1825	0.0838356
GX4.bin154	Bacteroidetes	Muribaculaceae	162	1664	0.0973558
GX5.bin092	Bacteroidetes	Muribaculaceae	191	1924	0.0992723
JL1.bin090	Bacteroidetes	Muribaculaceae	161	1939	0.0830325
JL1.bin186	Bacteroidetes	Muribaculaceae	172	1795	0.0958217
JL2.bin004	Bacteroidetes	Muribaculaceae	288	2322	0.124031
JL2.bin082	Bacteroidetes	Muribaculaceae	163	1650	0.0987879
JL2.bin135	Bacteroidetes	Muribaculaceae	216	1682	0.128419
JL3.bin006	Bacteroidetes	Muribaculaceae	175	1652	0.105932
JL4.bin067	Bacteroidetes	Muribaculaceae	176	1704	0.103286
SD1.bin057	Bacteroidetes	Muribaculaceae	203	1777	0.114237
SD1.bin149	Bacteroidetes	Muribaculaceae	157	1528	0.102749
SD2.bin081	Bacteroidetes	Muribaculaceae	221	1975	0.111899
SD3.bin036	Bacteroidetes	Muribaculaceae	174	1791	0.0971524
SD3.bin040	Bacteroidetes	Muribaculaceae	164	1526	0.107471
SD4.bin159	Bacteroidetes	Muribaculaceae	208	1918	0.108446
SX1.bin021	Bacteroidetes	Muribaculaceae	165	1638	0.100733
SX3.bin057	Bacteroidetes	Muribaculaceae	183	1668	0.109712
SX4.bin108	Bacteroidetes	Muribaculaceae	183	1625	0.112615
SX5.bin036	Bacteroidetes	Muribaculaceae	193	1866	0.10343
XZ1.bin054	Bacteroidetes	Muribaculaceae	165	1788	0.0922819
XZ1.bin077	Bacteroidetes	Muribaculaceae	158	1615	0.0978328
XZ1.bin149	Bacteroidetes	Muribaculaceae	150	1327	0.113037
XZ2.bin055	Bacteroidetes	Muribaculaceae	212	1822	0.116356
XZ2.bin059	Bacteroidetes	Muribaculaceae	215	1968	0.109248
XZ3.bin048	Bacteroidetes	Muribaculaceae	172	1612	0.1067
XZ4.bin120	Bacteroidetes	Muribaculaceae	130	1410	0.0921986
XZ5.bin004	Bacteroidetes	Muribaculaceae	163	1275	0.127843
AH2.bin039	Tenericutes	Mycoplasmataceae	34	1150	0.0295652
AH2.bin065	Tenericutes	Mycoplasmataceae	68	1559	0.0436177
GX4.bin136	Tenericutes	Mycoplasmataceae	27	798	0.0338346
JL4.bin133	Tenericutes	Mycoplasmataceae	33	987	0.0334347
SD1.bin082	Tenericutes	Mycoplasmataceae	32	966	0.0331263
SD4.bin064	Tenericutes	Mycoplasmataceae	46	1122	0.0409982
SD4.bin171	Tenericutes	Mycoplasmataceae	26	830	0.0313253
SX1.bin104	Tenericutes	Mycoplasmataceae	51	1281	0.0398126
SX5.bin115	Tenericutes	Mycoplasmataceae	51	1184	0.0430743
XZ5.bin124	Actinobacteria	Nocardiaceae	372	3933	0.0945843
XZ5.bin084	Actinobacteria	Nocardioidaceae	392	3481	0.112611
AH4.bin104	Bacteroidetes	Odoribacteraceae	147	1777	0.0827237
AH5.bin069	Bacteroidetes	Odoribacteraceae	289	3490	0.082808
GX1.bin061	Bacteroidetes	Odoribacteraceae	177	1817	0.0974133
GX2.bin121	Bacteroidetes	Odoribacteraceae	182	1887	0.0964494
GX3.bin128	Bacteroidetes	Odoribacteraceae	177	1815	0.0975207
GX5.bin017	Bacteroidetes	Odoribacteraceae	158	1648	0.0958738
JL1.bin064	Bacteroidetes	Odoribacteraceae	149	1740	0.0856322
JL1.bin176	Bacteroidetes	Odoribacteraceae	161	1656	0.0972222
JL2.bin163	Bacteroidetes	Odoribacteraceae	162	1807	0.0896514
SD1.bin097	Bacteroidetes	Odoribacteraceae	158	1568	0.100765
SD1.bin110	Bacteroidetes	Odoribacteraceae	167	1824	0.091557
SD2.bin184	Bacteroidetes	Odoribacteraceae	172	1825	0.0942466
SD4.bin157	Bacteroidetes	Odoribacteraceae	164	1725	0.0950725
SD5.bin095	Bacteroidetes	Odoribacteraceae	278	2897	0.0959613
SD5.bin137	Bacteroidetes	Odoribacteraceae	254	3244	0.0782984
SX2.bin013	Bacteroidetes	Odoribacteraceae	168	1755	0.0957265
SX3.bin113	Bacteroidetes	Odoribacteraceae	152	1513	0.100463
SX5.bin090	Bacteroidetes	Odoribacteraceae	181	1799	0.100611
XZ1.bin148	Bacteroidetes	Odoribacteraceae	164	1723	0.0951828
XZ4.bin050	Bacteroidetes	Odoribacteraceae	152	1548	0.0981912
XZ4.bin132	Bacteroidetes	Odoribacteraceae	166	1772	0.0936795
AH2.bin004	Firmicutes	Oscillospiraceae	129	1437	0.0897704
AH2.bin027	Firmicutes	Oscillospiraceae	127	1479	0.0858688
AH2.bin049	Firmicutes	Oscillospiraceae	161	1438	0.111961
AH2.bin068	Firmicutes	Oscillospiraceae	107	1240	0.0862903
AH2.bin114	Firmicutes	Oscillospiraceae	125	1528	0.0818063
AH2.bin115	Firmicutes	Oscillospiraceae	165	2017	0.0818047
AH3.bin044	Firmicutes	Oscillospiraceae	129	1368	0.0942982
AH3.bin100	Firmicutes	Oscillospiraceae	169	2014	0.0839126
AH3.bin120	Firmicutes	Oscillospiraceae	165	1588	0.103904
AH3.bin125	Firmicutes	Oscillospiraceae	135	1509	0.0894632
AH4.bin068	Firmicutes	Oscillospiraceae	170	1815	0.0936639
AH4.bin131	Firmicutes	Oscillospiraceae	119	1188	0.100168
AH4.bin133	Firmicutes	Oscillospiraceae	336	2477	0.135648
AH5.bin114	Firmicutes	Oscillospiraceae	326	2268	0.143739
AH5.bin161	Firmicutes	Oscillospiraceae	132	1552	0.0850515
GX4.bin042	Firmicutes	Oscillospiraceae	106	1262	0.0839937
GX4.bin098	Firmicutes	Oscillospiraceae	108	1532	0.0704961
GX5.bin038	Firmicutes	Oscillospiraceae	118	1434	0.0822873
GX5.bin040	Firmicutes	Oscillospiraceae	121	1708	0.0708431
GX5.bin058	Firmicutes	Oscillospiraceae	183	1954	0.093654
GX5.bin125	Firmicutes	Oscillospiraceae	126	1277	0.0986688
GX5.bin129	Firmicutes	Oscillospiraceae	124	1468	0.0844687
JL1.bin009	Firmicutes	Oscillospiraceae	151	1333	0.113278
JL1.bin089	Firmicutes	Oscillospiraceae	141	1726	0.0816918
JL1.bin109	Firmicutes	Oscillospiraceae	158	1528	0.103403
JL3.bin028	Firmicutes	Oscillospiraceae	150	1506	0.0996016
SD1.bin015	Firmicutes	Oscillospiraceae	137	1243	0.110217
SD1.bin137	Firmicutes	Oscillospiraceae	248	1915	0.129504
SD2.bin090	Firmicutes	Oscillospiraceae	110	1378	0.0798258
SD2.bin092	Firmicutes	Oscillospiraceae	140	1572	0.0890585
SD2.bin141	Firmicutes	Oscillospiraceae	158	1155	0.136797
SD2.bin186	Firmicutes	Oscillospiraceae	198	1617	0.122449
SD3.bin109	Firmicutes	Oscillospiraceae	188	1903	0.0987914
SD3.bin164	Firmicutes	Oscillospiraceae	125	1220	0.102459
SD4.bin065	Firmicutes	Oscillospiraceae	131	1445	0.0906574
SD4.bin128	Firmicutes	Oscillospiraceae	117	1355	0.0863469
SD5.bin051	Firmicutes	Oscillospiraceae	94	1204	0.0780731
SD5.bin058	Firmicutes	Oscillospiraceae	167	2028	0.0823471
SD5.bin106	Firmicutes	Oscillospiraceae	140	1825	0.0767123
SD5.bin109	Firmicutes	Oscillospiraceae	157	1845	0.0850949
SX1.bin079	Firmicutes	Oscillospiraceae	185	2057	0.0899368
SX3.bin090	Firmicutes	Oscillospiraceae	153	1850	0.0827027
SX3.bin114	Firmicutes	Oscillospiraceae	188	1722	0.109175
SX5.bin116	Firmicutes	Oscillospiraceae	138	1676	0.0823389
XZ1.bin049	Firmicutes	Oscillospiraceae	152	1703	0.0892543
XZ1.bin105	Firmicutes	Oscillospiraceae	143	1558	0.0917843
XZ1.bin133	Firmicutes	Oscillospiraceae	134	1683	0.0796197
XZ1.bin137	Firmicutes	Oscillospiraceae	139	1536	0.0904948
XZ1.bin140	Firmicutes	Oscillospiraceae	137	1637	0.0836897
XZ2.bin021	Firmicutes	Oscillospiraceae	131	1603	0.0817218
XZ2.bin027	Firmicutes	Oscillospiraceae	233	2773	0.0840245
XZ2.bin071	Firmicutes	Oscillospiraceae	114	1368	0.0833333
XZ2.bin125	Firmicutes	Oscillospiraceae	185	1522	0.121551
XZ3.bin042	Firmicutes	Oscillospiraceae	93	1171	0.0794193
XZ4.bin038	Firmicutes	Oscillospiraceae	143	1511	0.0946393
XZ5.bin043	Firmicutes	Oscillospiraceae	174	2067	0.08418
XZ5.bin109	Firmicutes	Oscillospiraceae	129	1296	0.099537
XZ5.bin116	Firmicutes	Oscillospiraceae	172	1542	0.111543
XZ5.bin128	Firmicutes	Oscillospiraceae	191	1467	0.130198
GX5.bin004	Proteobacteria	Oxalobacteraceae	158	1623	0.0973506
XZ1.bin157	Proteobacteria	Oxalobacteraceae	129	1463	0.088175
XZ2.bin024	Proteobacteria	Oxalobacteraceae	133	1591	0.0835952
XZ3.bin098	Proteobacteria	Oxalobacteraceae	121	1417	0.0853917
JL1.bin118	Bacteroidetes	P3	188	2231	0.0842671
JL3.bin043	Bacteroidetes	P3	158	1883	0.0839087
JL3.bin046	Bacteroidetes	P3	152	1671	0.0909635
JL4.bin005	Bacteroidetes	P3	199	2361	0.0842863
JL4.bin143	Bacteroidetes	P3	165	1861	0.088662
SD1.bin161	Bacteroidetes	P3	186	2333	0.0797257
SD2.bin109	Bacteroidetes	P3	174	2282	0.0762489
SD4.bin122	Bacteroidetes	P3	170	2167	0.0784495
SX2.bin150	Bacteroidetes	P3	120	1274	0.0941915
SX2.bin154	Bacteroidetes	P3	174	2221	0.0783431
SX3.bin086	Bacteroidetes	P3	200	2133	0.0937647
SX3.bin094	Bacteroidetes	P3	190	2345	0.0810235
SX3.bin098	Bacteroidetes	P3	124	1623	0.0764017
SX3.bin107	Bacteroidetes	P3	180	2253	0.0798935
XZ1.bin165	Bacteroidetes	P3	139	1670	0.0832335
AH1.bin050	Bacteroidetes	Paludibacteraceae	213	1738	0.122555
AH2.bin037	Bacteroidetes	Paludibacteraceae	211	1730	0.121965
AH3.bin212	Bacteroidetes	Paludibacteraceae	211	1687	0.125074
GX2.bin167	Bacteroidetes	Paludibacteraceae	175	1660	0.105422
GX4.bin036	Bacteroidetes	Paludibacteraceae	194	1974	0.0982776
JL1.bin141	Bacteroidetes	Paludibacteraceae	198	1824	0.108553
JL2.bin112	Bacteroidetes	Paludibacteraceae	205	1893	0.108294
JL3.bin087	Bacteroidetes	Paludibacteraceae	298	2801	0.106391
JL3.bin110	Bacteroidetes	Paludibacteraceae	209	1923	0.108684
JL4.bin028	Bacteroidetes	Paludibacteraceae	199	1539	0.129305
JL4.bin055	Bacteroidetes	Paludibacteraceae	199	1679	0.118523
JL4.bin060	Bacteroidetes	Paludibacteraceae	240	1971	0.121766
JL4.bin071	Bacteroidetes	Paludibacteraceae	196	1729	0.11336
JL5.bin110	Bacteroidetes	Paludibacteraceae	199	2027	0.0981746
JL5.bin162	Bacteroidetes	Paludibacteraceae	205	1967	0.10422
SD1.bin155	Bacteroidetes	Paludibacteraceae	195	1673	0.116557
SD2.bin104	Bacteroidetes	Paludibacteraceae	157	1780	0.0882022
SD2.bin108	Bacteroidetes	Paludibacteraceae	183	1781	0.102751
SD3.bin083	Bacteroidetes	Paludibacteraceae	203	1749	0.116066
SD3.bin130	Bacteroidetes	Paludibacteraceae	223	1981	0.112569
SD4.bin018	Bacteroidetes	Paludibacteraceae	267	2193	0.121751
SD4.bin029	Bacteroidetes	Paludibacteraceae	186	1698	0.109541
SD4.bin050	Bacteroidetes	Paludibacteraceae	172	1622	0.106042
SD4.bin119	Bacteroidetes	Paludibacteraceae	212	1659	0.127788
SD4.bin145	Bacteroidetes	Paludibacteraceae	135	1341	0.100671
SD4.bin166	Bacteroidetes	Paludibacteraceae	139	1432	0.097067
SD4.bin181	Bacteroidetes	Paludibacteraceae	190	1763	0.107771
SD5.bin092	Bacteroidetes	Paludibacteraceae	219	1965	0.11145
SD5.bin144	Bacteroidetes	Paludibacteraceae	278	2190	0.126941
SX1.bin048	Bacteroidetes	Paludibacteraceae	144	1557	0.0924855
SX2.bin002	Bacteroidetes	Paludibacteraceae	187	1849	0.101136
SX2.bin038	Bacteroidetes	Paludibacteraceae	181	1592	0.113693
SX2.bin089	Bacteroidetes	Paludibacteraceae	222	1957	0.113439
SX2.bin090	Bacteroidetes	Paludibacteraceae	188	1486	0.126514
SX2.bin132	Bacteroidetes	Paludibacteraceae	188	1423	0.132115
SX2.bin164	Bacteroidetes	Paludibacteraceae	146	1255	0.116335
SX3.bin055	Bacteroidetes	Paludibacteraceae	158	1382	0.114327
SX3.bin085	Bacteroidetes	Paludibacteraceae	222	1859	0.119419
SX3.bin140	Bacteroidetes	Paludibacteraceae	130	1127	0.11535
SX4.bin004	Bacteroidetes	Paludibacteraceae	197	1671	0.117893
SX4.bin028	Bacteroidetes	Paludibacteraceae	181	1875	0.0965333
SX4.bin115	Bacteroidetes	Paludibacteraceae	124	1165	0.106438
XZ2.bin096	Bacteroidetes	Paludibacteraceae	240	1970	0.121827
XZ4.bin101	Bacteroidetes	Paludibacteraceae	171	1608	0.106343
XZ4.bin107	Bacteroidetes	Paludibacteraceae	181	1966	0.0920651
XZ4.bin147	Bacteroidetes	Paludibacteraceae	164	1504	0.109043
AH1.bin054	Firmicutes	Peptococcaceae	135	1688	0.0799763
AH2.bin051	Firmicutes	Peptococcaceae	115	1566	0.0734355
AH2.bin179	Firmicutes	Peptococcaceae	120	1488	0.0806452
AH4.bin041	Firmicutes	Peptococcaceae	142	1842	0.0770901
AH4.bin063	Firmicutes	Peptococcaceae	114	1254	0.0909091
AH5.bin057	Firmicutes	Peptococcaceae	133	1478	0.0899865
AH5.bin079	Firmicutes	Peptococcaceae	132	1674	0.078853
GX3.bin122	Firmicutes	Peptococcaceae	121	1536	0.078776
JL1.bin094	Firmicutes	Peptococcaceae	136	1892	0.0718816
JL3.bin004	Firmicutes	Peptococcaceae	150	2021	0.0742207
JL5.bin052	Firmicutes	Peptococcaceae	115	1559	0.0737652
SD1.bin102	Firmicutes	Peptococcaceae	110	1430	0.0769231
SD2.bin115	Firmicutes	Peptococcaceae	118	1395	0.0845878
SD5.bin004	Firmicutes	Peptococcaceae	142	1670	0.0850299
SD5.bin089	Firmicutes	Peptococcaceae	117	1191	0.0982368
SD5.bin118	Firmicutes	Peptococcaceae	164	1968	0.0833333
SX3.bin079	Firmicutes	Peptococcaceae	94	1331	0.0706236
SX3.bin157	Firmicutes	Peptococcaceae	117	1390	0.0841727
XZ3.bin031	Firmicutes	Peptococcaceae	169	2048	0.0825195
XZ3.bin046	Firmicutes	Peptococcaceae	124	1661	0.0746538
AH1.bin175	Firmicutes	Peptostreptococcaceae	135	1744	0.0774083
AH2.bin061	Firmicutes	Peptostreptococcaceae	170	2161	0.0786673
AH3.bin079	Firmicutes	Peptostreptococcaceae	141	1577	0.0894103
AH3.bin098	Firmicutes	Peptostreptococcaceae	93	1389	0.0669546
AH3.bin161	Firmicutes	Peptostreptococcaceae	163	2157	0.0755679
AH3.bin183	Firmicutes	Peptostreptococcaceae	161	1590	0.101258
AH3.bin219	Firmicutes	Peptostreptococcaceae	144	1843	0.0781335
AH4.bin089	Firmicutes	Peptostreptococcaceae	183	1888	0.096928
AH4.bin148	Firmicutes	Peptostreptococcaceae	142	1758	0.0807736
AH5.bin001	Firmicutes	Peptostreptococcaceae	173	2043	0.0846794
AH5.bin101	Firmicutes	Peptostreptococcaceae	159	2243	0.0708872
AH5.bin130	Firmicutes	Peptostreptococcaceae	131	1832	0.0715066
GX1.bin011	Firmicutes	Peptostreptococcaceae	146	1955	0.0746803
GX1.bin101	Firmicutes	Peptostreptococcaceae	106	1278	0.0829421
GX2.bin022	Firmicutes	Peptostreptococcaceae	83	1018	0.0815324
GX2.bin023	Firmicutes	Peptostreptococcaceae	158	1838	0.085963
GX2.bin050	Firmicutes	Peptostreptococcaceae	130	1875	0.0693333
GX2.bin061	Firmicutes	Peptostreptococcaceae	120	1267	0.0947119
GX2.bin098	Firmicutes	Peptostreptococcaceae	91	1327	0.0685757
GX2.bin124	Firmicutes	Peptostreptococcaceae	105	1533	0.0684932
GX2.bin127	Firmicutes	Peptostreptococcaceae	87	1305	0.0666667
GX2.bin151	Firmicutes	Peptostreptococcaceae	112	1529	0.0732505
GX2.bin154	Firmicutes	Peptostreptococcaceae	131	1701	0.0770135
GX2.bin165	Firmicutes	Peptostreptococcaceae	142	1600	0.08875
GX2.bin169	Firmicutes	Peptostreptococcaceae	85	1123	0.0756901
GX2.bin175	Firmicutes	Peptostreptococcaceae	137	1420	0.0964789
GX3.bin116	Firmicutes	Peptostreptococcaceae	140	1860	0.0752688
GX3.bin173	Firmicutes	Peptostreptococcaceae	97	1507	0.0643663
GX4.bin053	Firmicutes	Peptostreptococcaceae	114	1434	0.0794979
GX4.bin064	Firmicutes	Peptostreptococcaceae	105	1534	0.0684485
GX4.bin090	Firmicutes	Peptostreptococcaceae	147	1908	0.077044
GX5.bin023	Firmicutes	Peptostreptococcaceae	110	1557	0.0706487
GX5.bin108	Firmicutes	Peptostreptococcaceae	95	1478	0.064276
GX5.bin124	Firmicutes	Peptostreptococcaceae	141	1748	0.0806636
JL1.bin093	Firmicutes	Peptostreptococcaceae	122	1300	0.0938462
JL2.bin098	Firmicutes	Peptostreptococcaceae	169	1864	0.0906652
JL2.bin182	Firmicutes	Peptostreptococcaceae	137	1677	0.0816935
JL5.bin124	Firmicutes	Peptostreptococcaceae	161	1466	0.109823
SD1.bin070	Firmicutes	Peptostreptococcaceae	129	1794	0.0719064
SD1.bin145	Firmicutes	Peptostreptococcaceae	116	1596	0.0726817
SD1.bin191	Firmicutes	Peptostreptococcaceae	184	2206	0.0834089
SD2.bin082	Firmicutes	Peptostreptococcaceae	109	1432	0.0761173
SD2.bin119	Firmicutes	Peptostreptococcaceae	131	1849	0.0708491
SD2.bin123	Firmicutes	Peptostreptococcaceae	115	1521	0.0756082
SD2.bin125	Firmicutes	Peptostreptococcaceae	129	1719	0.0750436
SD2.bin142	Firmicutes	Peptostreptococcaceae	119	1673	0.0711297
SD3.bin182	Firmicutes	Peptostreptococcaceae	125	1654	0.0755744
SD3.bin185	Firmicutes	Peptostreptococcaceae	103	1632	0.0631127
SD5.bin035	Firmicutes	Peptostreptococcaceae	156	1824	0.0855263
SD5.bin041	Firmicutes	Peptostreptococcaceae	107	1170	0.091453
SD5.bin069	Firmicutes	Peptostreptococcaceae	161	1926	0.0835929
SD5.bin077	Firmicutes	Peptostreptococcaceae	130	1642	0.0791717
SD5.bin142	Firmicutes	Peptostreptococcaceae	111	1713	0.0647986
SX3.bin002	Firmicutes	Peptostreptococcaceae	107	1416	0.075565
SX5.bin109	Firmicutes	Peptostreptococcaceae	131	1652	0.0792978
XZ1.bin007	Firmicutes	Peptostreptococcaceae	178	2196	0.0810565
XZ1.bin060	Firmicutes	Peptostreptococcaceae	105	1708	0.0614754
XZ1.bin116	Firmicutes	Peptostreptococcaceae	167	1947	0.085773
XZ1.bin182	Firmicutes	Peptostreptococcaceae	98	1564	0.0626598
XZ2.bin012	Firmicutes	Peptostreptococcaceae	148	1355	0.109225
XZ2.bin072	Firmicutes	Peptostreptococcaceae	96	1247	0.0769848
XZ2.bin120	Firmicutes	Peptostreptococcaceae	113	1451	0.0778773
XZ4.bin128	Firmicutes	Peptostreptococcaceae	68	1285	0.0529183
XZ5.bin040	Firmicutes	Peptostreptococcaceae	92	1257	0.0731901
XZ5.bin076	Firmicutes	Peptostreptococcaceae	111	1367	0.0811997
XZ5.bin090	Firmicutes	Peptostreptococcaceae	98	1594	0.0614806
AH2.bin034	Bacteroidetes	Prevotellaceae	350	2162	0.161887
GX2.bin122	Bacteroidetes	Prevotellaceae	347	2336	0.148545
JL1.bin125	Bacteroidetes	Prevotellaceae	290	2415	0.120083
JL2.bin006	Bacteroidetes	Prevotellaceae	288	2436	0.118227
JL2.bin072	Bacteroidetes	Prevotellaceae	203	1534	0.132334
JL2.bin157	Bacteroidetes	Prevotellaceae	248	1966	0.126144
JL3.bin072	Bacteroidetes	Prevotellaceae	297	2385	0.124528
JL3.bin106	Bacteroidetes	Prevotellaceae	332	2496	0.133013
JL3.bin109	Bacteroidetes	Prevotellaceae	295	2561	0.115189
JL4.bin122	Bacteroidetes	Prevotellaceae	206	1872	0.110043
JL4.bin158	Bacteroidetes	Prevotellaceae	284	2328	0.121993
JL5.bin027	Bacteroidetes	Prevotellaceae	289	2497	0.115739
JL5.bin109	Bacteroidetes	Prevotellaceae	292	2341	0.124733
JL5.bin113	Bacteroidetes	Prevotellaceae	294	2366	0.12426
SD1.bin011	Bacteroidetes	Prevotellaceae	272	1779	0.152895
SD2.bin180	Bacteroidetes	Prevotellaceae	372	2603	0.142912
SD3.bin056	Bacteroidetes	Prevotellaceae	183	1686	0.108541
SD4.bin040	Bacteroidetes	Prevotellaceae	354	2137	0.165653
SD4.bin139	Bacteroidetes	Prevotellaceae	257	1918	0.133994
SX1.bin068	Bacteroidetes	Prevotellaceae	248	1843	0.134563
SX2.bin102	Bacteroidetes	Prevotellaceae	290	1937	0.149716
SX2.bin122	Bacteroidetes	Prevotellaceae	176	1707	0.103105
SX2.bin140	Bacteroidetes	Prevotellaceae	304	2072	0.146718
SX2.bin153	Bacteroidetes	Prevotellaceae	267	1918	0.139208
SX3.bin018	Bacteroidetes	Prevotellaceae	240	1907	0.125852
SX3.bin045	Bacteroidetes	Prevotellaceae	304	2372	0.128162
SX3.bin120	Bacteroidetes	Prevotellaceae	207	1646	0.125759
SX4.bin025	Bacteroidetes	Prevotellaceae	179	1643	0.108947
SX4.bin064	Bacteroidetes	Prevotellaceae	275	2003	0.137294
SX1.bin094	Actinobacteria	Propionibacteriaceae	203	1990	0.10201
SX4.bin083	Actinobacteria	Propionibacteriaceae	213	2033	0.104771
AH3.bin205	Firmicutes	QALW01	132	1248	0.105769
AH4.bin106	Firmicutes	QALW01	241	1747	0.137951
AH4.bin181	Firmicutes	QALW01	108	1179	0.0916031
AH5.bin030	Firmicutes	QALW01	138	1358	0.10162
GX1.bin030	Firmicutes	QALW01	155	1439	0.107714
GX3.bin144	Firmicutes	QALW01	156	1456	0.107143
JL1.bin165	Firmicutes	QALW01	299	1993	0.150025
JL4.bin042	Firmicutes	QALW01	167	1663	0.100421
XZ1.bin065	Firmicutes	QALW01	164	1498	0.109479
XZ5.bin002	Firmicutes	QALW01	131	1244	0.105305
AH4.bin136	Actinobacteria	QAMH01	202	2131	0.0947912
GX1.bin099	Actinobacteria	QAMH01	109	1343	0.0811616
GX2.bin020	Actinobacteria	QAMH01	91	1131	0.0804598
GX2.bin032	Actinobacteria	QAMH01	158	1994	0.0792377
GX3.bin047	Actinobacteria	QAMH01	98	1290	0.075969
GX4.bin095	Actinobacteria	QAMH01	99	1327	0.0746044
JL5.bin123	Actinobacteria	QAMH01	219	2049	0.106881
SD3.bin123	Actinobacteria	QAMH01	126	2268	0.0555556
AH3.bin151	Proteobacteria	Rhodospirillaceae	114	1509	0.0755467
AH4.bin198	Proteobacteria	Rhodospirillaceae	120	1442	0.0832178
AH5.bin103	Proteobacteria	Rhodospirillaceae	134	1632	0.0821078
GX4.bin014	Proteobacteria	Rhodospirillaceae	124	1518	0.0816864
GX5.bin102	Proteobacteria	Rhodospirillaceae	108	1204	0.089701
GX5.bin136	Proteobacteria	Rhodospirillaceae	117	1430	0.0818182
JL1.bin037	Proteobacteria	Rhodospirillaceae	105	1361	0.0771492
JL2.bin088	Proteobacteria	Rhodospirillaceae	128	1618	0.07911
JL2.bin119	Proteobacteria	Rhodospirillaceae	127	1620	0.0783951
SD1.bin002	Proteobacteria	Rhodospirillaceae	105	1106	0.0949367
[truncated: 3,048 more rows]

## Sheet: ST16
Table S16 Distribution of SGBs in samples from six regions (1 and 0 represent universal and non-universal, respectively )
SGBs ID	AH	GX	JL	SD	SX	XZ
SGBs0008	1	1	1	1	1	1
SGBs0009	1	1	1	1	1	1
SGBs0014	1	1	1	1	1	1
SGBs0015	1	1	1	1	1	1
SGBs0019	1	1	1	1	1	1
SGBs0021	1	1	1	1	1	1
SGBs0032	1	1	1	1	1	1
SGBs0033	1	1	1	1	1	1
SGBs0037	1	1	1	1	1	1
SGBs0038	1	1	1	1	1	1
SGBs0040	1	1	1	1	1	1
SGBs0041	1	1	1	1	1	1
SGBs0045	1	1	1	1	1	1
SGBs0046	1	1	1	1	1	1
SGBs0058	1	1	1	1	1	1
SGBs0062	1	1	1	1	1	1
SGBs0063	1	1	1	1	1	1
SGBs0066	1	1	1	1	1	1
SGBs0080	1	1	1	1	1	1
SGBs0082	1	1	1	1	1	1
SGBs0098	1	1	1	1	1	1
SGBs0100	1	1	1	1	1	1
SGBs0103	1	1	1	1	1	1
SGBs0107	1	1	1	1	1	1
SGBs0108	1	1	1	1	1	1
SGBs0112	1	1	1	1	1	1
SGBs0118	1	1	1	1	1	1
SGBs0129	1	1	1	1	1	1
SGBs0160	1	1	1	1	1	1
SGBs0162	1	1	1	1	1	1
SGBs0174	1	1	1	1	1	1
SGBs0175	1	1	1	1	1	1
SGBs0184	1	1	1	1	1	1
SGBs0199	1	1	1	1	1	1
SGBs0201	1	1	1	1	1	1
SGBs0226	1	1	1	1	1	1
SGBs0262	1	1	1	1	1	1
SGBs0290	1	1	1	1	1	1
SGBs0312	1	1	1	1	1	1
SGBs0349	1	1	1	1	1	1
SGBs0351	1	1	1	1	1	1
SGBs0360	1	1	1	1	1	1
SGBs0361	1	1	1	1	1	1
SGBs0402	1	1	1	1	1	1
SGBs0412	1	1	1	1	1	1
SGBs0426	1	1	1	1	1	1
SGBs0438	1	1	1	1	1	1
SGBs0443	1	1	1	1	1	1
SGBs0451	1	1	1	1	1	1
SGBs0480	1	1	1	1	1	1
SGBs0495	1	1	1	1	1	1
SGBs0501	1	1	1	1	1	1
SGBs0519	1	1	1	1	1	1
SGBs0524	1	1	1	1	1	1
SGBs0530	1	1	1	1	1	1
SGBs0535	1	1	1	1	1	1
SGBs0540	1	1	1	1	1	1
SGBs0544	1	1	1	1	1	1
SGBs0548	1	1	1	1	1	1
SGBs0550	1	1	1	1	1	1
SGBs0551	1	1	1	1	1	1
SGBs0555	1	1	1	1	1	1
SGBs0557	1	1	1	1	1	1
SGBs0568	1	1	1	1	1	1
SGBs0571	1	1	1	1	1	1
SGBs0581	1	1	1	1	1	1
SGBs0588	1	1	1	1	1	1
SGBs0591	1	1	1	1	1	1
SGBs0596	1	1	1	1	1	1
SGBs0599	1	1	1	1	1	1
SGBs0605	1	1	1	1	1	1
SGBs0613	1	1	1	1	1	1
SGBs0614	1	1	1	1	1	1
SGBs0617	1	1	1	1	1	1
SGBs0623	1	1	1	1	1	1
SGBs0626	1	1	1	1	1	1
SGBs0628	1	1	1	1	1	1
SGBs0632	1	1	1	1	1	1
SGBs0642	1	1	1	1	1	1
SGBs0644	1	1	1	1	1	1
SGBs0646	1	1	1	1	1	1
SGBs0672	1	1	1	1	1	1
SGBs0673	1	1	1	1	1	1
SGBs0682	1	1	1	1	1	1
SGBs0687	1	1	1	1	1	1
SGBs0724	1	1	1	1	1	1
SGBs0749	1	1	1	1	1	1
SGBs0759	1	1	1	1	1	1
SGBs0778	1	1	1	1	1	1
SGBs0782	1	1	1	1	1	1
SGBs0805	1	1	1	1	1	1
SGBs0871	1	1	1	1	1	1
SGBs0878	1	1	1	1	1	1
SGBs0891	1	1	1	1	1	1
SGBs0903	1	1	1	1	1	1
SGBs0908	1	1	1	1	1	1
SGBs0969	1	1	1	1	1	1
SGBs1005	1	1	1	1	1	1
SGBs1023	1	1	1	1	1	1
SGBs1031	1	1	1	1	1	1
SGBs1044	1	1	1	1	1	1
SGBs1077	1	1	1	1	1	1
SGBs1085	1	1	1	1	1	1
SGBs1090	1	1	1	1	1	1
SGBs1098	1	1	1	1	1	1
SGBs1121	1	1	1	1	1	1
SGBs1156	1	1	1	1	1	1
SGBs1160	1	1	1	1	1	1
SGBs1172	1	1	1	1	1	1
SGBs1180	1	1	1	1	1	1
SGBs1184	1	1	1	1	1	1
SGBs1205	1	1	1	1	1	1
SGBs1207	1	1	1	1	1	1
SGBs1211	1	1	1	1	1	1
SGBs1215	1	1	1	1	1	1
SGBs1217	1	1	1	1	1	1
SGBs1232	1	1	1	1	1	1
SGBs1237	1	1	1	1	1	1
SGBs1243	1	1	1	1	1	1
SGBs1248	1	1	1	1	1	1
SGBs1258	1	1	1	1	1	1
SGBs1259	1	1	1	1	1	1
SGBs1262	1	1	1	1	1	1
SGBs1264	1	1	1	1	1	1
SGBs1269	1	1	1	1	1	1
SGBs1287	1	1	1	1	1	1
SGBs1291	1	1	1	1	1	1
SGBs1311	1	1	1	1	1	1
SGBs1323	1	1	1	1	1	1
SGBs1333	1	1	1	1	1	1
SGBs1355	1	1	1	1	1	1
SGBs1360	1	1	1	1	1	1
SGBs1369	1	1	1	1	1	1
SGBs1389	1	1	1	1	1	1
SGBs1391	1	1	1	1	1	1
SGBs1393	1	1	1	1	1	1
SGBs1398	1	1	1	1	1	1
SGBs1425	1	1	1	1	1	1
SGBs1428	1	1	1	1	1	1
SGBs1431	1	1	1	1	1	1
SGBs1432	1	1	1	1	1	1
SGBs1447	1	1	1	1	1	1
SGBs1459	1	1	1	1	1	1
SGBs1480	1	1	1	1	1	1
SGBs1501	1	1	1	1	1	1
SGBs1528	1	1	1	1	1	1
SGBs1541	1	1	1	1	1	1
SGBs1546	1	1	1	1	1	1
SGBs1556	1	1	1	1	1	1
SGBs1571	1	1	1	1	1	1
SGBs1576	1	1	1	1	1	1
SGBs1577	1	1	1	1	1	1
SGBs1582	1	1	1	1	1	1
SGBs1597	1	1	1	1	1	1
SGBs1608	1	1	1	1	1	1
SGBs1641	1	1	1	1	1	1
SGBs1657	1	1	1	1	1	1
SGBs1660	1	1	1	1	1	1
SGBs1670	1	1	1	1	1	1
SGBs1750	1	1	1	1	1	1
SGBs1760	1	1	1	1	1	1
SGBs1774	1	1	1	1	1	1
SGBs1778	1	1	1	1	1	1
SGBs1822	1	1	1	1	1	1
SGBs1824	1	1	1	1	1	1
SGBs1835	1	1	1	1	1	1
SGBs1845	1	1	1	1	1	1
SGBs1865	1	1	1	1	1	1
SGBs1879	1	1	1	1	1	1
SGBs1891	1	1	1	1	1	1
SGBs1898	1	1	1	1	1	1
SGBs1920	1	1	1	1	1	1
SGBs1923	1	1	1	1	1	1
SGBs1934	1	1	1	1	1	1
SGBs1960	1	1	1	1	1	1
SGBs1965	1	1	1	1	1	1
SGBs2021	1	1	1	1	1	1
SGBs2023	1	1	1	1	1	1
SGBs2034	1	1	1	1	1	1
SGBs2063	1	1	1	1	1	1
SGBs2099	1	1	1	1	1	1
SGBs2109	1	1	1	1	1	1
SGBs2116	1	1	1	1	1	1
SGBs2124	1	1	1	1	1	1
SGBs2125	1	1	1	1	1	1
SGBs2128	1	1	1	1	1	1
SGBs2136	1	1	1	1	1	1
SGBs2142	1	1	1	1	1	1
SGBs2149	1	1	1	1	1	1
SGBs2150	1	1	1	1	1	1
SGBs2160	1	1	1	1	1	1
SGBs2173	1	1	1	1	1	1
SGBs2175	1	1	1	1	1	1
SGBs2180	1	1	1	1	1	1
SGBs2181	1	1	1	1	1	1
SGBs2183	1	1	1	1	1	1
SGBs2188	1	1	1	1	1	1
SGBs2194	1	1	1	1	1	1
SGBs2203	1	1	1	1	1	1
SGBs2204	1	1	1	1	1	1
SGBs2208	1	1	1	1	1	1
SGBs2213	1	1	1	1	1	1
SGBs2217	1	1	1	1	1	1
SGBs2218	1	1	1	1	1	1
SGBs2220	1	1	1	1	1	1
SGBs2226	1	1	1	1	1	1
SGBs2230	1	1	1	1	1	1
SGBs2240	1	1	1	1	1	1
SGBs2248	1	1	1	1	1	1
SGBs2256	1	1	1	1	1	1
SGBs2264	1	1	1	1	1	1
SGBs2319	1	1	1	1	1	1
SGBs2332	1	1	1	1	1	1
SGBs2335	1	1	1	1	1	1
SGBs2349	1	1	1	1	1	1
SGBs2350	1	1	1	1	1	1
SGBs2372	1	1	1	1	1	1
SGBs2384	1	1	1	1	1	1
SGBs2393	1	1	1	1	1	1
SGBs2399	1	1	1	1	1	1
SGBs2402	1	1	1	1	1	1
SGBs2418	1	1	1	1	1	1
SGBs2444	1	1	1	1	1	1
SGBs2459	1	1	1	1	1	1
SGBs2527	1	1	1	1	1	1
SGBs2539	1	1	1	1	1	1
SGBs2544	1	1	1	1	1	1
SGBs2564	1	1	1	1	1	1
SGBs2577	1	1	1	1	1	1
SGBs2593	1	1	1	1	1	1
SGBs2597	1	1	1	1	1	1
SGBs2635	1	1	1	1	1	1
SGBs2645	1	1	1	1	1	1
SGBs2664	1	1	1	1	1	1
SGBs2687	1	1	1	1	1	1
SGBs2696	1	1	1	1	1	1
SGBs2708	1	1	1	1	1	1
SGBs2717	1	1	1	1	1	1
SGBs2779	1	1	1	1	1	1
SGBs2784	1	1	1	1	1	1
SGBs2816	1	1	1	1	1	1
SGBs2875	1	1	1	1	1	1
SGBs2917	1	1	1	1	1	1
SGBs2956	1	1	1	1	1	1
SGBs2990	1	1	1	1	1	1
SGBs3005	1	1	1	1	1	1
SGBs3018	1	1	1	1	1	1
SGBs3020	1	1	1	1	1	1
SGBs3091	1	1	1	1	1	1
SGBs3110	1	1	1	1	1	1
SGBs3136	1	1	1	1	1	1
SGBs3138	1	1	1	1	1	1
SGBs3156	1	1	1	1	1	1
SGBs3174	1	1	1	1	1	1
SGBs3194	1	1	1	1	1	1
SGBs3201	1	1	1	1	1	1
SGBs3234	1	1	1	1	1	1
SGBs3235	1	1	1	1	1	1
SGBs3251	1	1	1	1	1	1
SGBs3279	1	1	1	1	1	1
SGBs0011	1	1	1	1	0	1
SGBs0018	1	1	1	1	1	0
SGBs0023	1	1	1	1	1	0
SGBs0027	1	1	0	1	1	1
SGBs0044	1	1	1	0	1	1
SGBs0047	1	1	0	1	1	1
SGBs0051	1	1	1	1	1	0
SGBs0061	1	1	0	1	1	1
SGBs0123	1	1	0	1	1	1
SGBs0130	1	1	1	1	1	0
SGBs0197	1	1	1	1	1	0
SGBs0212	1	1	1	1	1	0
SGBs0223	1	1	1	1	1	0
SGBs0269	1	1	0	1	1	1
SGBs0294	1	1	1	1	1	0
SGBs0309	1	0	1	1	1	1
SGBs0319	1	1	1	1	0	1
SGBs0365	1	1	0	1	1	1
SGBs0367	1	1	0	1	1	1
SGBs0374	1	1	0	1	1	1
SGBs0376	1	1	1	1	1	0
SGBs0391	1	1	0	1	1	1
SGBs0403	1	1	1	0	1	1
SGBs0421	1	0	1	1	1	1
SGBs0423	1	1	0	1	1	1
SGBs0432	1	0	1	1	1	1
SGBs0487	1	1	0	1	1	1
SGBs0488	1	1	1	1	1	0
SGBs0497	1	1	0	1	1	1
SGBs0521	1	1	1	1	0	1
SGBs0525	1	1	1	1	1	0
SGBs0543	1	1	0	1	1	1
SGBs0554	1	1	0	1	1	1
SGBs0565	1	1	0	1	1	1
SGBs0572	1	1	1	1	1	0
SGBs0577	1	1	1	0	1	1
SGBs0579	1	1	0	1	1	1
SGBs0582	1	1	1	1	0	1
SGBs0589	1	0	1	1	1	1
SGBs0607	1	1	1	0	1	1
SGBs0618	1	1	1	1	0	1
SGBs0639	1	1	0	1	1	1
SGBs0648	1	1	1	1	1	0
SGBs0690	1	1	1	1	0	1
SGBs0694	1	1	1	1	1	0
SGBs0701	1	1	0	1	1	1
SGBs0768	1	1	0	1	1	1
SGBs0802	1	1	0	1	1	1
SGBs0830	1	1	1	1	1	0
SGBs0869	1	1	0	1	1	1
SGBs0905	1	1	0	1	1	1
SGBs0910	1	1	1	1	1	0
SGBs0914	1	1	0	1	1	1
SGBs0923	1	1	1	1	1	0
SGBs0940	1	1	1	1	1	0
SGBs1030	1	1	1	1	1	0
SGBs1067	1	1	0	1	1	1
SGBs1182	1	1	1	1	1	0
SGBs1218	1	1	0	1	1	1
SGBs1268	1	1	1	1	1	0
SGBs1274	1	1	1	1	1	0
SGBs1283	1	1	1	0	1	1
SGBs1290	0	1	1	1	1	1
SGBs1299	1	1	1	1	1	0
SGBs1309	1	0	1	1	1	1
SGBs1328	1	0	1	1	1	1
SGBs1363	1	1	1	1	1	0
SGBs1371	0	1	1	1	1	1
SGBs1374	1	1	1	1	1	0
SGBs1396	1	1	1	1	0	1
SGBs1426	1	1	0	1	1	1
SGBs1436	1	1	1	1	0	1
SGBs1451	0	1	1	1	1	1
SGBs1483	1	1	1	1	1	0
SGBs1488	1	1	0	1	1	1
SGBs1512	1	0	1	1	1	1
SGBs1534	1	0	1	1	1	1
SGBs1550	1	1	1	1	0	1
SGBs1579	1	1	1	1	0	1
SGBs1587	1	1	1	1	1	0
SGBs1614	1	1	1	1	0	1
SGBs1629	1	1	1	1	1	0
SGBs1666	1	0	1	1	1	1
SGBs1699	1	1	1	1	1	0
SGBs1702	1	1	1	1	1	0
SGBs1724	1	1	1	1	1	0
SGBs1729	1	1	0	1	1	1
SGBs1755	1	1	0	1	1	1
SGBs1762	1	0	1	1	1	1
SGBs1769	1	1	1	1	1	0
SGBs1780	1	1	1	1	1	0
SGBs1781	1	1	0	1	1	1
SGBs1782	1	1	0	1	1	1
SGBs1783	1	1	0	1	1	1
SGBs1810	1	1	1	1	1	0
SGBs1812	1	1	0	1	1	1
SGBs1830	1	1	0	1	1	1
SGBs1844	1	1	0	1	1	1
SGBs1850	1	1	0	1	1	1
SGBs1855	1	1	0	1	1	1
SGBs1905	1	1	1	1	1	0
SGBs2071	1	1	0	1	1	1
SGBs2073	1	1	1	1	1	0
SGBs2119	1	1	1	1	1	0
SGBs2121	1	1	1	1	1	0
SGBs2126	0	1	1	1	1	1
SGBs2201	1	1	1	1	1	0
SGBs2274	1	1	0	1	1	1
SGBs2280	1	1	1	1	1	0
SGBs2281	1	1	1	0	1	1
SGBs2331	1	1	0	1	1	1
SGBs2333	1	0	1	1	1	1
SGBs2347	1	1	1	1	1	0
SGBs2386	1	0	1	1	1	1
SGBs2395	1	1	1	1	1	0
SGBs2403	1	1	1	1	1	0
SGBs2406	1	1	1	1	1	0
SGBs2422	1	1	1	1	1	0
SGBs2464	1	1	1	0	1	1
SGBs2470	0	1	1	1	1	1
SGBs2508	1	0	1	1	1	1
SGBs2518	1	1	1	1	1	0
SGBs2530	1	1	0	1	1	1
SGBs2590	1	0	1	1	1	1
SGBs2634	1	1	0	1	1	1
SGBs2678	1	1	1	1	0	1
SGBs2788	0	1	1	1	1	1
SGBs2791	1	1	1	1	1	0
SGBs2912	1	0	1	1	1	1
SGBs2996	1	1	0	1	1	1
SGBs3000	1	1	0	1	1	1
SGBs3014	0	1	1	1	1	1
SGBs3030	1	1	0	1	1	1
SGBs3100	1	1	0	1	1	1
SGBs3162	1	1	1	0	1	1
SGBs3196	1	1	0	1	1	1
SGBs3207	1	1	0	1	1	1
SGBs3262	1	1	0	1	1	1
SGBs0004	1	1	0	1	0	1
SGBs0007	1	0	1	1	1	0
SGBs0025	1	1	0	1	0	1
SGBs0026	1	1	0	1	0	1
SGBs0034	0	1	0	1	1	1
SGBs0043	1	1	0	1	0	1
SGBs0076	1	0	0	1	1	1
SGBs0084	1	1	0	1	0	1
SGBs0094	1	1	1	1	0	0
SGBs0101	1	1	1	1	0	0
SGBs0106	0	1	0	1	1	1
SGBs0109	1	1	0	1	1	0
SGBs0111	1	0	1	1	1	0
SGBs0115	0	1	1	1	1	0
SGBs0119	1	1	0	1	1	0
SGBs0149	1	0	1	1	1	0
SGBs0192	1	0	0	1	1	1
SGBs0235	1	1	1	1	0	0
SGBs0272	1	1	0	1	0	1
SGBs0298	1	0	1	1	1	0
SGBs0302	1	0	1	0	1	1
SGBs0314	0	1	1	1	1	0
SGBs0328	1	1	0	1	1	0
SGBs0333	1	1	0	1	0	1
SGBs0335	1	0	0	1	1	1
SGBs0338	0	1	0	1	1	1
SGBs0342	1	0	0	1	1	1
SGBs0352	1	0	1	1	1	0
SGBs0378	1	1	0	1	0	1
SGBs0415	1	0	1	1	1	0
SGBs0424	1	0	0	1	1	1
SGBs0439	1	1	1	0	1	0
SGBs0457	1	1	0	0	1	1
SGBs0466	1	0	0	1	1	1
SGBs0472	1	0	1	0	1	1
SGBs0482	1	1	0	1	1	0
SGBs0485	1	1	0	1	0	1
SGBs0496	1	1	0	1	0	1
SGBs0498	1	0	1	1	1	0
SGBs0518	1	0	1	1	1	0
SGBs0560	1	1	0	1	1	0
SGBs0583	1	0	0	1	1	1
SGBs0584	1	0	0	1	1	1
SGBs0595	1	1	1	0	1	0
SGBs0609	1	1	1	1	0	0
SGBs0631	1	1	0	1	0	1
SGBs0635	1	0	1	1	1	0
SGBs0636	1	0	1	0	1	1
SGBs0669	1	1	0	1	0	1
SGBs0676	1	1	0	1	0	1
SGBs0689	1	1	0	0	1	1
SGBs0760	1	1	1	0	1	0
SGBs0829	1	1	0	1	0	1
SGBs0831	1	1	1	0	1	0
SGBs0904	0	1	0	1	1	1
SGBs0909	0	1	1	1	1	0
SGBs0920	1	1	1	1	0	0
SGBs0929	1	1	0	1	0	1
SGBs0932	1	1	0	1	1	0
SGBs0958	1	1	0	1	0	1
SGBs0959	0	1	0	1	1	1
SGBs0966	0	1	0	1	1	1
SGBs1042	1	1	0	0	1	1
SGBs1071	1	1	1	0	1	0
SGBs1094	1	1	0	1	0	1
SGBs1137	1	1	0	1	0	1
SGBs1147	1	1	0	1	1	0
SGBs1155	0	1	1	0	1	1
SGBs1208	0	1	1	0	1	1
SGBs1229	0	1	1	1	1	0
SGBs1267	1	1	1	0	1	0
SGBs1271	1	0	1	1	1	0
SGBs1292	1	0	1	1	1	0
SGBs1300	1	0	1	1	1	0
SGBs1304	0	0	1	1	1	1
SGBs1320	1	0	1	1	1	0
SGBs1326	1	1	1	1	0	0
SGBs1335	1	1	1	1	0	0
SGBs1352	0	0	1	1	1	1
SGBs1377	1	0	1	1	1	0
SGBs1392	1	1	1	0	1	0
SGBs1419	1	1	1	0	1	0
SGBs1441	0	1	1	0	1	1
SGBs1456	1	1	0	1	1	0
SGBs1500	1	1	1	0	1	0
SGBs1510	1	0	1	1	1	0
SGBs1540	1	1	0	1	1	0
SGBs1561	1	1	1	1	0	0
SGBs1598	1	1	0	1	0	1
SGBs1623	1	1	0	1	1	0
SGBs1627	1	1	0	1	0	1
SGBs1663	1	0	1	1	1	0
SGBs1671	1	0	1	1	1	0
SGBs1709	1	0	1	1	1	0
SGBs1712	0	1	0	1	1	1
SGBs1730	1	1	1	0	1	0
SGBs1735	0	0	1	1	1	1
SGBs1745	1	1	0	1	0	1
SGBs1754	1	1	0	1	1	0
SGBs1779	0	1	1	1	1	0
SGBs1846	1	1	0	1	0	1
SGBs1867	1	1	1	0	1	0
SGBs1869	1	0	1	1	1	0
SGBs1914	0	1	0	1	1	1
SGBs1915	1	0	1	1	1	0
SGBs1919	1	1	0	1	1	0
SGBs1928	0	1	0	1	1	1
SGBs1937	1	0	0	1	1	1
SGBs1951	1	1	0	1	1	0
SGBs1974	1	0	1	1	1	0
SGBs1981	1	0	1	1	1	0
SGBs1987	1	1	0	1	0	1
SGBs2010	0	1	0	1	1	1
SGBs2026	1	1	0	1	0	1
SGBs2061	1	0	1	1	1	0
SGBs2084	0	1	0	1	1	1
SGBs2110	1	0	1	1	1	0
SGBs2143	0	0	1	1	1	1
SGBs2155	0	1	1	1	1	0
SGBs2162	1	0	1	0	1	1
SGBs2163	0	1	0	1	1	1
SGBs2164	0	1	1	1	1	0
SGBs2165	1	1	0	1	0	1
SGBs2195	1	1	0	1	0	1
SGBs2207	1	1	0	1	0	1
SGBs2228	0	0	1	1	1	1
SGBs2231	1	0	1	1	1	0
SGBs2251	0	1	1	1	1	0
SGBs2269	0	0	1	1	1	1
SGBs2284	1	1	0	1	1	0
SGBs2286	0	1	1	0	1	1
SGBs2392	0	1	1	1	1	0
SGBs2405	0	1	0	1	1	1
SGBs2436	1	0	0	1	1	1
SGBs2441	1	1	0	1	0	1
SGBs2472	0	1	1	1	1	0
SGBs2490	1	1	0	1	1	0
SGBs2502	0	0	1	1	1	1
SGBs2516	1	0	1	0	1	1
SGBs2523	0	1	1	0	1	1
SGBs2547	0	1	1	1	1	0
SGBs2560	1	0	1	0	1	1
SGBs2565	1	1	0	1	1	0
SGBs2579	0	1	1	1	1	0
SGBs2589	0	1	0	1	1	1
SGBs2591	0	1	1	0	1	1
SGBs2595	0	1	1	1	1	0
SGBs2628	0	1	0	1	1	1
SGBs2673	1	1	0	1	0	1
SGBs2736	1	1	0	1	0	1
SGBs2743	1	1	1	0	0	1
SGBs2774	0	1	1	1	0	1
SGBs2799	0	1	1	1	1	0
SGBs2803	0	1	1	1	0	1
SGBs2820	0	1	1	1	1	0
SGBs2846	0	1	0	1	1	1
SGBs2855	1	1	0	1	0	1
SGBs2938	0	1	0	1	1	1
SGBs2939	1	0	1	1	1	0
SGBs2944	1	1	0	1	0	1
SGBs2947	1	0	0	1	1	1
SGBs2951	1	0	1	0	1	1
SGBs2968	0	0	1	1	1	1
SGBs2994	1	1	0	1	0	1
SGBs3035	0	1	0	1	1	1
SGBs3039	1	0	0	1	1	1
SGBs3052	1	1	1	1	0	0
SGBs3058	1	1	1	0	0	1
SGBs3149	1	1	0	1	0	1
SGBs3153	1	1	0	0	1	1
SGBs3158	0	0	1	1	1	1
SGBs3176	1	1	0	1	0	1
SGBs3213	0	1	0	1	1	1
SGBs3219	1	1	0	1	0	1
SGBs3232	0	1	0	1	1	1
SGBs3278	1	1	0	0	1	1
SGBs3286	0	1	0	1	1	1
SGBs3295	1	0	1	0	1	1
SGBs0002	1	0	1	1	0	0
SGBs0035	1	0	1	1	0	0
SGBs0048	1	0	0	1	1	0
SGBs0065	1	1	1	0	0	0
SGBs0068	1	1	0	0	1	0
SGBs0085	0	1	0	1	0	1
SGBs0113	1	0	1	1	0	0
SGBs0120	0	0	1	1	1	0
SGBs0122	1	0	0	1	1	0
SGBs0128	0	1	0	1	0	1
SGBs0141	1	0	1	1	0	0
SGBs0143	0	1	0	1	0	1
SGBs0146	1	0	1	1	0	0
SGBs0151	1	0	1	0	1	0
SGBs0180	0	1	0	1	0	1
SGBs0200	0	0	1	1	1	0
SGBs0217	1	0	1	0	0	1
SGBs0225	0	1	1	0	1	0
SGBs0257	1	0	1	0	1	0
SGBs0267	1	0	0	1	0	1
SGBs0278	1	1	0	0	0	1
SGBs0282	1	0	0	1	1	0
SGBs0296	1	0	1	1	0	0
SGBs0297	1	0	1	1	0	0
SGBs0332	1	0	0	1	1	0
SGBs0346	1	0	0	1	0	1
SGBs0405	1	1	1	0	0	0
SGBs0434	1	1	0	1	0	0
SGBs0436	1	1	1	0	0	0
SGBs0484	1	0	1	1	0	0
SGBs0486	1	1	0	1	0	0
SGBs0491	1	0	1	0	1	0
SGBs0511	1	0	0	1	0	1
SGBs0532	1	1	0	0	0	1
SGBs0534	1	0	1	0	1	0
SGBs0541	1	1	0	0	0	1
SGBs0542	1	0	0	1	0	1
SGBs0553	0	1	0	0	1	1
SGBs0558	1	1	0	0	1	0
SGBs0566	0	1	0	1	0	1
SGBs0573	1	0	1	1	0	0
SGBs0603	0	1	1	0	1	0
SGBs0624	0	0	0	1	1	1
SGBs0630	1	0	1	1	0	0
SGBs0651	0	1	0	1	0	1
SGBs0677	1	1	1	0	0	0
SGBs0679	1	1	0	1	0	0
SGBs0703	0	1	0	1	0	1
SGBs0706	0	1	1	0	1	0
SGBs0733	0	1	0	0	1	1
SGBs0740	0	1	1	1	0	0
SGBs0752	0	1	0	1	1	0
SGBs0785	0	1	0	0	1	1
SGBs0796	1	1	0	1	0	0
SGBs0800	1	1	0	0	1	0
SGBs0803	1	1	0	0	1	0
SGBs0810	0	1	0	1	0	1
SGBs0821	0	1	1	0	1	0
SGBs0844	0	1	0	1	0	1
SGBs0846	0	1	0	1	0	1
SGBs0848	0	1	0	1	1	0
SGBs0876	1	1	0	0	1	0
SGBs0879	1	1	1	0	0	0
SGBs0881	0	1	0	1	0	1
SGBs0897	1	1	0	1	0	0
SGBs0898	0	1	0	1	1	0
SGBs0921	0	1	0	1	0	1
SGBs0925	0	1	0	1	1	0
SGBs0957	1	0	1	1	0	0
SGBs0992	1	0	0	1	1	0
SGBs0996	0	1	1	0	1	0
SGBs1026	0	0	0	1	1	1
SGBs1032	0	1	1	0	1	0
SGBs1036	0	1	0	1	0	1
SGBs1037	0	1	0	0	1	1
SGBs1078	0	1	1	0	1	0
SGBs1099	0	0	1	1	1	0
SGBs1111	1	0	1	0	1	0
SGBs1128	0	0	1	1	1	0
SGBs1146	1	0	0	1	0	1
SGBs1169	1	0	1	0	1	0
SGBs1174	1	0	0	1	0	1
SGBs1179	0	0	0	1	1	1
SGBs1183	1	0	0	1	1	0
SGBs1200	1	1	0	0	1	0
SGBs1242	1	0	1	0	1	0
SGBs1245	1	1	0	0	0	1
SGBs1255	0	0	1	1	0	1
SGBs1257	0	0	0	1	1	1
SGBs1261	1	0	1	1	0	0
SGBs1270	0	0	1	1	1	0
SGBs1285	0	0	1	1	1	0
SGBs1286	0	0	1	1	0	1
SGBs1288	0	0	1	1	1	0
SGBs1301	1	1	1	0	0	0
SGBs1314	1	0	1	1	0	0
SGBs1318	0	0	1	0	1	1
SGBs1325	0	0	1	0	1	1
SGBs1332	1	0	1	0	0	1
SGBs1343	1	1	0	1	0	0
SGBs1344	0	0	1	0	1	1
SGBs1397	1	0	1	1	0	0
SGBs1400	1	0	0	1	1	0
SGBs1401	0	0	1	1	0	1
SGBs1429	0	0	1	0	1	1
SGBs1434	0	1	1	0	0	1
SGBs1468	0	0	1	1	1	0
SGBs1478	1	0	1	0	1	0
SGBs1489	1	1	0	1	0	0
SGBs1494	1	0	1	0	1	0
SGBs1503	0	0	1	1	1	0
SGBs1507	0	1	0	1	0	1
SGBs1525	0	1	1	0	1	0
SGBs1529	1	1	0	0	0	1
SGBs1537	1	1	0	0	0	1
SGBs1551	1	1	0	1	0	0
SGBs1557	0	1	1	0	1	0
SGBs1580	1	0	0	1	1	0
SGBs1581	0	0	0	1	1	1
SGBs1596	0	1	0	1	0	1
SGBs1624	1	0	0	1	1	0
SGBs1682	0	0	0	1	1	1
SGBs1691	0	1	0	1	0	1
SGBs1703	1	0	0	1	1	0
SGBs1718	0	0	1	1	1	0
SGBs1721	0	1	0	1	0	1
SGBs1747	1	0	0	1	0	1
SGBs1768	1	0	1	1	0	0
SGBs1792	1	0	1	0	1	0
SGBs1799	0	1	0	1	0	1
SGBs1801	0	1	0	1	1	0
SGBs1823	0	0	1	1	1	0
SGBs1841	1	1	0	1	0	0
SGBs1868	0	1	0	1	0	1
SGBs1886	1	0	1	1	0	0
SGBs1908	0	1	0	1	0	1
SGBs1922	0	1	1	1	0	0
SGBs1924	1	0	1	1	0	0
SGBs1970	0	1	1	0	1	0
SGBs1973	1	1	0	1	0	0
SGBs1998	1	0	0	1	1	0
SGBs2003	1	0	0	1	1	0
SGBs2032	1	1	0	1	0	0
SGBs2102	1	0	0	1	0	1
SGBs2151	1	0	0	1	0	1
SGBs2210	1	0	0	1	0	1
SGBs2234	0	1	0	0	1	1
SGBs2238	1	1	0	0	1	0
SGBs2244	1	1	0	1	0	0
SGBs2246	1	1	0	1	0	0
SGBs2261	0	1	1	0	1	0
SGBs2270	0	1	0	1	0	1
SGBs2278	0	1	0	1	1	0
SGBs2283	0	1	0	0	1	1
SGBs2303	0	0	0	1	1	1
SGBs2309	0	0	0	1	1	1
SGBs2351	1	0	1	0	1	0
SGBs2361	0	1	0	1	1	0
SGBs2381	1	0	0	1	1	0
SGBs2391	0	1	1	0	1	0
SGBs2396	1	0	1	0	1	0
SGBs2412	0	0	1	1	1	0
SGBs2469	0	0	1	1	1	0
SGBs2475	0	1	1	0	1	0
SGBs2504	1	0	1	0	1	0
SGBs2512	1	0	0	0	1	1
SGBs2534	0	0	1	1	1	0
SGBs2546	1	0	0	1	1	0
SGBs2554	0	0	1	1	1	0
SGBs2562	0	1	1	0	1	0
SGBs2581	0	0	1	1	1	0
SGBs2598	0	1	0	1	1	0
SGBs2602	0	0	1	1	1	0
SGBs2609	0	1	0	0	1	1
SGBs2706	0	1	0	1	1	0
SGBs2728	1	1	0	1	0	0
SGBs2745	0	1	0	1	0	1
SGBs2753	1	0	1	0	1	0
SGBs2766	1	0	1	0	0	1
SGBs2815	0	1	0	1	1	0
SGBs2940	0	0	1	0	1	1
SGBs3066	0	0	0	1	1	1
SGBs3098	1	1	0	0	0	1
SGBs3190	0	1	0	0	1	1
SGBs3202	1	0	1	1	0	0
SGBs3230	0	1	0	1	0	1
SGBs3284	0	0	0	1	1	1
SGBs0016	0	1	1	0	0	0
SGBs0028	1	1	0	0	0	0
SGBs0054	0	1	0	1	0	0
SGBs0056	0	1	0	0	0	1
SGBs0072	0	0	1	1	0	0
SGBs0074	0	1	0	1	0	0
SGBs0078	1	1	0	0	0	0
SGBs0089	0	1	0	0	0	1
SGBs0097	1	0	0	0	1	0
SGBs0142	1	0	0	1	0	0
SGBs0147	1	0	0	0	1	0
SGBs0157	1	0	1	0	0	0
SGBs0158	0	0	0	1	1	0
SGBs0188	0	0	0	1	0	1
SGBs0203	1	1	0	0	0	0
SGBs0208	1	0	0	1	0	0
SGBs0215	0	0	0	1	0	1
SGBs0219	0	0	1	0	1	0
SGBs0220	1	1	0	0	0	0
SGBs0224	1	0	0	1	0	0
SGBs0227	0	0	0	1	0	1
SGBs0232	1	0	0	0	0	1
SGBs0243	0	1	0	1	0	0
SGBs0256	0	0	0	1	1	0
SGBs0260	1	0	0	1	0	0
SGBs0271	0	1	0	0	0	1
SGBs0281	1	0	1	0	0	0
SGBs0295	0	1	0	0	0	1
SGBs0304	1	1	0	0	0	0
SGBs0306	0	0	0	0	1	1
SGBs0311	0	0	1	0	1	0
SGBs0320	0	1	0	0	0	1
SGBs0321	1	0	0	1	0	0
SGBs0330	0	0	0	0	1	1
SGBs0331	0	1	0	1	0	0
SGBs0350	0	1	0	1	0	0
SGBs0357	1	0	0	0	1	0
SGBs0359	0	0	0	1	0	1
SGBs0366	0	0	1	0	1	0
SGBs0377	0	0	0	1	1	0
SGBs0381	0	0	0	1	1	0
SGBs0382	1	0	0	1	0	0
SGBs0387	1	0	0	1	0	0
SGBs0413	1	0	0	1	0	0
SGBs0417	0	0	1	0	1	0
SGBs0454	1	1	0	0	0	0
SGBs0456	0	0	0	0	1	1
SGBs0463	1	0	1	0	0	0
SGBs0465	1	1	0	0	0	0
SGBs0474	0	0	1	0	1	0
SGBs0476	1	0	0	1	0	0
SGBs0492	1	1	0	0	0	0
SGBs0502	1	0	0	0	0	1
SGBs0504	1	0	0	1	0	0
SGBs0510	0	1	0	1	0	0
SGBs0512	1	1	0	0	0	0
SGBs0520	1	0	0	1	0	0
SGBs0523	1	0	1	0	0	0
SGBs0528	0	0	1	0	1	0
SGBs0536	0	1	0	0	0	1
SGBs0547	1	0	0	1	0	0
SGBs0561	1	1	0	0	0	0
SGBs0567	0	0	0	0	1	1
SGBs0574	1	0	0	1	0	0
SGBs0576	1	0	0	1	0	0
SGBs0585	1	0	0	0	1	0
SGBs0598	1	0	0	0	0	1
SGBs0612	0	1	0	0	0	1
SGBs0621	1	0	0	1	0	0
SGBs0645	1	0	0	1	0	0
SGBs0653	1	0	1	0	0	0
SGBs0654	0	1	0	0	0	1
SGBs0662	0	1	0	0	1	0
SGBs0674	0	1	1	0	0	0
SGBs0684	0	1	0	1	0	0
SGBs0698	0	1	0	0	0	1
SGBs0699	0	1	0	1	0	0
SGBs0709	0	1	0	0	0	1
SGBs0711	0	1	0	0	0	1
SGBs0714	0	1	0	0	0	1
SGBs0718	0	1	0	0	0	1
SGBs0725	0	1	0	0	0	1
SGBs0731	1	1	0	0	0	0
SGBs0732	1	1	0	0	0	0
SGBs0739	0	1	1	0	0	0
SGBs0744	0	1	0	0	0	1
SGBs0754	0	1	0	1	0	0
SGBs0770	0	1	0	0	0	1
SGBs0775	0	1	0	1	0	0
SGBs0809	0	1	0	0	1	0
SGBs0813	0	1	0	0	0	1
SGBs0818	0	0	0	1	1	0
SGBs0824	1	1	0	0	0	0
SGBs0833	0	1	1	0	0	0
SGBs0838	0	1	0	0	0	1
SGBs0842	0	1	0	0	0	1
SGBs0843	0	1	0	0	0	1
SGBs0849	0	1	0	1	0	0
SGBs0852	0	1	0	1	0	0
SGBs0853	0	1	1	0	0	0
SGBs0854	0	1	0	1	0	0
SGBs0855	0	1	0	0	0	1
SGBs0863	0	1	0	1	0	0
SGBs0870	0	1	0	0	0	1
SGBs0873	0	1	0	1	0	0
SGBs0884	0	1	0	0	1	0
SGBs0887	0	1	0	0	1	0
SGBs0889	0	1	0	0	0	1
SGBs0892	1	1	0	0	0	0
SGBs0893	0	1	0	1	0	0
SGBs0896	0	1	0	0	0	1
SGBs0899	0	1	0	1	0	0
SGBs0902	1	1	0	0	0	0
SGBs0911	0	1	0	1	0	0
SGBs0922	0	1	0	1	0	0
SGBs0927	0	1	0	0	0	1
SGBs0934	0	0	0	1	1	0
SGBs0936	1	1	0	0	0	0
SGBs0941	0	1	0	0	0	1
SGBs0967	0	1	0	0	0	1
SGBs0975	0	0	1	1	0	0
SGBs0977	0	0	0	1	0	1
SGBs0979	0	1	0	0	0	1
SGBs0982	0	1	0	0	0	1
SGBs0990	0	1	0	1	0	0
SGBs1008	0	1	0	0	0	1
SGBs1009	0	0	0	1	1	0
SGBs1011	0	1	0	0	0	1
SGBs1021	0	1	0	0	0	1
SGBs1034	0	1	0	1	0	0
SGBs1035	0	1	0	0	0	1
SGBs1051	0	1	0	0	0	1
SGBs1052	0	1	0	0	0	1
SGBs1055	0	1	0	0	0	1
SGBs1057	0	1	0	0	0	1
SGBs1076	0	1	0	0	0	1
SGBs1093	0	1	0	0	0	1
SGBs1120	1	0	1	0	0	0
SGBs1196	0	0	0	1	1	0
SGBs1224	0	1	1	0	0	0
SGBs1225	0	1	0	0	1	0
SGBs1239	0	0	1	0	1	0
SGBs1240	0	0	1	0	1	0
SGBs1246	0	0	0	1	1	0
SGBs1251	1	0	1	0	0	0
SGBs1253	1	0	0	1	0	0
SGBs1260	0	0	1	0	1	0
SGBs1272	0	0	0	1	1	0
SGBs1276	1	1	0	0	0	0
SGBs1295	0	0	1	0	1	0
SGBs1296	0	0	1	0	1	0
SGBs1303	0	0	1	0	1	0
SGBs1308	0	0	1	0	1	0
SGBs1313	0	0	0	1	1	0
SGBs1317	0	0	1	0	1	0
SGBs1321	0	0	1	0	1	0
SGBs1324	0	0	1	0	1	0
SGBs1340	0	0	1	0	0	1
SGBs1349	0	0	1	0	1	0
SGBs1351	0	0	1	0	0	1
SGBs1361	0	0	1	0	1	0
SGBs1362	0	1	0	0	1	0
SGBs1367	1	0	1	0	0	0
SGBs1378	1	0	1	0	0	0
SGBs1379	0	1	1	0	0	0
SGBs1385	0	0	1	0	1	0
SGBs1387	0	0	1	1	0	0
SGBs1390	0	0	1	0	1	0
SGBs1402	1	0	0	1	0	0
SGBs1416	0	0	1	0	1	0
SGBs1440	0	0	1	0	1	0
SGBs1446	0	0	1	0	1	0
SGBs1448	1	1	0	0	0	0
SGBs1472	0	0	1	0	1	0
SGBs1492	1	0	0	0	1	0
SGBs1496	0	0	1	0	1	0
SGBs1513	1	0	1	0	0	0
SGBs1514	0	0	1	0	1	0
SGBs1522	0	1	0	0	0	1
SGBs1526	1	0	1	0	0	0
SGBs1549	0	0	1	0	1	0
SGBs1552	0	0	1	0	1	0
SGBs1575	1	0	0	1	0	0
SGBs1590	0	0	1	1	0	0
SGBs1599	0	0	0	1	1	0
SGBs1600	0	0	1	0	1	0
SGBs1605	0	0	0	1	1	0
SGBs1621	0	0	0	1	1	0
SGBs1630	0	0	0	1	0	1
SGBs1637	0	0	0	1	0	1
SGBs1653	0	1	0	1	0	0
SGBs1665	1	0	0	1	0	0
SGBs1668	1	0	0	1	0	0
SGBs1678	0	1	0	1	0	0
SGBs1706	0	0	1	1	0	0
SGBs1707	0	0	0	1	1	0
SGBs1716	0	1	0	1	0	0
SGBs1727	0	1	0	0	1	0
SGBs1752	0	0	0	1	0	1
SGBs1753	0	1	0	1	0	0
SGBs1763	0	1	0	1	0	0
SGBs1767	0	1	0	1	0	0
SGBs1777	1	0	0	0	1	0
SGBs1807	1	0	0	1	0	0
SGBs1819	0	1	0	1	0	0
SGBs1820	1	0	0	0	0	1
SGBs1825	0	1	0	1	0	0
SGBs1827	0	1	0	1	0	0
SGBs1831	0	1	1	0	0	0
SGBs1839	1	0	0	0	0	1
SGBs1840	0	0	0	1	1	0
SGBs1842	1	0	0	1	0	0
SGBs1853	1	0	1	0	0	0
SGBs1856	1	1	0	0	0	0
SGBs1863	1	0	1	0	0	0
SGBs1870	0	0	0	1	1	0
SGBs1885	0	0	0	1	0	1
SGBs1892	0	0	1	0	1	0
SGBs1894	0	1	0	1	0	0
SGBs1911	0	1	0	1	0	0
SGBs1930	0	0	0	1	1	0
SGBs1963	1	0	0	1	0	0
SGBs1964	0	1	0	1	0	0
SGBs1967	0	1	0	0	0	1
SGBs1968	0	0	0	1	1	0
SGBs1971	1	1	0	0	0	0
SGBs1975	0	0	0	1	0	1
SGBs1989	0	0	1	0	1	0
SGBs1994	0	1	0	1	0	0
SGBs2017	0	0	0	1	0	1
SGBs2033	0	0	1	0	1	0
SGBs2065	1	0	1	0	0	0
SGBs2068	0	1	0	0	0	1
SGBs2105	0	1	0	1	0	0
SGBs2107	0	0	1	0	1	0
SGBs2118	0	0	1	0	1	0
SGBs2120	0	1	0	1	0	0
SGBs2135	1	0	0	1	0	0
SGBs2137	0	1	0	1	0	0
SGBs2147	0	1	0	1	0	0
SGBs2166	0	0	1	0	1	0
SGBs2170	0	0	1	0	1	0
SGBs2191	0	0	0	1	0	1
SGBs2197	0	0	0	1	0	1
SGBs2202	1	0	0	1	0	0
SGBs2219	0	0	1	0	1	0
SGBs2227	1	0	0	0	1	0
SGBs2235	0	0	1	0	1	0
SGBs2237	0	0	1	0	1	0
SGBs2239	0	0	1	0	1	0
SGBs2241	0	0	1	0	1	0
SGBs2247	0	0	1	0	1	0
SGBs2254	0	0	1	0	1	0
SGBs2266	0	0	0	1	1	0
SGBs2275	1	0	0	0	1	0
SGBs2290	0	0	1	0	1	0
SGBs2291	0	0	1	0	1	0
SGBs2292	0	0	1	0	1	0
SGBs2293	0	0	0	1	1	0
SGBs2315	0	1	0	0	0	1
SGBs2324	0	1	0	0	0	1
SGBs2328	0	0	0	0	1	1
SGBs2345	0	0	0	1	1	0
SGBs2362	0	0	0	1	1	0
SGBs2363	1	1	0	0	0	0
SGBs2374	0	0	1	1	0	0
SGBs2388	0	1	0	0	1	0
SGBs2407	0	0	1	0	1	0
SGBs2408	1	0	0	1	0	0
SGBs2414	0	0	0	1	1	0
SGBs2420	0	0	1	0	1	0
SGBs2423	0	0	0	1	1	0
SGBs2432	0	1	0	1	0	0
SGBs2442	0	0	0	0	1	1
SGBs2456	0	0	1	0	1	0
SGBs2473	0	0	1	0	1	0
SGBs2479	0	0	0	1	1	0
SGBs2485	1	0	0	0	1	0
SGBs2487	0	0	0	1	0	1
SGBs2498	0	0	1	0	1	0
SGBs2500	0	0	1	0	1	0
SGBs2503	0	0	1	0	1	0
SGBs2506	0	0	1	0	1	0
SGBs2524	0	0	1	0	1	0
SGBs2533	0	0	1	0	1	0
SGBs2541	0	0	0	0	1	1
SGBs2557	0	0	1	0	1	0
SGBs2570	0	0	1	1	0	0
SGBs2574	0	0	0	1	1	0
SGBs2576	0	0	1	0	1	0
SGBs2578	0	1	0	0	0	1
SGBs2580	0	0	1	0	1	0
SGBs2596	0	0	1	0	1	0
SGBs2610	0	0	1	0	1	0
SGBs2615	0	0	0	1	1	0
SGBs2621	0	0	1	0	1	0
SGBs2622	0	0	0	1	0	1
SGBs2623	0	1	0	0	1	0
SGBs2624	0	0	1	0	1	0
SGBs2629	1	0	0	0	1	0
SGBs2631	0	1	0	0	0	1
SGBs2632	0	1	0	0	0	1
SGBs2639	0	0	0	0	1	1
SGBs2641	0	0	1	0	0	1
SGBs2665	0	1	0	0	0	1
SGBs2697	0	1	0	0	0	1
SGBs2698	1	0	0	0	0	1
SGBs2716	1	0	1	0	0	0
SGBs2726	0	1	0	0	0	1
SGBs2731	1	0	1	0	0	0
SGBs2744	0	1	0	0	0	1
SGBs2746	0	0	0	1	0	1
SGBs2748	0	0	0	1	0	1
SGBs2762	0	0	0	1	0	1
SGBs2796	0	1	0	0	0	1
SGBs2800	0	0	0	0	1	1
SGBs2804	0	0	0	0	1	1
SGBs2808	0	1	0	0	0	1
SGBs2812	0	1	0	1	0	0
SGBs2823	0	0	0	0	1	1
SGBs2824	1	1	0	0	0	0
SGBs2828	1	0	0	1	0	0
SGBs2848	0	1	0	1	0	0
SGBs2859	0	1	0	0	1	0
SGBs2879	0	1	0	0	0	1
SGBs2926	0	1	0	0	0	1
SGBs2934	0	1	0	0	0	1
SGBs2967	0	1	0	0	0	1
SGBs2976	0	0	0	1	0	1
SGBs2981	0	0	1	0	0	1
SGBs2988	0	0	0	1	0	1
SGBs3011	0	1	0	0	0	1
SGBs3038	0	1	0	0	0	1
SGBs3049	0	1	0	0	0	1
SGBs3053	0	1	0	0	0	1
SGBs3073	0	0	0	1	0	1
SGBs3081	0	1	1	0	0	0
SGBs3082	0	0	0	1	1	0
SGBs3119	0	1	0	0	0	1
SGBs3127	0	0	0	0	1	1
SGBs3134	0	1	0	1	0	0
SGBs3139	0	1	0	1	0	0
SGBs3143	0	1	0	0	0	1
SGBs3152	0	0	0	1	0	1
SGBs3231	1	1	0	0	0	0
SGBs3263	0	0	0	1	0	1
SGBs3266	0	1	0	0	0	1
SGBs3296	0	1	0	0	0	1
SGBs3306	0	1	0	0	0	1
SGBs0001	1	0	0	0	0	0
SGBs0005	0	1	0	0	0	0
SGBs0006	1	0	0	0	0	0
SGBs0010	0	1	0	0	0	0
SGBs0012	1	0	0	0	0	0
SGBs0013	0	1	0	0	0	0
SGBs0030	1	0	0	0	0	0
SGBs0031	0	0	0	1	0	0
SGBs0049	1	0	0	0	0	0
SGBs0064	0	0	0	0	1	0
SGBs0077	0	0	0	0	0	1
SGBs0087	0	0	1	0	0	0
SGBs0095	0	0	0	1	0	0
SGBs0096	0	0	0	0	0	1
SGBs0099	1	0	0	0	0	0
SGBs0102	0	0	0	1	0	0
SGBs0105	0	1	0	0	0	0
SGBs0117	1	0	0	0	0	0
SGBs0125	0	0	0	0	1	0
SGBs0126	0	0	0	0	0	1
SGBs0131	0	0	0	1	0	0
SGBs0132	1	0	0	0	0	0
SGBs0137	1	0	0	0	0	0
SGBs0138	0	0	1	0	0	0
SGBs0155	0	1	0	0	0	0
SGBs0161	0	0	0	0	1	0
SGBs0163	1	0	0	0	0	0
SGBs0164	0	0	0	1	0	0
SGBs0168	0	0	0	0	0	1
SGBs0173	0	0	1	0	0	0
SGBs0176	0	0	0	0	0	1
SGBs0181	1	0	0	0	0	0
SGBs0186	0	1	0	0	0	0
SGBs0187	0	1	0	0	0	0
SGBs0189	0	0	0	0	1	0
SGBs0190	1	0	0	0	0	0
SGBs0194	1	0	0	0	0	0
SGBs0195	0	0	1	0	0	0
SGBs0196	1	0	0	0	0	0
SGBs0204	1	0	0	0	0	0
SGBs0205	1	0	0	0	0	0
SGBs0229	0	0	0	0	1	0
SGBs0231	1	0	0	0	0	0
SGBs0233	1	0	0	0	0	0
SGBs0234	1	0	0	0	0	0
SGBs0236	0	0	0	0	0	1
SGBs0241	1	0	0	0	0	0
SGBs0248	0	0	0	1	0	0
SGBs0251	0	0	0	0	1	0
SGBs0253	0	0	0	1	0	0
SGBs0258	1	0	0	0	0	0
SGBs0274	1	0	0	0	0	0
SGBs0275	0	0	0	1	0	0
SGBs0283	1	0	0	0	0	0
SGBs0287	0	0	0	0	0	1
SGBs0289	1	0	0	0	0	0
SGBs0292	1	0	0	0	0	0
SGBs0303	0	0	0	1	0	0
SGBs0310	1	0	0	0	0	0
SGBs0316	1	0	0	0	0	0
SGBs0326	0	1	0	0	0	0
SGBs0337	1	0	0	0	0	0
SGBs0339	0	0	0	1	0	0
SGBs0340	1	0	0	0	0	0
SGBs0341	1	0	0	0	0	0
SGBs0343	0	0	0	0	1	0
SGBs0347	0	0	0	0	1	0
SGBs0358	0	0	0	1	0	0
SGBs0375	0	0	0	1	0	0
SGBs0385	0	0	0	0	0	1
SGBs0386	0	1	0	0	0	0
SGBs0393	1	0	0	0	0	0
SGBs0397	1	0	0	0	0	0
SGBs0406	0	0	1	0	0	0
SGBs0416	1	0	0	0	0	0
SGBs0427	0	1	0	0	0	0
SGBs0433	0	0	0	0	1	0
SGBs0437	1	0	0	0	0	0
SGBs0441	1	0	0	0	0	0
SGBs0442	0	0	1	0	0	0
SGBs0444	0	0	0	0	0	1
SGBs0447	1	0	0	0	0	0
SGBs0453	0	1	0	0	0	0
SGBs0461	0	0	0	0	1	0
SGBs0467	1	0	0	0	0	0
SGBs0471	0	1	0	0	0	0
SGBs0481	0	0	1	0	0	0
SGBs0489	1	0	0	0	0	0
SGBs0490	0	0	1	0	0	0
SGBs0494	1	0	0	0	0	0
SGBs0500	1	0	0	0	0	0
SGBs0503	1	0	0	0	0	0
SGBs0506	1	0	0	0	0	0
SGBs0507	1	0	0	0	0	0
SGBs0513	0	0	0	1	0	0
SGBs0517	1	0	0	0	0	0
SGBs0526	1	0	0	0	0	0
SGBs0538	0	0	1	0	0	0
SGBs0539	0	0	0	0	0	1
SGBs0546	0	0	0	0	0	1
SGBs0556	0	1	0	0	0	0
SGBs0563	0	0	1	0	0	0
SGBs0575	0	1	0	0	0	0
SGBs0580	1	0	0	0	0	0
SGBs0586	1	0	0	0	0	0
SGBs0587	0	0	1	0	0	0
SGBs0593	1	0	0	0	0	0
SGBs0604	0	1	0	0	0	0
SGBs0606	0	0	0	0	0	1
SGBs0610	1	0	0	0	0	0
SGBs0620	0	0	0	0	0	1
SGBs0633	0	1	0	0	0	0
SGBs0643	0	0	0	1	0	0
SGBs0649	0	1	0	0	0	0
SGBs0655	0	1	0	0	0	0
SGBs0657	0	1	0	0	0	0
SGBs0658	0	1	0	0	0	0
SGBs0659	0	1	0	0	0	0
SGBs0660	0	1	0	0	0	0
SGBs0663	0	1	0	0	0	0
SGBs0665	0	1	0	0	0	0
SGBs0666	0	1	0	0	0	0
SGBs0670	0	1	0	0	0	0
SGBs0678	0	1	0	0	0	0
SGBs0681	0	1	0	0	0	0
SGBs0685	0	1	0	0	0	0
SGBs0686	0	1	0	0	0	0
SGBs0688	0	1	0	0	0	0
SGBs0691	0	1	0	0	0	0
SGBs0692	0	1	0	0	0	0
SGBs0693	0	1	0	0	0	0
SGBs0695	0	1	0	0	0	0
SGBs0696	0	1	0	0	0	0
SGBs0697	0	1	0	0	0	0
SGBs0702	0	1	0	0	0	0
SGBs0704	0	1	0	0	0	0
SGBs0705	0	1	0	0	0	0
SGBs0707	0	0	0	0	1	0
SGBs0710	0	1	0	0	0	0
SGBs0712	0	1	0	0	0	0
SGBs0713	0	1	0	0	0	0
SGBs0715	0	1	0	0	0	0
SGBs0716	0	1	0	0	0	0
SGBs0722	0	1	0	0	0	0
SGBs0730	0	1	0	0	0	0
SGBs0734	0	1	0	0	0	0
SGBs0743	0	1	0	0	0	0
SGBs0745	0	1	0	0	0	0
SGBs0750	0	1	0	0	0	0
SGBs0751	0	1	0	0	0	0
SGBs0753	0	1	0	0	0	0
SGBs0756	0	1	0	0	0	0
SGBs0757	0	1	0	0	0	0
SGBs0763	0	1	0	0	0	0
SGBs0764	0	1	0	0	0	0
SGBs0765	0	1	0	0	0	0
SGBs0766	0	1	0	0	0	0
SGBs0769	0	1	0	0	0	0
SGBs0774	0	1	0	0	0	0
SGBs0777	0	1	0	0	0	0
SGBs0783	0	1	0	0	0	0
SGBs0786	0	0	0	0	0	1
SGBs0789	0	1	0	0	0	0
SGBs0791	1	0	0	0	0	0
SGBs0793	0	1	0	0	0	0
SGBs0794	0	1	0	0	0	0
SGBs0797	0	1	0	0	0	0
SGBs0798	0	1	0	0	0	0
SGBs0799	0	1	0	0	0	0
SGBs0804	0	1	0	0	0	0
SGBs0817	0	1	0	0	0	0
SGBs0819	0	1	0	0	0	0
SGBs0822	0	1	0	0	0	0
SGBs0823	0	0	0	0	0	1
SGBs0825	0	1	0	0	0	0
SGBs0826	0	1	0	0	0	0
SGBs0835	0	1	0	0	0	0
SGBs0836	0	1	0	0	0	0
SGBs0845	0	1	0	0	0	0
SGBs0847	0	0	0	0	0	1
SGBs0851	0	1	0	0	0	0
SGBs0856	0	1	0	0	0	0
SGBs0857	0	1	0	0	0	0
SGBs0858	0	1	0	0	0	0
SGBs0860	0	1	0	0	0	0
SGBs0862	0	1	0	0	0	0
SGBs0864	0	1	0	0	0	0
SGBs0865	0	1	0	0	0	0
SGBs0866	0	1	0	0	0	0
SGBs0874	0	1	0	0	0	0
SGBs0875	0	1	0	0	0	0
SGBs0877	0	1	0	0	0	0
SGBs0880	0	1	0	0	0	0
SGBs0882	0	1	0	0	0	0
SGBs0883	0	1	0	0	0	0
SGBs0885	0	1	0	0	0	0
SGBs0886	0	1	0	0	0	0
SGBs0888	0	1	0	0	0	0
SGBs0895	0	1	0	0	0	0
SGBs0900	0	1	0	0	0	0
SGBs0901	0	1	0	0	0	0
SGBs0906	0	1	0	0	0	0
SGBs0907	0	1	0	0	0	0
SGBs0912	0	1	0	0	0	0
SGBs0913	0	1	0	0	0	0
SGBs0915	1	0	0	0	0	0
SGBs0916	0	0	0	0	1	0
SGBs0918	0	1	0	0	0	0
SGBs0919	0	1	0	0	0	0
SGBs0924	0	1	0	0	0	0
SGBs0930	0	1	0	0	0	0
SGBs0931	0	1	0	0	0	0
SGBs0935	0	1	0	0	0	0
SGBs0937	0	1	0	0	0	0
SGBs0939	0	1	0	0	0	0
SGBs0942	0	0	0	1	0	0
SGBs0943	0	0	0	1	0	0
SGBs0944	0	1	0	0	0	0
SGBs0948	0	1	0	0	0	0
SGBs0951	0	1	0	0	0	0
SGBs0954	0	1	0	0	0	0
SGBs0956	0	1	0	0	0	0
SGBs0961	0	1	0	0	0	0
SGBs0962	0	1	0	0	0	0
SGBs0964	0	0	0	1	0	0
SGBs0972	0	1	0	0	0	0
SGBs0976	0	1	0	0	0	0
SGBs0978	0	1	0	0	0	0
SGBs0984	0	1	0	0	0	0
SGBs0986	0	1	0	0	0	0
SGBs0994	0	1	0	0	0	0
SGBs0997	0	1	0	0	0	0
SGBs0998	0	1	0	0	0	0
SGBs1004	0	1	0	0	0	0
SGBs1007	0	1	0	0	0	0
SGBs1010	0	1	0	0	0	0
SGBs1014	0	1	0	0	0	0
SGBs1024	0	0	0	1	0	0
SGBs1028	0	1	0	0	0	0
SGBs1029	0	1	0	0	0	0
SGBs1038	0	0	1	0	0	0
SGBs1043	0	1	0	0	0	0
SGBs1049	0	1	0	0	0	0
SGBs1062	0	0	0	1	0	0
SGBs1063	0	1	0	0	0	0
SGBs1068	0	1	0	0	0	0
SGBs1070	0	1	0	0	0	0
SGBs1080	0	0	0	1	0	0
SGBs1083	0	0	0	1	0	0
SGBs1086	0	0	0	0	0	1
SGBs1088	0	1	0	0	0	0
SGBs1089	0	0	0	0	0	1
SGBs1091	1	0	0	0	0	0
SGBs1095	0	1	0	0	0	0
SGBs1096	1	0	0	0	0	0
SGBs1102	0	0	1	0	0	0
SGBs1105	0	0	1	0	0	0
SGBs1106	0	0	0	0	1	0
SGBs1113	0	0	1	0	0	0
SGBs1122	0	1	0	0	0	0
SGBs1124	0	1	0	0	0	0
SGBs1133	1	0	0	0	0	0
SGBs1143	0	0	0	0	0	1
SGBs1149	0	0	0	1	0	0
SGBs1152	1	0	0	0	0	0
SGBs1153	0	0	0	1	0	0
SGBs1157	0	0	0	1	0	0
SGBs1158	1	0	0	0	0	0
SGBs1159	0	0	1	0	0	0
SGBs1165	0	0	1	0	0	0
SGBs1175	0	1	0	0	0	0
SGBs1177	0	0	0	0	1	0
SGBs1185	0	0	1	0	0	0
SGBs1189	0	0	0	0	1	0
SGBs1191	1	0	0	0	0	0
SGBs1193	0	0	0	0	1	0
SGBs1195	0	1	0	0	0	0
SGBs1199	0	0	0	1	0	0
SGBs1201	1	0	0	0	0	0
SGBs1206	0	0	0	0	0	1
SGBs1216	0	0	1	0	0	0
SGBs1219	0	0	1	0	0	0
SGBs1231	0	0	0	1	0	0
SGBs1249	0	0	0	0	1	0
SGBs1263	0	0	1	0	0	0
SGBs1266	0	0	1	0	0	0
SGBs1273	0	1	0	0	0	0
SGBs1275	0	0	1	0	0	0
SGBs1282	0	0	1	0	0	0
SGBs1298	0	0	1	0	0	0
SGBs1305	0	1	0	0	0	0
SGBs1307	0	0	0	1	0	0
SGBs1310	0	0	0	0	1	0
SGBs1312	1	0	0	0	0	0
SGBs1327	0	0	1	0	0	0
SGBs1330	0	0	1	0	0	0
SGBs1339	0	0	1	0	0	0
SGBs1354	0	0	1	0	0	0
SGBs1356	0	0	0	1	0	0
SGBs1359	0	0	1	0	0	0
SGBs1364	0	0	1	0	0	0
SGBs1365	0	0	1	0	0	0
SGBs1373	0	1	0	0	0	0
SGBs1388	0	0	1	0	0	0
SGBs1395	0	0	0	0	1	0
SGBs1399	0	0	1	0	0	0
SGBs1408	0	0	1	0	0	0
SGBs1409	0	0	1	0	0	0
SGBs1417	0	0	1	0	0	0
SGBs1418	0	0	1	0	0	0
SGBs1420	1	0	0	0	0	0
SGBs1421	0	0	0	1	0	0
SGBs1423	0	0	1	0	0	0
SGBs1424	0	0	0	0	1	0
SGBs1427	0	0	1	0	0	0
SGBs1438	0	0	0	0	0	1
SGBs1439	0	0	1	0	0	0
SGBs1443	0	0	1	0	0	0
SGBs1461	0	0	1	0	0	0
SGBs1469	0	0	1	0	0	0
SGBs1491	0	1	0	0	0	0
SGBs1493	1	0	0	0	0	0
SGBs1499	0	0	1	0	0	0
SGBs1502	0	0	0	1	0	0
SGBs1504	0	0	1	0	0	0
SGBs1508	0	0	0	0	0	1
SGBs1520	0	0	0	1	0	0
SGBs1524	0	0	1	0	0	0
SGBs1527	0	0	1	0	0	0
SGBs1532	0	0	1	0	0	0
SGBs1535	0	0	1	0	0	0
SGBs1538	0	0	1	0	0	0
SGBs1539	0	0	0	1	0	0
SGBs1543	0	0	0	0	1	0
SGBs1545	0	0	1	0	0	0
SGBs1548	0	0	1	0	0	0
SGBs1553	0	0	0	1	0	0
SGBs1558	0	0	0	0	1	0
SGBs1560	0	0	1	0	0	0
SGBs1562	0	0	1	0	0	0
SGBs1568	0	1	0	0	0	0
SGBs1570	0	0	1	0	0	0
SGBs1572	0	1	0	0	0	0
SGBs1573	0	0	0	0	1	0
SGBs1574	0	0	0	1	0	0
SGBs1584	0	0	1	0	0	0
SGBs1589	1	0	0	0	0	0
SGBs1602	0	0	0	1	0	0
SGBs1603	0	0	0	1	0	0
SGBs1604	0	0	0	1	0	0
SGBs1607	0	0	0	0	0	1
SGBs1611	1	0	0	0	0	0
SGBs1612	0	0	0	1	0	0
SGBs1616	0	0	0	1	0	0
SGBs1618	0	0	0	1	0	0
SGBs1619	0	0	0	1	0	0
SGBs1628	0	1	0	0	0	0
SGBs1631	1	0	0	0	0	0
SGBs1632	0	0	0	1	0	0
SGBs1636	0	1	0	0	0	0
SGBs1638	1	0	0	0	0	0
SGBs1639	0	0	1	0	0	0
SGBs1642	0	0	0	1	0	0
SGBs1644	0	0	0	1	0	0
SGBs1652	0	0	0	1	0	0
SGBs1655	0	0	0	1	0	0
SGBs1664	0	0	1	0	0	0
SGBs1669	0	1	0	0	0	0
SGBs1673	0	0	0	1	0	0
SGBs1675	0	0	0	1	0	0
SGBs1679	0	0	0	1	0	0
SGBs1680	0	0	0	1	0	0
SGBs1687	0	0	0	0	0	1
SGBs1688	0	0	0	1	0	0
SGBs1692	0	0	0	0	1	0
SGBs1698	0	0	0	1	0	0
SGBs1704	0	0	0	1	0	0
SGBs1705	0	0	0	1	0	0
SGBs1708	0	0	0	0	0	1
SGBs1711	0	0	0	1	0	0
SGBs1713	0	0	0	0	0	1
SGBs1715	0	0	0	1	0	0
SGBs1717	0	0	0	1	0	0
SGBs1720	0	0	0	1	0	0
SGBs1731	0	0	0	1	0	0
SGBs1732	0	0	0	1	0	0
SGBs1736	0	0	0	1	0	0
SGBs1738	0	0	0	1	0	0
SGBs1739	0	0	0	1	0	0
SGBs1746	0	0	0	0	1	0
SGBs1757	0	0	1	0	0	0
SGBs1758	0	0	0	1	0	0
SGBs1759	0	0	0	1	0	0
SGBs1761	0	0	0	1	0	0
SGBs1775	0	0	0	0	1	0
SGBs1776	0	0	0	1	0	0
SGBs1784	0	1	0	0	0	0
SGBs1785	0	0	0	1	0	0
SGBs1786	0	0	0	1	0	0
SGBs1790	0	0	0	1	0	0
SGBs1791	0	0	0	1	0	0
SGBs1794	0	0	0	0	0	1
SGBs1796	0	0	0	1	0	0
SGBs1797	0	1	0	0	0	0
SGBs1802	1	0	0	0	0	0
SGBs1804	0	1	0	0	0	0
SGBs1811	0	0	0	1	0	0
SGBs1813	0	0	0	1	0	0
SGBs1815	0	0	0	1	0	0
SGBs1817	0	0	0	1	0	0
SGBs1832	0	0	0	0	0	1
SGBs1833	0	0	0	0	0	1
SGBs1849	0	0	0	1	0	0
SGBs1852	0	0	0	0	0	1
SGBs1854	0	0	0	0	1	0
SGBs1860	0	0	0	0	1	0
SGBs1861	0	0	0	0	0	1
SGBs1866	0	0	0	0	1	0
SGBs1874	0	0	0	0	1	0
SGBs1875	0	1	0	0	0	0
SGBs1876	0	0	0	1	0	0
SGBs1883	0	0	0	1	0	0
SGBs1888	0	0	0	0	0	1
SGBs1889	0	0	0	1	0	0
SGBs1895	0	0	0	0	1	0
SGBs1900	0	0	0	1	0	0
SGBs1902	0	0	0	1	0	0
SGBs1909	0	0	1	0	0	0
SGBs1912	0	0	0	0	1	0
SGBs1916	0	0	0	1	0	0
SGBs1929	0	0	0	0	1	0
SGBs1931	0	0	0	1	0	0
SGBs1935	1	0	0	0	0	0
SGBs1936	0	0	0	1	0	0
SGBs1944	0	0	0	1	0	0
SGBs1947	0	1	0	0	0	0
SGBs1955	0	0	1	0	0	0
SGBs1962	0	0	0	1	0	0
SGBs1986	0	1	0	0	0	0
SGBs1993	0	0	0	1	0	0
SGBs2000	0	0	0	1	0	0
SGBs2005	0	0	0	0	1	0
SGBs2016	0	0	0	1	0	0
SGBs2020	0	0	0	0	1	0
SGBs2022	0	1	0	0	0	0
SGBs2029	0	0	0	0	0	1
SGBs2035	0	0	0	0	0	1
SGBs2044	0	0	0	1	0	0
SGBs2051	0	0	0	0	1	0
SGBs2056	0	0	0	1	0	0
SGBs2060	0	0	0	1	0	0
SGBs2064	0	0	0	0	1	0
SGBs2067	0	0	0	0	1	0
SGBs2074	0	1	0	0	0	0
SGBs2077	0	0	0	0	1	0
SGBs2086	0	0	0	1	0	0
SGBs2093	0	0	0	1	0	0
SGBs2100	0	0	1	0	0	0
SGBs2101	0	0	0	0	0	1
SGBs2103	0	1	0	0	0	0
SGBs2112	0	0	0	1	0	0
SGBs2113	0	0	0	1	0	0
SGBs2115	0	0	1	0	0	0
SGBs2117	0	0	0	1	0	0
SGBs2122	0	1	0	0	0	0
SGBs2123	0	1	0	0	0	0
SGBs2145	0	0	0	0	0	1
SGBs2148	0	0	1	0	0	0
SGBs2156	0	0	0	1	0	0
SGBs2158	0	0	1	0	0	0
SGBs2159	0	0	0	0	0	1
SGBs2169	0	0	1	0	0	0
SGBs2176	0	1	0	0	0	0
SGBs2177	0	0	0	0	0	1
SGBs2184	0	0	0	1	0	0
SGBs2189	0	0	1	0	0	0
SGBs2190	0	1	0	0	0	0
SGBs2198	0	0	0	1	0	0
SGBs2211	0	0	0	0	1	0
SGBs2215	0	0	0	1	0	0
SGBs2222	0	1	0	0	0	0
SGBs2236	0	0	1	0	0	0
SGBs2249	0	0	0	1	0	0
SGBs2250	0	0	1	0	0	0
SGBs2257	0	0	1	0	0	0
SGBs2258	0	0	0	0	1	0
SGBs2260	0	0	0	0	1	0
SGBs2265	0	0	0	0	1	0
SGBs2267	0	0	1	0	0	0
SGBs2277	0	0	1	0	0	0
SGBs2287	0	0	0	0	1	0
SGBs2289	0	0	0	0	1	0
SGBs2294	0	0	0	0	1	0
SGBs2296	0	0	0	0	0	1
SGBs2298	0	0	0	1	0	0
SGBs2305	0	0	0	0	1	0
SGBs2313	0	0	0	0	1	0
SGBs2321	0	0	0	1	0	0
SGBs2330	0	0	0	0	1	0
SGBs2336	0	0	0	0	1	0
SGBs2338	0	0	0	0	0	1
SGBs2341	0	0	0	0	1	0
SGBs2344	0	1	0	0	0	0
SGBs2355	0	0	0	0	1	0
SGBs2358	0	0	0	0	1	0
SGBs2359	0	0	0	1	0	0
SGBs2368	0	0	0	0	1	0
SGBs2369	0	0	0	0	1	0
SGBs2373	0	0	0	1	0	0
SGBs2375	0	0	0	0	0	1
SGBs2379	0	1	0	0	0	0
SGBs2380	0	0	0	0	1	0
SGBs2390	0	0	0	0	1	0
SGBs2400	0	0	0	0	1	0
SGBs2401	1	0	0	0	0	0
SGBs2416	1	0	0	0	0	0
SGBs2421	0	1	0	0	0	0
SGBs2429	0	0	0	0	1	0
SGBs2433	0	0	0	0	0	1
SGBs2435	0	0	0	0	1	0
SGBs2439	0	0	0	0	0	1
SGBs2450	0	1	0	0	0	0
SGBs2460	0	0	0	1	0	0
SGBs2461	0	0	0	0	1	0
SGBs2463	0	0	0	0	1	0
SGBs2471	0	0	0	0	1	0
SGBs2481	0	0	0	0	1	0
SGBs2488	0	1	0	0	0	0
SGBs2494	0	0	0	1	0	0
SGBs2496	0	1	0	0	0	0
SGBs2497	0	0	1	0	0	0
SGBs2499	0	0	0	0	1	0
SGBs2505	0	0	1	0	0	0
SGBs2509	0	0	0	0	1	0
SGBs2511	0	0	0	0	1	0
SGBs2517	0	0	0	0	1	0
SGBs2525	0	0	0	0	0	1
SGBs2536	0	0	1	0	0	0
SGBs2538	0	0	0	0	1	0
SGBs2540	0	0	0	0	1	0
SGBs2548	0	0	0	1	0	0
SGBs2553	0	0	1	0	0	0
SGBs2555	0	0	0	0	1	0
SGBs2559	0	0	0	0	1	0
SGBs2561	0	0	0	0	1	0
SGBs2563	0	0	1	0	0	0
SGBs2569	0	0	0	0	1	0
SGBs2571	0	0	1	0	0	0
SGBs2582	0	0	0	0	1	0
SGBs2585	0	0	0	0	1	0
SGBs2587	1	0	0	0	0	0
SGBs2606	0	0	0	0	1	0
SGBs2607	0	0	1	0	0	0
SGBs2608	1	0	0	0	0	0
SGBs2611	0	0	0	0	1	0
SGBs2614	0	0	0	0	1	0
SGBs2618	0	0	1	0	0	0
SGBs2636	0	0	0	0	0	1
SGBs2660	0	0	0	0	0	1
SGBs2661	0	0	0	1	0	0
SGBs2663	0	0	0	0	0	1
SGBs2666	0	0	0	0	0	1
SGBs2669	0	0	0	0	0	1
SGBs2672	0	0	0	0	0	1
SGBs2677	0	0	0	0	0	1
SGBs2679	0	0	0	0	0	1
SGBs2681	0	0	0	0	0	1
SGBs2683	0	0	0	0	0	1
SGBs2689	0	0	0	0	0	1
SGBs2690	0	0	0	0	0	1
SGBs2694	0	0	0	0	0	1
SGBs2701	0	0	0	0	0	1
SGBs2702	0	0	0	0	0	1
SGBs2703	0	0	0	0	0	1
SGBs2705	0	1	0	0	0	0
SGBs2710	0	0	0	0	0	1
SGBs2713	0	0	0	0	0	1
SGBs2721	0	0	0	0	0	1
SGBs2723	1	0	0	0	0	0
SGBs2725	0	1	0	0	0	0
SGBs2729	0	0	0	0	0	1
SGBs2730	0	0	0	0	0	1
SGBs2733	0	0	0	0	0	1
SGBs2735	0	0	0	0	0	1
SGBs2742	0	0	0	0	0	1
SGBs2747	0	0	0	1	0	0
SGBs2751	0	0	0	0	0	1
SGBs2752	0	1	0	0	0	0
SGBs2763	0	0	0	0	0	1
SGBs2764	0	0	0	0	0	1
SGBs2772	0	0	0	0	0	1
SGBs2773	0	0	0	0	0	1
SGBs2775	0	0	0	0	0	1
SGBs2776	0	0	0	0	0	1
SGBs2778	0	0	0	0	0	1
SGBs2781	0	0	0	0	0	1
SGBs2785	0	0	0	0	0	1
SGBs2786	0	0	0	0	0	1
SGBs2787	0	0	0	0	0	1
SGBs2807	0	0	0	0	0	1
SGBs2810	0	0	0	1	0	0
SGBs2818	0	0	0	0	0	1
SGBs2826	0	0	0	0	0	1
SGBs2827	0	0	0	0	1	0
SGBs2830	1	0	0	0	0	0
SGBs2835	0	1	0	0	0	0
SGBs2840	0	1	0	0	0	0
SGBs2850	0	0	0	0	0	1
SGBs2852	0	0	0	0	0	1
SGBs2854	0	0	0	0	0	1
SGBs2858	0	0	0	0	0	1
SGBs2862	0	0	0	0	0	1
SGBs2864	0	0	0	0	0	1
SGBs2866	0	0	0	0	1	0
SGBs2868	1	0	0	0	0	0
SGBs2870	0	0	0	0	0	1
SGBs2872	0	0	0	0	1	0
SGBs2873	0	0	0	0	0	1
SGBs2874	0	0	0	0	1	0
SGBs2878	0	0	0	0	0	1
SGBs2884	0	0	0	1	0	0
SGBs2886	0	0	0	0	0	1
SGBs2897	0	0	0	0	0	1
SGBs2899	0	0	0	0	0	1
SGBs2902	0	0	0	0	0	1
SGBs2906	0	0	0	0	0	1
SGBs2908	0	0	0	0	0	1
SGBs2909	0	0	0	0	0	1
SGBs2914	0	0	0	0	0	1
SGBs2921	0	0	0	0	0	1
SGBs2927	0	0	0	0	0	1
SGBs2930	0	1	0	0	0	0
SGBs2932	0	0	0	0	0	1
SGBs2936	0	0	0	0	0	1
SGBs2941	0	0	0	0	0	1
SGBs2942	0	0	0	0	0	1
SGBs2945	0	0	0	1	0	0
SGBs2949	0	0	0	0	0	1
SGBs2954	0	0	0	0	0	1
SGBs2961	0	0	0	0	0	1
SGBs2962	0	0	0	0	0	1
SGBs2971	0	0	1	0	0	0
SGBs2975	0	0	0	0	0	1
SGBs2979	0	0	0	0	0	1
SGBs2982	0	0	0	0	0	1
SGBs2984	0	0	0	0	0	1
SGBs2991	0	0	0	0	0	1
SGBs2997	0	0	0	0	0	1
SGBs3007	0	0	0	0	0	1
SGBs3008	0	0	0	0	0	1
SGBs3010	0	0	0	0	0	1
SGBs3017	0	0	0	0	0	1
SGBs3019	0	0	0	0	0	1
SGBs3021	0	0	0	0	0	1
SGBs3025	0	0	0	0	0	1
SGBs3029	0	0	0	0	0	1
SGBs3043	0	0	0	0	0	1
SGBs3046	0	0	0	0	0	1
SGBs3050	0	1	0	0	0	0
SGBs3054	0	0	0	0	0	1
SGBs3063	0	0	0	0	0	1
SGBs3064	0	0	0	0	0	1
SGBs3067	0	0	0	0	0	1
SGBs3070	0	0	0	0	0	1
SGBs3080	0	0	0	0	0	1
SGBs3084	0	0	0	0	0	1
SGBs3093	0	0	0	0	0	1
SGBs3095	0	0	0	0	0	1
SGBs3103	0	0	0	0	0	1
SGBs3105	0	0	0	0	0	1
SGBs3108	0	0	0	1	0	0
SGBs3118	0	0	0	0	0	1
SGBs3133	0	0	0	0	0	1
SGBs3140	0	0	0	0	0	1
SGBs3146	0	0	0	0	1	0
SGBs3147	0	0	0	0	0	1
SGBs3151	0	0	0	0	0	1
SGBs3155	0	0	0	0	0	1
SGBs3164	0	0	0	0	0	1
SGBs3165	1	0	0	0	0	0
SGBs3166	0	0	0	0	1	0
SGBs3168	0	1	0	0	0	0
SGBs3171	0	0	0	0	0	1
SGBs3175	0	0	0	0	0	1
SGBs3177	0	0	0	0	0	1
SGBs3189	0	0	0	0	0	1
SGBs3192	0	0	0	0	0	1
SGBs3198	0	0	0	0	0	1
SGBs3199	0	0	0	0	0	1
SGBs3203	0	0	0	0	0	1
SGBs3204	0	0	0	0	0	1
SGBs3206	0	0	0	0	0	1
SGBs3208	0	0	0	0	0	1
SGBs3209	0	0	0	0	0	1
SGBs3212	0	0	0	0	0	1
SGBs3215	0	0	0	0	0	1
SGBs3218	0	0	0	0	0	1
SGBs3221	0	1	0	0	0	0
SGBs3223	0	0	0	0	0	1
SGBs3224	0	0	0	0	0	1
SGBs3229	0	0	0	0	0	1
SGBs3236	0	0	0	0	0	1
SGBs3237	0	0	0	0	0	1
SGBs3239	0	0	0	0	0	1
SGBs3242	0	0	0	0	0	1
SGBs3243	0	0	0	0	0	1
SGBs3248	0	0	0	0	0	1
SGBs3253	0	0	0	0	0	1
SGBs3255	0	0	0	0	0	1
SGBs3260	0	0	0	0	0	1
SGBs3267	0	0	1	0	0	0
SGBs3271	0	0	0	0	0	1
SGBs3273	0	0	0	0	0	1
SGBs3280	0	0	0	0	0	1
SGBs3283	0	0	0	0	0	1
SGBs3285	0	1	0	0	0	0
SGBs3287	0	0	0	0	0	1
SGBs3291	0	0	0	0	0	1
SGBs3292	0	0	0	0	0	1
SGBs3293	0	0	0	1	0	0
SGBs3294	0	0	0	0	0	1
SGBs3298	0	0	0	0	0	1
SGBs3299	0	0	0	0	0	1
SGBs3301	0	0	0	0	0	1
SGBs0003	0	0	0	0	0	0
SGBs0017	0	0	0	0	0	0
SGBs0020	0	0	0	0	0	0
SGBs0022	0	0	0	0	0	0
SGBs0024	0	0	0	0	0	0
SGBs0029	0	0	0	0	0	0
SGBs0036	0	0	0	0	0	0
SGBs0039	0	0	0	0	0	0
SGBs0042	0	0	0	0	0	0
SGBs0050	0	0	0	0	0	0
SGBs0052	0	0	0	0	0	0
SGBs0053	0	0	0	0	0	0
SGBs0055	0	0	0	0	0	0
SGBs0057	0	0	0	0	0	0
SGBs0059	0	0	0	0	0	0
SGBs0060	0	0	0	0	0	0
SGBs0067	0	0	0	0	0	0
SGBs0069	0	0	0	0	0	0
SGBs0070	0	0	0	0	0	0
SGBs0071	0	0	0	0	0	0
SGBs0073	0	0	0	0	0	0
SGBs0075	0	0	0	0	0	0
SGBs0079	0	0	0	0	0	0
SGBs0081	0	0	0	0	0	0
SGBs0083	0	0	0	0	0	0
SGBs0086	0	0	0	0	0	0
SGBs0088	0	0	0	0	0	0
SGBs0090	0	0	0	0	0	0
SGBs0091	0	0	0	0	0	0
SGBs0092	0	0	0	0	0	0
SGBs0093	0	0	0	0	0	0
SGBs0104	0	0	0	0	0	0
SGBs0110	0	0	0	0	0	0
SGBs0114	0	0	0	0	0	0
SGBs0116	0	0	0	0	0	0
SGBs0121	0	0	0	0	0	0
SGBs0124	0	0	0	0	0	0
SGBs0127	0	0	0	0	0	0
SGBs0133	0	0	0	0	0	0
SGBs0134	0	0	0	0	0	0
SGBs0135	0	0	0	0	0	0
SGBs0136	0	0	0	0	0	0
SGBs0139	0	0	0	0	0	0
SGBs0140	0	0	0	0	0	0
SGBs0144	0	0	0	0	0	0
SGBs0145	0	0	0	0	0	0
SGBs0148	0	0	0	0	0	0
SGBs0150	0	0	0	0	0	0
SGBs0152	0	0	0	0	0	0
SGBs0153	0	0	0	0	0	0
SGBs0154	0	0	0	0	0	0
SGBs0156	0	0	0	0	0	0
SGBs0159	0	0	0	0	0	0
SGBs0165	0	0	0	0	0	0
SGBs0166	0	0	0	0	0	0
SGBs0167	0	0	0	0	0	0
SGBs0169	0	0	0	0	0	0
SGBs0170	0	0	0	0	0	0
SGBs0171	0	0	0	0	0	0
SGBs0172	0	0	0	0	0	0
SGBs0177	0	0	0	0	0	0
SGBs0178	0	0	0	0	0	0
SGBs0179	0	0	0	0	0	0
SGBs0182	0	0	0	0	0	0
SGBs0183	0	0	0	0	0	0
SGBs0185	0	0	0	0	0	0
SGBs0191	0	0	0	0	0	0
SGBs0193	0	0	0	0	0	0
SGBs0198	0	0	0	0	0	0
SGBs0202	0	0	0	0	0	0
SGBs0206	0	0	0	0	0	0
SGBs0207	0	0	0	0	0	0
SGBs0209	0	0	0	0	0	0
SGBs0210	0	0	0	0	0	0
SGBs0211	0	0	0	0	0	0
SGBs0213	0	0	0	0	0	0
SGBs0214	0	0	0	0	0	0
SGBs0216	0	0	0	0	0	0
SGBs0218	0	0	0	0	0	0
SGBs0221	0	0	0	0	0	0
SGBs0222	0	0	0	0	0	0
SGBs0228	0	0	0	0	0	0
SGBs0230	0	0	0	0	0	0
SGBs0237	0	0	0	0	0	0
SGBs0238	0	0	0	0	0	0
SGBs0239	0	0	0	0	0	0
SGBs0240	0	0	0	0	0	0
SGBs0242	0	0	0	0	0	0
SGBs0244	0	0	0	0	0	0
SGBs0245	0	0	0	0	0	0
SGBs0246	0	0	0	0	0	0
SGBs0247	0	0	0	0	0	0
SGBs0249	0	0	0	0	0	0
SGBs0250	0	0	0	0	0	0
SGBs0252	0	0	0	0	0	0
SGBs0254	0	0	0	0	0	0
SGBs0255	0	0	0	0	0	0
SGBs0259	0	0	0	0	0	0
SGBs0261	0	0	0	0	0	0
SGBs0263	0	0	0	0	0	0
SGBs0264	0	0	0	0	0	0
SGBs0265	0	0	0	0	0	0
SGBs0266	0	0	0	0	0	0
SGBs0268	0	0	0	0	0	0
SGBs0270	0	0	0	0	0	0
SGBs0273	0	0	0	0	0	0
SGBs0276	0	0	0	0	0	0
SGBs0277	0	0	0	0	0	0
SGBs0279	0	0	0	0	0	0
SGBs0280	0	0	0	0	0	0
SGBs0284	0	0	0	0	0	0
SGBs0285	0	0	0	0	0	0
SGBs0286	0	0	0	0	0	0
SGBs0288	0	0	0	0	0	0
SGBs0291	0	0	0	0	0	0
SGBs0293	0	0	0	0	0	0
SGBs0299	0	0	0	0	0	0
SGBs0300	0	0	0	0	0	0
SGBs0301	0	0	0	0	0	0
SGBs0305	0	0	0	0	0	0
SGBs0307	0	0	0	0	0	0
SGBs0308	0	0	0	0	0	0
SGBs0313	0	0	0	0	0	0
SGBs0315	0	0	0	0	0	0
SGBs0317	0	0	0	0	0	0
SGBs0318	0	0	0	0	0	0
SGBs0322	0	0	0	0	0	0
SGBs0323	0	0	0	0	0	0
SGBs0324	0	0	0	0	0	0
SGBs0325	0	0	0	0	0	0
SGBs0327	0	0	0	0	0	0
SGBs0329	0	0	0	0	0	0
SGBs0334	0	0	0	0	0	0
SGBs0336	0	0	0	0	0	0
SGBs0344	0	0	0	0	0	0
SGBs0345	0	0	0	0	0	0
SGBs0348	0	0	0	0	0	0
SGBs0353	0	0	0	0	0	0
SGBs0354	0	0	0	0	0	0
SGBs0355	0	0	0	0	0	0
SGBs0356	0	0	0	0	0	0
SGBs0362	0	0	0	0	0	0
SGBs0363	0	0	0	0	0	0
SGBs0364	0	0	0	0	0	0
SGBs0368	0	0	0	0	0	0
SGBs0369	0	0	0	0	0	0
SGBs0370	0	0	0	0	0	0
SGBs0371	0	0	0	0	0	0
SGBs0372	0	0	0	0	0	0
SGBs0373	0	0	0	0	0	0
SGBs0379	0	0	0	0	0	0
SGBs0380	0	0	0	0	0	0
SGBs0383	0	0	0	0	0	0
SGBs0384	0	0	0	0	0	0
SGBs0388	0	0	0	0	0	0
SGBs0389	0	0	0	0	0	0
SGBs0390	0	0	0	0	0	0
SGBs0392	0	0	0	0	0	0
SGBs0394	0	0	0	0	0	0
SGBs0395	0	0	0	0	0	0
SGBs0396	0	0	0	0	0	0
SGBs0398	0	0	0	0	0	0
[truncated: 1,308 more rows]

## Sheet: ST17
Table S17 Differences SGBs between Tibetan and non-Tibetan samples.
SGB ID	non-Tibet	Tibet	log2(FC)	Enrich	p-value	q-value	Phylum	Family	Genus
SGBs2392	11793	630.6	-4.22506	non-Tibet	5.6138e-05	0.0018564	Bacteroidetes	Bacteroidaceae	Unknow
SGBs2406	12007.7	847	-3.82546	non-Tibet	0.000589449	0.00582303	Bacteroidetes	Bacteroidaceae	Unknow
SGBs2472	26337	680.4	-5.27457	non-Tibet	0.0015859	0.00923389	Bacteroidetes	Bacteroidaceae	Unknow
SGBs0018	21460.2	907.8	-4.56315	non-Tibet	0.000839924	0.00646236	Bacteroidetes	Barnesiellaceae	Barnesiella
SGBs0578	3494.92	8.6	-8.66671	non-Tibet	1.40345e-05	0.00113705	Bacteroidetes	Odoribacteraceae	Butyricimonas
SGBs2346	2802	91.4	-4.93812	non-Tibet	0.00182905	0.0099263	Bacteroidetes	Paludibacteraceae	Unknow
SGBs2422	16411.7	966.6	-4.08566	non-Tibet	9.82415e-05	0.00237592	Bacteroidetes	Prevotellaceae	Prevotella
SGBs0803	11612.2	633	-4.1973	non-Tibet	0.00116486	0.00779589	Bacteroidetes	Prevotellaceae	Prevotella
SGBs1822	70073.6	2933	-4.57842	non-Tibet	0.00116486	0.00779589	Bacteroidetes	Prevotellaceae	Prevotella
SGBs1869	91291.8	651.2	-7.13124	non-Tibet	0.00116486	0.00779589	Bacteroidetes	Prevotellaceae	Paraprevotella
SGBs2260	17391	202.6	-6.42356	non-Tibet	0.0015859	0.00923389	Bacteroidetes	Prevotellaceae	Paraprevotella
SGBs2064	34277.5	408.2	-6.39184	non-Tibet	0.00182905	0.0099263	Bacteroidetes	Prevotellaceae	Prevotella
SGBs1355	43649.4	3787	-3.52684	non-Tibet	9.82415e-05	0.00237592	Bacteroidetes	Rikenellaceae	Unknow
SGBs0488	16475.3	2590.6	-2.66895	non-Tibet	0.000168414	0.00321049	Bacteroidetes	Rikenellaceae	Unknow
SGBs1582	29022	2227.4	-3.70372	non-Tibet	0.000168414	0.00321049	Bacteroidetes	Rikenellaceae	Unknow
SGBs2463	3568.12	354.8	-3.33009	non-Tibet	0.000168414	0.00321049	Bacteroidetes	Rikenellaceae	Unknow
SGBs0051	73203.5	1641.2	-5.47909	non-Tibet	0.000266655	0.00415459	Bacteroidetes	Rikenellaceae	Alistipes
SGBs0642	50179.6	8918.6	-2.49221	non-Tibet	0.000266655	0.00415459	Bacteroidetes	Rikenellaceae	Unknow
SGBs2580	4056.36	289.8	-3.80706	non-Tibet	0.000266655	0.00415459	Bacteroidetes	Rikenellaceae	Alistipes
SGBs0923	126435	1360.8	-6.5378	non-Tibet	0.000407	0.00506917	Bacteroidetes	Rikenellaceae	Alistipes
SGBs1031	30913.2	3598.8	-3.10263	non-Tibet	0.000407	0.00506917	Bacteroidetes	Rikenellaceae	Unknow
SGBs1750	32185.6	4324.4	-2.89585	non-Tibet	0.000407	0.00506917	Bacteroidetes	Rikenellaceae	Unknow
SGBs0438	89743.2	10483.8	-3.09764	non-Tibet	0.000589449	0.00582303	Bacteroidetes	Rikenellaceae	Unknow
SGBs1030	53468.4	839	-5.99387	non-Tibet	0.000589449	0.00582303	Bacteroidetes	Rikenellaceae	Alistipes
SGBs1157	5086.92	212.6	-4.58058	non-Tibet	0.000589449	0.00582303	Bacteroidetes	Rikenellaceae	Alistipes
SGBs1699	18131.4	1301	-3.80079	non-Tibet	0.000589449	0.00582303	Bacteroidetes	Rikenellaceae	Unknow
SGBs2003	7847.12	207.4	-5.24168	non-Tibet	0.000589449	0.00582303	Bacteroidetes	Rikenellaceae	Unknow
SGBs2347	14373.9	1661	-3.11333	non-Tibet	0.000589449	0.00582303	Bacteroidetes	Rikenellaceae	Unknow
SGBs0219	10564.9	273.4	-5.27212	non-Tibet	0.00084207	0.00646662	Bacteroidetes	Rikenellaceae	Alistipes
SGBs2031	3586.68	124.8	-4.84496	non-Tibet	0.0011307	0.00767158	Bacteroidetes	Rikenellaceae	Alistipes
SGBs0023	23151	908.6	-4.67129	non-Tibet	0.00116486	0.00779589	Bacteroidetes	Rikenellaceae	Alistipes
SGBs1905	34509.5	894.2	-5.27025	non-Tibet	0.00116486	0.00779589	Bacteroidetes	Rikenellaceae	Alistipes
SGBs1320	4701	851	-2.46574	non-Tibet	0.000168414	0.00321049	Bacteroidetes	Tannerellaceae	Parabacteroides
SGBs1394	2739.92	37	-6.21046	non-Tibet	2.8069e-05	0.00122924	Bacteroidetes	UBA3663	Unknow
SGBs0647	6499.84	90.6	-6.16475	non-Tibet	0.000407	0.00506917	Firmicutes	CAG-449	Unknow
SGBs2231	4371.64	293	-3.8992	non-Tibet	0.000168414	0.00321049	Firmicutes	CAG-727	Unknow
SGBs1124	2196.32	98	-4.48616	non-Tibet	0.000407	0.00506917	Firmicutes	CAG-727	Unknow
SGBs1209	2537.08	96.2	-4.72099	non-Tibet	0.00116486	0.00779589	Firmicutes	CAG-727	Unknow
SGBs1790	2481.68	144	-4.10718	non-Tibet	0.00124667	0.00808021	Firmicutes	CAG-727	Unknow
SGBs1292	13165.1	275	-5.58114	non-Tibet	2.8069e-05	0.00122924	Firmicutes	Eubacteriaceae	Eubacterium
SGBs2420	9693.44	190.2	-5.67142	non-Tibet	9.82415e-05	0.00237592	Firmicutes	Eubacteriaceae	Eubacterium
SGBs2168	1993.24	153	-3.70351	non-Tibet	0.000266655	0.00415459	Firmicutes	Eubacteriaceae	Eubacterium
SGBs0520	8519.28	271.8	-4.97011	non-Tibet	0.00116486	0.00779589	Firmicutes	Eubacteriaceae	Eubacterium
SGBs2121	22403.4	729.6	-4.94047	non-Tibet	2.8069e-05	0.00122924	Firmicutes	Lachnospiraceae	Unknow
SGBs1279	2841	198.6	-3.83846	non-Tibet	5.6138e-05	0.0018564	Firmicutes	Lachnospiraceae	Unknow
SGBs1324	4904.8	510.6	-3.26393	non-Tibet	5.6138e-05	0.0018564	Firmicutes	Lachnospiraceae	Unknow
SGBs1929	3990.2	504.6	-2.98325	non-Tibet	0.000168414	0.00321049	Firmicutes	Lachnospiraceae	Unknow
SGBs1296	13968.3	564	-4.63032	non-Tibet	0.000266655	0.00415459	Firmicutes	Lachnospiraceae	Roseburia
SGBs2139	2890.04	361.2	-3.00022	non-Tibet	0.000266655	0.00415459	Firmicutes	Lachnospiraceae	Coprococcus
SGBs1242	19281.8	598.4	-5.00998	non-Tibet	0.000407	0.00506917	Firmicutes	Lachnospiraceae	Roseburia
SGBs2107	8353	330.2	-4.66088	non-Tibet	0.000589449	0.00582303	Firmicutes	Lachnospiraceae	Unknow
SGBs2166	18127.4	329.4	-5.78219	non-Tibet	0.000589449	0.00582303	Firmicutes	Lachnospiraceae	Roseburia
SGBs2219	15508.6	318.4	-5.60609	non-Tibet	0.000589449	0.00582303	Firmicutes	Lachnospiraceae	Unknow
SGBs2280	45156.3	1487	-4.92445	non-Tibet	0.000589449	0.00582303	Firmicutes	Lachnospiraceae	Unknow
SGBs2403	5712.08	804.4	-2.82803	non-Tibet	0.000839924	0.00646236	Firmicutes	Lachnospiraceae	Unknow
SGBs2581	11743.4	194.8	-5.91371	non-Tibet	0.000839924	0.00646236	Firmicutes	Lachnospiraceae	Unknow
SGBs0078	6037.16	484.2	-3.6402	non-Tibet	0.00084207	0.00646662	Firmicutes	Lachnospiraceae	Unknow
SGBs1663	23216.7	1282.6	-4.17802	non-Tibet	0.00084207	0.00646662	Firmicutes	Lachnospiraceae	Unknow
SGBs2452	3706.68	557.2	-2.73386	non-Tibet	0.00084207	0.00646662	Firmicutes	Lachnospiraceae	Unknow
SGBs2473	15174.4	592	-4.6799	non-Tibet	0.00084207	0.00646662	Firmicutes	Lachnospiraceae	Unknow
SGBs0115	5059.64	1155	-2.13114	non-Tibet	0.00116486	0.00779589	Firmicutes	Lachnospiraceae	Unknow
SGBs0119	3619.12	343.6	-3.39684	non-Tibet	0.00182905	0.0099263	Firmicutes	Lachnospiraceae	Unknow
SGBs2557	16531.3	339.2	-5.60692	non-Tibet	0.00182905	0.0099263	Firmicutes	Lachnospiraceae	#REF!
SGBs0442	7965.28	66.8	-6.89773	non-Tibet	1.40345e-05	0.00113705	Firmicutes	Ruminococcaceae	Unknow
SGBs1462	9109.28	132.4	-6.10436	non-Tibet	0.000168414	0.00321049	Firmicutes	Ruminococcaceae	Ruminococcus
SGBs2049	1263.96	235.8	-2.42232	non-Tibet	0.000168414	0.00321049	Firmicutes	Ruminococcaceae	Unknow
SGBs0812	932.12	49.8	-4.2263	non-Tibet	0.000266655	0.00415459	Firmicutes	Ruminococcaceae	Unknow
SGBs0760	7935.48	672	-3.56178	non-Tibet	0.000589449	0.00582303	Firmicutes	Ruminococcaceae	Unknow
SGBs2100	12886.8	61	-7.72287	non-Tibet	0.000683584	0.00610179	Firmicutes	Ruminococcaceae	Unknow
SGBs2519	1921.36	234.6	-3.03385	non-Tibet	0.00084207	0.00646662	Firmicutes	Ruminococcaceae	Ruminococcus
SGBs0513	2737.88	447.8	-2.61213	non-Tibet	0.00116486	0.00779589	Firmicutes	Ruminococcaceae	Unknow
SGBs0490	4384.24	258.8	-4.08242	non-Tibet	0.0015859	0.00923389	Firmicutes	Ruminococcaceae	Unknow
SGBs0007	18403.6	842.6	-4.449	non-Tibet	0.000589449	0.00582303	Firmicutes	UBA1255	Unknow
SGBs1460	2269.52	319.6	-2.82805	non-Tibet	0.0015859	0.00923389	Firmicutes	UBA1381	Unknow
SGBs2610	29845	16.2	-10.8473	non-Tibet	0.000617255	0.00591138	Proteobacteria	Succinivibrionaceae	Succinivibrio
SGBs1510	67911.4	298.4	-7.83026	non-Tibet	0.000407	0.00506917	Spirochaetes	Spirochaetaceae	Treponema
SGBs1578	1035.12	24.2	-5.41865	non-Tibet	0.00112494	0.00765028	Spirochaetes	Spirochaetaceae	Treponema
SGBs2573	6373.48	11.8	-9.07715	non-Tibet	0.00137015	0.00852918	Spirochaetes	Spirochaetaceae	Treponema
SGBs2562	14227.4	141.4	-6.65274	non-Tibet	0.000589449	0.00582303	Verrucomicrobia	UBA1067	Unknow
SGBs2600	3355.8	52.8	-5.98997	non-Tibet	0.0015859	0.00923389	Verrucomicrobia	UBA1067	Unknow
SGBs2458	14182	36.4	-8.6059	non-Tibet	1.40345e-05	0.00113705	Verrucomicrobia	Unknow	Unknow
SGBs2999	30.44	4208.8	7.1113	Tibet	0.000836558	0.00645565	Actinobacteria	Actinomycetaceae	Actinomyces
SGBs3205	74.28	11499.8	7.27442	Tibet	0.00123574	0.00804328	Actinobacteria	Actinomycetaceae	Unknow
SGBs2858	403.88	7784.4	4.26859	Tibet	2.8069e-05	0.00122924	Actinobacteria	Atopobiaceae	Olsenella
SGBs3288	4.2	3033.2	9.49624	Tibet	0.000513011	0.00554876	Actinobacteria	Atopobiaceae	Olsenella
SGBs3271	150.64	12646.8	6.39152	Tibet	0.00102477	0.00726342	Actinobacteria	Atopobiaceae	Olsenella
SGBs2768	130.16	4011.6	4.94582	Tibet	2.8069e-05	0.00122924	Actinobacteria	Eggerthellaceae	Unknow
SGBs3067	934.48	14171.6	3.9227	Tibet	2.8069e-05	0.00122924	Actinobacteria	Eggerthellaceae	Eggerthella
SGBs3209	394.08	9898.6	4.65066	Tibet	5.6138e-05	0.0018564	Actinobacteria	Eggerthellaceae	Unknow
SGBs3242	517.32	21086	5.34908	Tibet	5.6138e-05	0.0018564	Actinobacteria	Eggerthellaceae	Unknow
SGBs2949	250.44	62072.2	7.95334	Tibet	0.000559339	0.00572087	Actinobacteria	Eggerthellaceae	Eggerthella
SGBs2952	18.84	1506	6.32078	Tibet	0.000677934	0.00608658	Actinobacteria	Eggerthellaceae	Unknow
SGBs2919	148.8	4718.4	4.98685	Tibet	0.000685474	0.00610684	Actinobacteria	Eggerthellaceae	Unknow
SGBs2849	54.28	8053	7.21296	Tibet	0.00124198	0.0080644	Actinobacteria	Eggerthellaceae	Unknow
SGBs2777	52.16	1884.2	5.17486	Tibet	0.00165974	0.00945459	Actinobacteria	Eggerthellaceae	Unknow
SGBs3241	19.56	8911.2	8.83157	Tibet	0.00123886	0.00805384	Actinobacteria	Gordoniaceae	Gordonia
SGBs3283	163.08	343586	11.0409	Tibet	5.6138e-05	0.0018564	Actinobacteria	Nocardiaceae	Rhodococcus
SGBs3243	35.32	44865.8	10.3109	Tibet	0.000833201	0.00644892	Actinobacteria	Nocardioidaceae	Unknow
SGBs3224	633.08	12288.2	4.27874	Tibet	5.6138e-05	0.0018564	Euryarchaeota	Methanobacteriaceae	Methanobrevibacter
SGBs3080	853.2	29256.4	5.09972	Tibet	0.000168414	0.00321049	Euryarchaeota	Methanobacteriaceae	Methanobrevibacter
SGBs3260	1308.56	20437.8	3.96519	Tibet	0.000168414	0.00321049	Euryarchaeota	Methanobacteriaceae	Methanobrevibacter
SGBs3155	199.28	16241.4	6.34874	Tibet	0.000556163	0.00570967	Euryarchaeota	Methanobacteriaceae	Methanosphaera
SGBs3210	114.52	6322.6	5.78685	Tibet	0.000558544	0.00571807	Euryarchaeota	Methanobacteriaceae	Methanosphaera
SGBs2818	1533.76	11352.4	2.88785	Tibet	0.000589449	0.00582303	Euryarchaeota	Methanobacteriaceae	Methanosphaera
SGBs2862	1073.12	18233.6	4.08672	Tibet	0.00084207	0.00646662	Euryarchaeota	Methanobacteriaceae	Methanobrevibacter
SGBs2669	64.52	16823.8	8.02654	Tibet	0.00092687	0.00685238	Euryarchaeota	Methanobacteriaceae	Methanosphaera
SGBs2925	85.04	32237.4	8.56638	Tibet	0.00124667	0.00808021	Euryarchaeota	Methanobacteriaceae	Methanosphaera
SGBs2994	1837	11155.2	2.60229	Tibet	2.8069e-05	0.00122924	Firmicutes	Anaerotignaceae	Unknow
SGBs2851	392.92	4883.2	3.63552	Tibet	0.000589449	0.00582303	Firmicutes	CAG-138	Unknow
SGBs3021	186	5843	4.97333	Tibet	0.00151039	0.00899786	Firmicutes	CAG-138	Unknow
SGBs2985	536.36	7885	3.87784	Tibet	0.00182905	0.0099263	Firmicutes	CAG-433	Unknow
SGBs2912	4509.28	47484.6	3.39649	Tibet	0.000266655	0.00415459	Firmicutes	CAG-508	Unknow
SGBs3263	1756.16	18227.4	3.37561	Tibet	1.40345e-05	0.00113705	Firmicutes	CAG-74	Unknow
SGBs2947	2346.16	20794.6	3.14784	Tibet	5.6138e-05	0.0018564	Firmicutes	CAG-74	Unknow
SGBs2116	9695.48	47261.2	2.28527	Tibet	9.82415e-05	0.00237592	Firmicutes	CAG-74	Unknow
SGBs2657	526.72	10544.6	4.32332	Tibet	9.82415e-05	0.00237592	Firmicutes	CAG-74	Unknow
SGBs3269	393.28	7794.8	4.30888	Tibet	0.000168414	0.00321049	Firmicutes	CAG-74	Unknow
SGBs2988	1921.2	9925.6	2.36915	Tibet	0.000266655	0.00415459	Firmicutes	CAG-74	Unknow
SGBs3010	1404.04	15729	3.48577	Tibet	0.000266655	0.00415459	Firmicutes	CAG-74	Unknow
SGBs2956	7135	69032	3.27428	Tibet	0.000407	0.00506917	Firmicutes	CAG-74	Unknow
SGBs3046	1025.76	18645.2	4.18404	Tibet	0.000839924	0.00646236	Firmicutes	CAG-74	Unknow
SGBs3217	448.92	4952	3.46348	Tibet	0.000839924	0.00646236	Firmicutes	CAG-74	Unknow
SGBs2856	263.84	3454.2	3.71062	Tibet	0.00102477	0.00726342	Firmicutes	CAG-74	Unknow
SGBs3017	1512.72	8945.2	2.56397	Tibet	0.00116486	0.00779589	Firmicutes	CAG-74	Unknow
SGBs3015	165.28	2291.4	3.79325	Tibet	0.000407	0.00506917	Firmicutes	Christensenellaceae	Unknow
SGBs2770	371.72	13817	5.21608	Tibet	0.00084207	0.00646662	Firmicutes	Clostridiaceae	Unknow
SGBs2958	156.28	4564.8	4.86835	Tibet	0.0015859	0.00923389	Firmicutes	Clostridiaceae	Clostridium
SGBs2864	390.84	5789.4	3.88876	Tibet	1.40345e-05	0.00113705	Firmicutes	Erysipelotrichaceae	Unknow
SGBs2630	213.24	4048.2	4.24673	Tibet	9.82415e-05	0.00237592	Firmicutes	Lachnospiraceae	Unknow
SGBs3025	904.64	22536.8	4.6388	Tibet	9.82415e-05	0.00237592	Firmicutes	Lachnospiraceae	Unknow
SGBs3095	685.92	24265.4	5.14472	Tibet	0.000168414	0.00321049	Firmicutes	Lachnospiraceae	Unknow
SGBs0554	4546.16	26745.8	2.55659	Tibet	0.000266655	0.00415459	Firmicutes	Lachnospiraceae	Tyzzerella
SGBs2674	98.52	2885.8	4.87241	Tibet	0.000266655	0.00415459	Firmicutes	Lachnospiraceae	Unknow
SGBs3223	916.84	13917	3.92403	Tibet	0.000589449	0.00582303	Firmicutes	Lachnospiraceae	Eisenbergiella
SGBs3237	399.2	10140.8	4.66692	Tibet	0.00084207	0.00646662	Firmicutes	Lachnospiraceae	Unknow
SGBs3215	1173.36	13178.8	3.4895	Tibet	0.00116486	0.00779589	Firmicutes	Lachnospiraceae	Eisenbergiella
SGBs2710	196.36	6712.4	5.09526	Tibet	0.00182905	0.0099263	Firmicutes	Lachnospiraceae	Unknow
SGBs2991	662.72	12057.6	4.1854	Tibet	2.8069e-05	0.00122924	Firmicutes	Monoglobaceae	Unknow
SGBs2850	76.72	4296.2	5.80731	Tibet	0.000558544	0.00571807	Firmicutes	Monoglobaceae	Unknow
SGBs3074	116.32	2291.4	4.30006	Tibet	0.00124667	0.00808021	Firmicutes	Monoglobaceae	Unknow
SGBs3268	199.04	3687.6	4.21155	Tibet	5.6138e-05	0.0018564	Firmicutes	Oscillospiraceae	Unknow
SGBs2751	1479.36	12874.2	3.12144	Tibet	0.000168414	0.00321049	Firmicutes	Oscillospiraceae	Unknow
SGBs3287	61.2	10463.2	7.41758	Tibet	0.00055775	0.00571527	Firmicutes	Oscillospiraceae	Unknow
SGBs2839	179.52	3177.4	4.14563	Tibet	0.000685474	0.00610684	Firmicutes	Oscillospiraceae	Unknow
SGBs2748	1709.12	12438.4	2.86348	Tibet	0.00116486	0.00779589	Firmicutes	Oscillospiraceae	Unknow
SGBs2808	1750	9624.8	2.4594	Tibet	0.00182905	0.0099263	Firmicutes	Oscillospiraceae	Unknow
SGBs0496	5148.36	26303	2.35304	Tibet	1.40345e-05	0.00113705	Firmicutes	Peptostreptococcaceae	Unknow
SGBs2636	671.32	13811.4	4.36272	Tibet	1.40345e-05	0.00113705	Firmicutes	Peptostreptococcaceae	Unknow
SGBs2730	196.2	5862.2	4.90105	Tibet	1.40345e-05	0.00113705	Firmicutes	Peptostreptococcaceae	Unknow
SGBs3133	466.96	6361	3.76788	Tibet	1.40345e-05	0.00113705	Firmicutes	Peptostreptococcaceae	Unknow
SGBs3249	216.88	7006	5.01362	Tibet	1.40345e-05	0.00113705	Firmicutes	Peptostreptococcaceae	Unknow
SGBs1799	2222.72	13322.8	2.5835	Tibet	2.8069e-05	0.00122924	Firmicutes	Peptostreptococcaceae	Unknow
SGBs2126	3071.68	16689.2	2.44181	Tibet	9.82415e-05	0.00237592	Firmicutes	Peptostreptococcaceae	Unknow
SGBs2787	157.88	4681.6	4.8901	Tibet	0.000559339	0.00572087	Firmicutes	Peptostreptococcaceae	Unknow
SGBs3236	214.92	4226.6	4.29763	Tibet	0.00068264	0.00609926	Firmicutes	Peptostreptococcaceae	Unknow
SGBs2663	387.64	7999	4.36703	Tibet	1.40345e-05	0.00113705	Firmicutes	Ruminococcaceae	Unknow
SGBs2779	12002.4	98162.2	3.03184	Tibet	1.40345e-05	0.00113705	Firmicutes	Ruminococcaceae	Unknow
SGBs2975	971.16	8693.6	3.16217	Tibet	1.40345e-05	0.00113705	Firmicutes	Ruminococcaceae	Unknow
SGBs3043	559.88	7818.2	3.80365	Tibet	1.40345e-05	0.00113705	Firmicutes	Ruminococcaceae	Unknow
SGBs3104	289.84	68062.4	7.87546	Tibet	1.40345e-05	0.00113705	Firmicutes	Ruminococcaceae	Unknow
SGBs3198	236.68	7912.6	5.06314	Tibet	1.40345e-05	0.00113705	Firmicutes	Ruminococcaceae	Unknow
SGBs3239	237.6	5875.4	4.62808	Tibet	1.40345e-05	0.00113705	Firmicutes	Ruminococcaceae	Unknow
SGBs3273	591.52	11166.6	4.23862	Tibet	1.40345e-05	0.00113705	Firmicutes	Ruminococcaceae	Unknow
SGBs3299	1047.84	5620.2	2.4232	Tibet	1.40345e-05	0.00113705	Firmicutes	Ruminococcaceae	Unknow
SGBs2921	1222.16	14708.2	3.58912	Tibet	2.8069e-05	0.00122924	Firmicutes	Ruminococcaceae	Unknow
SGBs2941	349.24	5760.2	4.04383	Tibet	2.8069e-05	0.00122924	Firmicutes	Ruminococcaceae	Unknow
SGBs3007	382.24	9147.2	4.58078	Tibet	2.8069e-05	0.00122924	Firmicutes	Ruminococcaceae	Unknow
SGBs3008	506.48	19124.8	5.2388	Tibet	2.8069e-05	0.00122924	Firmicutes	Ruminococcaceae	Unknow
SGBs3109	304.92	5735	4.23329	Tibet	2.8069e-05	0.00122924	Firmicutes	Ruminococcaceae	Unknow
SGBs3206	944.72	12152.2	3.68519	Tibet	2.8069e-05	0.00122924	Firmicutes	Ruminococcaceae	Unknow
SGBs3301	551.44	26779	5.60175	Tibet	2.8069e-05	0.00122924	Firmicutes	Ruminococcaceae	Unknow
SGBs2746	2460.28	62075.4	4.65713	Tibet	5.6138e-05	0.0018564	Firmicutes	Ruminococcaceae	Unknow
SGBs3214	808.32	7211.6	3.15732	Tibet	5.6138e-05	0.0018564	Firmicutes	Ruminococcaceae	Unknow
SGBs3264	299.64	5161.6	4.10652	Tibet	5.6138e-05	0.0018564	Firmicutes	Ruminococcaceae	Unknow
SGBs2662	206.56	2985.2	3.85319	Tibet	9.82415e-05	0.00237592	Firmicutes	Ruminococcaceae	Unknow
SGBs2749	277.52	5308	4.2575	Tibet	9.82415e-05	0.00237592	Firmicutes	Ruminococcaceae	Unknow
SGBs2902	1364.96	8858.2	2.69815	Tibet	9.82415e-05	0.00237592	Firmicutes	Ruminococcaceae	Unknow
SGBs2908	497.28	9402.6	4.24093	Tibet	9.82415e-05	0.00237592	Firmicutes	Ruminococcaceae	Unknow
SGBs2962	822.72	6804.8	3.04808	Tibet	9.82415e-05	0.00237592	Firmicutes	Ruminococcaceae	Unknow
SGBs2997	381.48	11567.4	4.92231	Tibet	9.82415e-05	0.00237592	Firmicutes	Ruminococcaceae	Unknow
SGBs3016	353.8	6333.6	4.16202	Tibet	9.82415e-05	0.00237592	Firmicutes	Ruminococcaceae	Unknow
SGBs3051	242.96	10940.4	5.4928	Tibet	9.82415e-05	0.00237592	Firmicutes	Ruminococcaceae	Unknow
SGBs3182	142.24	2482.6	4.12545	Tibet	9.82415e-05	0.00237592	Firmicutes	Ruminococcaceae	Unknow
SGBs2631	2653.52	11328.8	2.09402	Tibet	0.000168414	0.00321049	Firmicutes	Ruminococcaceae	Unknow
SGBs2982	710.72	6761.8	3.25005	Tibet	0.000168414	0.00321049	Firmicutes	Ruminococcaceae	Unknow
SGBs3276	234.28	3429.6	3.87173	Tibet	0.000168414	0.00321049	Firmicutes	Ruminococcaceae	Unknow
SGBs2679	1417.12	6600.8	2.21968	Tibet	0.000266655	0.00415459	Firmicutes	Ruminococcaceae	Unknow
SGBs2911	128.2	2619.2	4.35266	Tibet	0.000266655	0.00415459	Firmicutes	Ruminococcaceae	Unknow
SGBs3141	330.36	8608	4.70357	Tibet	0.000266655	0.00415459	Firmicutes	Ruminococcaceae	Unknow
SGBs3192	484.92	19639.2	5.33985	Tibet	0.000266655	0.00415459	Firmicutes	Ruminococcaceae	Unknow
SGBs3194	34411.6	207609	2.5929	Tibet	0.000266655	0.00415459	Firmicutes	Ruminococcaceae	Unknow
SGBs2775	425.04	4942.2	3.53948	Tibet	0.000407	0.00506917	Firmicutes	Ruminococcaceae	Unknow
SGBs2924	271.08	33125.2	6.93307	Tibet	0.000407	0.00506917	Firmicutes	Ruminococcaceae	Unknow
SGBs2927	362.8	6027	4.05419	Tibet	0.000407	0.00506917	Firmicutes	Ruminococcaceae	Unknow
SGBs2938	3080.52	19861.4	2.68872	Tibet	0.000407	0.00506917	Firmicutes	Ruminococcaceae	Unknow
SGBs3107	317.8	4203.4	3.72537	Tibet	0.000407	0.00506917	Firmicutes	Ruminococcaceae	Unknow
SGBs3246	418.96	16329.8	5.28455	Tibet	0.000407	0.00506917	Firmicutes	Ruminococcaceae	Unknow
SGBs3281	99.84	3103.2	4.95799	Tibet	0.000558544	0.00571807	Firmicutes	Ruminococcaceae	Unknow
SGBs2767	174.56	3454.8	4.30681	Tibet	0.000559339	0.00572087	Firmicutes	Ruminococcaceae	Unknow
SGBs2780	60.28	2356.6	5.28888	Tibet	0.000559339	0.00572087	Firmicutes	Ruminococcaceae	Unknow
SGBs2920	40.56	5109.4	6.97695	Tibet	0.000559339	0.00572087	Firmicutes	Ruminococcaceae	Unknow
SGBs2950	270.36	5210	4.26833	Tibet	0.000559339	0.00572087	Firmicutes	Ruminococcaceae	Unknow
SGBs3261	138.68	3440.4	4.63274	Tibet	0.000559339	0.00572087	Firmicutes	Ruminococcaceae	Unknow
SGBs3272	87.72	3983.8	5.5051	Tibet	0.000559339	0.00572087	Firmicutes	Ruminococcaceae	Unknow
SGBs2660	1174.64	6758	2.52438	Tibet	0.000589449	0.00582303	Firmicutes	Ruminococcaceae	Unknow
SGBs2760	370.28	7303	4.3018	Tibet	0.000589449	0.00582303	Firmicutes	Ruminococcaceae	Unknow
SGBs2807	756.72	23006.4	4.92613	Tibet	0.000589449	0.00582303	Firmicutes	Ruminococcaceae	Unknow
SGBs2960	535.6	4494	3.06877	Tibet	0.000589449	0.00582303	Firmicutes	Ruminococcaceae	Faecalibacterium
SGBs2915	360.32	12350.8	5.09918	Tibet	0.00068642	0.00610936	Firmicutes	Ruminococcaceae	Unknow
SGBs2964	367.88	9290.4	4.65843	Tibet	0.00068642	0.00610936	Firmicutes	Ruminococcaceae	Unknow
SGBs3240	140.64	4855.2	5.10945	Tibet	0.00068642	0.00610936	Firmicutes	Ruminococcaceae	Unknow
SGBs2916	115.36	3902.6	5.08022	Tibet	0.000833201	0.00644892	Firmicutes	Ruminococcaceae	Unknow
SGBs2989	50.84	1702.6	5.06563	Tibet	0.000837679	0.00645789	Firmicutes	Ruminococcaceae	Unknow
SGBs2900	141.52	7188.4	5.66659	Tibet	0.000838801	0.00646012	Firmicutes	Ruminococcaceae	Unknow
SGBs2955	131.92	3028.4	4.52082	Tibet	0.000838801	0.00646012	Firmicutes	Ruminococcaceae	Unknow
SGBs2681	1308.2	19622.6	3.90686	Tibet	0.000839924	0.00646236	Firmicutes	Ruminococcaceae	Unknow
SGBs2729	259.52	4992.6	4.26587	Tibet	0.000839924	0.00646236	Firmicutes	Ruminococcaceae	Unknow
SGBs3189	321	11188.2	5.12326	Tibet	0.000839924	0.00646236	Firmicutes	Ruminococcaceae	Unknow
SGBs1627	6973.96	34278.8	2.29727	Tibet	0.00084207	0.00646662	Firmicutes	Ruminococcaceae	Unknow
SGBs2735	1123.32	9663.8	3.10482	Tibet	0.00084207	0.00646662	Firmicutes	Ruminococcaceae	Unknow
SGBs2880	236.04	3344	3.82447	Tibet	0.00084207	0.00646662	Firmicutes	Ruminococcaceae	Unknow
SGBs3035	3242.04	16165	2.3179	Tibet	0.00084207	0.00646662	Firmicutes	Ruminococcaceae	Unknow
SGBs3105	753.24	11600.2	3.9449	Tibet	0.00084207	0.00646662	Firmicutes	Ruminococcaceae	Unknow
SGBs3219	2767.88	17384.2	2.65092	Tibet	0.00084207	0.00646662	Firmicutes	Ruminococcaceae	Unknow
SGBs3229	598.76	10475.6	4.12891	Tibet	0.00084207	0.00646662	Firmicutes	Ruminococcaceae	Unknow
SGBs3266	1263.96	5291.6	2.06575	Tibet	0.00084207	0.00646662	Firmicutes	Ruminococcaceae	Unknow
SGBs2638	76.28	3425.4	5.48882	Tibet	0.00102477	0.00726342	Firmicutes	Ruminococcaceae	Unknow
SGBs2906	290.84	5594.2	4.26563	Tibet	0.00102477	0.00726342	Firmicutes	Ruminococcaceae	Ruminococcus
SGBs3027	236.6	4372	4.20777	Tibet	0.00102477	0.00726342	Firmicutes	Ruminococcaceae	Unknow
SGBs3093	560.2	9231.4	4.04254	Tibet	0.00102477	0.00726342	Firmicutes	Ruminococcaceae	Unknow
SGBs3212	352.56	10577	4.90692	Tibet	0.00102477	0.00726342	Firmicutes	Ruminococcaceae	Unknow
SGBs2811	691.56	3847.4	2.47596	Tibet	0.00116486	0.00779589	Firmicutes	Ruminococcaceae	Unknow
SGBs2948	728.88	7487.8	3.36079	Tibet	0.00116486	0.00779589	Firmicutes	Ruminococcaceae	Unknow
SGBs3030	4063.92	17459.4	2.10306	Tibet	0.00116486	0.00779589	Firmicutes	Ruminococcaceae	Unknow
SGBs3100	3979.04	20975.8	2.39823	Tibet	0.00116486	0.00779589	Firmicutes	Ruminococcaceae	Unknow
SGBs3297	62.2	3078.2	5.62903	Tibet	0.00124354	0.00806967	Firmicutes	Ruminococcaceae	Unknow
SGBs3009	185.56	5324.8	4.84277	Tibet	0.0012451	0.00807494	Firmicutes	Ruminococcaceae	Unknow
SGBs2772	291.6	84157.4	8.17296	Tibet	0.00124667	0.00808021	Firmicutes	Ruminococcaceae	Unknow
SGBs2905	84.04	2360.2	4.81169	Tibet	0.00150855	0.00899199	Firmicutes	Ruminococcaceae	Unknow
SGBs3106	125	9254	6.21008	Tibet	0.00151039	0.00899786	Firmicutes	Ruminococcaceae	Unknow
SGBs3193	135.48	2844.6	4.39207	Tibet	0.00151039	0.00899786	Firmicutes	Ruminococcaceae	Unknow
SGBs3218	88.2	10449.4	6.88843	Tibet	0.00151039	0.00899786	Firmicutes	Ruminococcaceae	Unknow
SGBs3290	74.52	1830.6	4.61855	Tibet	0.00151039	0.00899786	Firmicutes	Ruminococcaceae	Unknow
SGBs2707	137.8	12242.4	6.47317	Tibet	0.00151223	0.00900373	Firmicutes	Ruminococcaceae	Unknow
SGBs3305	156.04	5377.2	5.10687	Tibet	0.00151223	0.00900373	Firmicutes	Ruminococcaceae	Unknow
SGBs2763	628.96	19887.6	4.98276	Tibet	0.0015859	0.00923389	Firmicutes	Ruminococcaceae	Unknow
SGBs2943	277.6	2929.2	3.39943	Tibet	0.0015859	0.00923389	Firmicutes	Ruminococcaceae	Unknow
SGBs3005	13785.7	117644	3.09319	Tibet	0.0015859	0.00923389	Firmicutes	Ruminococcaceae	Unknow
SGBs3173	351.44	10332.2	4.87773	Tibet	0.0015859	0.00923389	Firmicutes	Ruminococcaceae	Unknow
SGBs3033	83.16	1381.4	4.0541	Tibet	0.00182046	0.00990344	Firmicutes	Ruminococcaceae	Unknow
SGBs3019	503.88	28986.4	5.84615	Tibet	0.0018226	0.00990916	Firmicutes	Ruminococcaceae	Unknow
SGBs3157	160.76	2176.8	3.75923	Tibet	0.00182475	0.00991487	Firmicutes	Ruminococcaceae	Unknow
SGBs2695	295.6	3806.4	3.68671	Tibet	0.00182905	0.0099263	Firmicutes	Ruminococcaceae	Unknow
SGBs3208	1399.48	6839.4	2.28898	Tibet	0.00182905	0.0099263	Firmicutes	Ruminococcaceae	Pseudoflavonifractor
SGBs2773	744.12	5797.8	2.9619	Tibet	0.00068642	0.00610936	Firmicutes	UBA1212	Unknow
SGBs3029	542.08	5573	3.36188	Tibet	0.000838801	0.00646012	Firmicutes	UBA1255	Unknow
SGBs2694	668.84	8332	3.63893	Tibet	2.8069e-05	0.00122924	Firmicutes	UBA1381	Unknow
SGBs3120	191.72	2345.6	3.61288	Tibet	0.00116486	0.00779589	Firmicutes	UBA1381	Unknow
SGBs2161	842.8	3457.6	2.03651	Tibet	0.0018269	0.00992058	Firmicutes	UBA1390	Unknow
SGBs2957	40.96	2970.6	6.18039	Tibet	0.000556163	0.00570967	Firmicutes	UBA941	Unknow
SGBs3034	371.96	6719.8	4.1752	Tibet	9.82415e-05	0.00237592	Firmicutes	UBA9506	Unknow
SGBs2965	275.08	6620.4	4.589	Tibet	0.000559339	0.00572087	Firmicutes	UBA9506	Unknow
SGBs2786	357.24	12025.8	5.0731	Tibet	0.000168414	0.00321049	Firmicutes	Unknow	Unknow
SGBs3175	874.48	9485.2	3.43918	Tibet	0.000589449	0.00582303	Firmicutes	Unknow	Unknow
SGBs3294	521.04	11796.6	4.50083	Tibet	0.000839924	0.00646236	Firmicutes	Unknow	Unknow
SGBs3255	198.12	4601.6	4.53769	Tibet	0.00182905	0.0099263	Firmicutes	Unknow	Unknow
SGBs2764	91.68	3507.4	5.25765	Tibet	0.000407	0.00506917	Proteobacteria	Oxalobacteraceae	Unknow

## Sheet: ST18
Table S18 The reference genome sequence is from NCBI database (data of Figure 2c)
GenBank ID	Species Name	Strains
GCA_003452695.1	Eggerthellales bacterium	UBA9715
GCA_002148255.1	Eggerthella lenta	C592
GCA_003339815.1	Eggerthella sinensis	Marseille-P3135
GCA_900184265.1	Eggerthella timonensis	DSM 16107
GCA_000214355.1	Treponema azotonutricium	ZAS-9
GCA_000212415.1	Treponema brennaborense	DSM 12168
GCA_000219725.1	Treponema caldarium	DSM 7334
GCA_000008185.1	Treponema denticola	ATCC 35405
GCA_009017435.1	Treponema pallidum	UW-148B
GCA_000217655.1	Treponema paraluiscuniculi	Cuniculi A
GCA_000447675.1	Treponema pedis	T A4
GCA_008152505.1	Treponema phagedenis	S11.1
GCA_000214375.1	Treponema primitia	ZAS-2
GCA_000755145.1	Treponema putidum	OMZ 758
GCA_000195275.1	Treponema succinifaciens	DSM 2489
GCA_000020225.1	Akkermansia muciniphila	ATCC BAA-835
GCA_002885515.1	Akkermansia muciniphila	GP42
GCA_002884915.1	Akkermansia muciniphila	GP24
GCA_004167605.1	Akkermansia sp.	aa_0143
GCA_001683795.1	Akkermansia glycaniphila	Pyt
GCA_000513315.1	Methanobrevibacter arboriphilus	ANOR1
GCA_000320505.2	Methanobrevibacter boviskoreani	JH1
GCA_001639295.1	Methanobrevibacter curvatus	DSM 11111
GCA_001639285.1	Methanobrevibacter cuticularis	DSM 11139
GCA_001639265.1	Methanobrevibacter filiformis	DSM 11501
GCA_003814835.1	Methanobrevibacter gottschalkii	DSM 11977
GCA_001477655.1	Methanobrevibacter millerae	SM9
GCA_001563245.1	Methanobrevibacter olleyae	YLM1
GCA_001639275.1	Methanobrevibacter oralis	DSM 7256
GCA_000024185.1	Methanobrevibacter ruminantium	M1
GCA_000016525.1	Methanobrevibacter smithii	ATCC 35061
GCA_003111625.1	Methanobrevibacter thaueri	DSM 11995
GCA_003111605.1	Methanobrevibacter woesei	DSM 11979
GCA_000621965.1	Methanobrevibacter wolinii	SH
GCA_000430905.1	Methanocorpusculum bavaricum	DSM 4179
GCA_000015765.1	Methanocorpusculum labreanum	Z
GCA_002287215.1	Methanocorpusculum parvum	XII
GCA_001560915.1	methanogenic archaeon	ISO4-H5
GCA_001563305.1	methanogenic archaeon	ISO4-G1
GCA_001421175.1	Methanomassiliicoccales archaeon	RumEn M2
GCA_003149675.1	Methanosphaera cuniculi	DSM 4103
GCA_000012545.1	Methanosphaera stadtmanae	DSM 3091
